# Supplementary material for: DAFuzz: data-aware fuzzing of in-memory data stores
Source: PeerJ Comput Sci. 2023 Sep 19;9:e1592. doi: 10.7717/peerj-cs.1592 (PMC10557509; doi:10.7717/peerj-cs.1592)
Supplement: Supplemental Information 1 — (A) Raw experiment data, (B) seeds files for fuzzing, (C) other related files like dictionaries, json files for fuzzing. [file peerj-cs-09-1592-s001.zip]

Archive with 39 entries (33 files):
- rawdata/experimentdata/
- rawdata/experimentdata/afl++finding.tar.gz
- rawdata/experimentdata/saved_memdbfuzz_23_3_2dfuzzing.tar.gz
- rawdata/experimentdata/saved_memdbfuzz_jan.tar.gz
- rawdata/experimentdata/saved_memdbfuzz_jan_only_modified_superion.tar.gz
- rawdata/otherrelated/
- rawdata/otherrelated/memcached.dict
- rawdata/otherrelated/memcached_command.json
- rawdata/otherrelated/redis_command.json
- rawdata/otherrelated/redis_command_related.json
- rawdata/otherrelated/redis_zeng2.dict
- rawdata/otherrelated/zeng2.rdb
- rawdata/seeds/
- rawdata/seeds/testcase_dir_memcached/
- rawdata/seeds/testcase_dir_memcached/memcached.txt
- rawdata/seeds/testcase_dir_memcached/memcached2.txt
- rawdata/seeds/testcase_dir_memcached/memcached3.txt
- rawdata/seeds/testcase_dir_memcachednodata/
- rawdata/seeds/testcase_dir_memcachednodata/memcached.txt
- rawdata/seeds/testcase_dir_memcachednodata/memcached2.txt
- rawdata/seeds/testcase_dir_memcachednodata/memcached3.txt
- rawdata/seeds/testcase_dir_redis/
- rawdata/seeds/testcase_dir_redis/in1.txt
- rawdata/seeds/testcase_dir_redis/key_raw.txt
- rawdata/seeds/testcase_dir_redis/key_resp.txt
- rawdata/seeds/testcase_dir_redis/list_raw.txt
- rawdata/seeds/testcase_dir_redis/list_resp.txt
- rawdata/seeds/testcase_dir_redis/man_raw.txt
- rawdata/seeds/testcase_dir_redis/man_resp.txt
- rawdata/seeds/testcase_dir_redis/resp.txt
- rawdata/seeds/testcase_dir_redis/resp2.txt
- rawdata/seeds/testcase_dir_redis/set_raw.txt
- rawdata/seeds/testcase_dir_redis/set_resp.txt
- rawdata/seeds/testcase_dir_redis/sset_raw.txt
- rawdata/seeds/testcase_dir_redis/sset_resp.txt
- rawdata/seeds/testcase_dir_redis/stream_raw.txt
- rawdata/seeds/testcase_dir_redis/stream_resp.txt
- rawdata/seeds/testcase_dir_redis/trans_raw.txt
- rawdata/seeds/testcase_dir_redis/trans_resp.txt
