# Supplementary material for: DAFuzz: data-aware fuzzing of in-memory data stores
Source: PeerJ Comput Sci. 2023 Sep 19;9:e1592. doi: 10.7717/peerj-cs.1592 (PMC10557509; doi:10.7717/peerj-cs.1592)
Supplement: Supplemental Information 1 — (A) Raw experiment data, (B) seeds files for fuzzing, (C) other related files like dictionaries, json files for fuzzing. [file peerj-cs-09-1592-s001.zip › rawdata/otherrelated/memcached.dict]

"set"
"add"
"replace"
"append"
"prepend"
"cas"
"get"
"gets"
"delete"
"incr"
"decr"
"touch"
"gat"
"gats"
"me"
"mg"
"mg"
"ms"
"md"
"ma"
"slabs"
"lru"
"lru_crawler"
"lru_crawler"
"lru_crawler"
"lru_crawler"
"lru_crawler"
"watch"
"stats"
"flush_all"
"cache_memlimit"
"version"
"verbosity"
"quit"
"misbehave"
"key0"
"key1"
"key2"
"key3"
"key4"
