# Supplementary material for: DAFuzz: data-aware fuzzing of in-memory data stores
Source: PeerJ Comput Sci. 2023 Sep 19;9:e1592. doi: 10.7717/peerj-cs.1592 (PMC10557509; doi:10.7717/peerj-cs.1592)
Supplement: Supplemental Information 1 — (A) Raw experiment data, (B) seeds files for fuzzing, (C) other related files like dictionaries, json files for fuzzing. [file peerj-cs-09-1592-s001.zip › rawdata/otherrelated/memcached_command.json]

[{"command": "set", "args": "key flags exptime bytes [noreply]", "istore":"1"},
 {"command": "add", "args": "key flags exptime bytes [noreply]", "istore":"1"}, 
 {"command": "replace", "args": "key flags exptime bytes [noreply]", "istore":"1"}, 
 {"command": "append", "args": "key flags exptime bytes [noreply]", "istore":"1"}, 
 {"command": "prepend", "args": "key flags exptime bytes [noreply]", "istore":"1"}, 
 {"command": "cas", "args": "key flags exptime bytes casunique [noreply]", "istore":"1"}, 
 {"command": "get", "args": "key [key ...]"}, 
 {"command": "gets", "args": "key [key ...]"}, 
 {"command": "delete", "args": "key [noreply]"}, 
 {"command": "incr", "args": "key value [noreply]"}, 
 {"command": "decr", "args": "key value [noreply]"}, 
 {"command": "touch", "args": "key exptime [noreply]"}, 
 {"command": "gat", "args": "exptime key [key ...]"}, 
 {"command": "gats", "args": "exptime key [key ...]"}, 
 {"command": "me", "args": "key"}, 
 {"command": "mg", "args": "key [b] [c] [f] [h] [k] [l] [O] [q] "} , 
 {"command": "mg", "args": "key  [s] [t] [u] [v] [N] [R] [T]"} , 
 {"command": "ms", "args": "key datalen [b] [c] [C] [F] [I] [k] [O] [q] [T] [M]", "istore":"1"},
 {"command": "md", "args": "key [b] [C] [I] [k] [O] [q] [T]"},
 {"command": "ma", "args": "key [b] [C] [N] [J] [D] [T] [M] [q] [t] [c] [v]"},
 {"command": "slabs", "args": "automove  0|1"},
 {"command": "lru", "args": "tune|mode|temp_ttl optionlist"},
 {"command": "lru_crawler", "args": "enable|disable"},
 {"command": "lru_crawler", "args": "tocrawl 32u"},
 {"command": "lru_crawler", "args": "sleep microseconds"},
 {"command": "lru_crawler", "args": "crawl [classid [classid...]] [all]>"},
 {"command": "lru_crawler", "args": "metadump  [classid [classid...]] [all] [hash]>"},
 {"command": "watch", "args": "fetchers|mutations|evictions|connevents"},
 {"command": "stats", "args": "[settings|items|sizes|sizes_enable|sizes_disable|slabs]"},
 {"command": "flush_all", "args": "[delay]"},
 {"command": "cache_memlimit", "args": "megabytes"},
 {"command": "version", "args": ""},
 {"command": "verbosity", "args": "verbositylevel"},
 {"command": "quit", "args": ""},
 {"command": "misbehave", "args": ""}
 ]
