# Supplementary material for: DAFuzz: data-aware fuzzing of in-memory data stores
Source: PeerJ Comput Sci. 2023 Sep 19;9:e1592. doi: 10.7717/peerj-cs.1592 (PMC10557509; doi:10.7717/peerj-cs.1592)
Supplement: Supplemental Information 1 — (A) Raw experiment data, (B) seeds files for fuzzing, (C) other related files like dictionaries, json files for fuzzing. [file peerj-cs-09-1592-s001.zip › rawdata/otherrelated/redis_command_related.json]

[{"command": "ACL LOAD", "related command": ["ACL CAT", "ACL DELUSER", "ACL GENPASS", "ACL GETUSER", "ACL HELP", "ACL LIST", "ACL LOAD", "ACL LOG", "ACL SAVE", "ACL SETUSER", "ACL USERS", "ACL WHOAMI", "BGREWRITEAOF", "BGSAVE", "COMMAND", "COMMAND COUNT", "COMMAND GETKEYS", "COMMAND INFO", "CONFIG GET", "CONFIG RESETSTAT", "CONFIG REWRITE", "CONFIG SET", "DBSIZE", "DEBUG OBJECT", "DEBUG SEGFAULT", "FAILOVER", "FLUSHALL", "FLUSHDB", "INFO", "LASTSAVE", "LATENCY DOCTOR", "LATENCY GRAPH", "LATENCY HELP", "LATENCY HISTORY", "LATENCY LATEST", "LATENCY RESET", "LOLWUT", "MEMORY DOCTOR", "MEMORY HELP", "MEMORY MALLOC-STATS", "MEMORY PURGE", "MEMORY STATS", "MEMORY USAGE", "MODULE LIST", "MODULE LOAD", "MODULE UNLOAD", "MONITOR", "PSYNC", "REPLICAOF", "ROLE", "SAVE", "SHUTDOWN", "SLAVEOF", "SLOWLOG GET", "SLOWLOG HELP", "SLOWLOG LEN", "SLOWLOG RESET", "SWAPDB", "SYNC", "TIME"]}, {"command": "ACL SAVE", "related command": ["ACL CAT", "ACL DELUSER", "ACL GENPASS", "ACL GETUSER", "ACL HELP", "ACL LIST", "ACL LOAD", "ACL LOG", "ACL SAVE", "ACL SETUSER", "ACL USERS", "ACL WHOAMI", "BGREWRITEAOF", "BGSAVE", "COMMAND", "COMMAND COUNT", "COMMAND GETKEYS", "COMMAND INFO", "CONFIG GET", "CONFIG RESETSTAT", "CONFIG REWRITE", "CONFIG SET", "DBSIZE", "DEBUG OBJECT", "DEBUG SEGFAULT", "FAILOVER", "FLUSHALL", "FLUSHDB", "INFO", "LASTSAVE", "LATENCY DOCTOR", "LATENCY GRAPH", "LATENCY HELP", "LATENCY HISTORY", "LATENCY LATEST", "LATENCY RESET", "LOLWUT", "MEMORY DOCTOR", "MEMORY HELP", "MEMORY MALLOC-STATS", "MEMORY PURGE", "MEMORY STATS", "MEMORY USAGE", "MODULE LIST", "MODULE LOAD", "MODULE UNLOAD", "MONITOR", "PSYNC", "REPLICAOF", "ROLE", "SAVE", "SHUTDOWN", "SLAVEOF", "SLOWLOG GET", "SLOWLOG HELP", "SLOWLOG LEN", "SLOWLOG RESET", "SWAPDB", "SYNC", "TIME"]}, {"command": "ACL LIST", "related command": ["ACL CAT", "ACL DELUSER", "ACL GENPASS", "ACL GETUSER", "ACL HELP", "ACL LIST", "ACL LOAD", "ACL LOG", "ACL SAVE", "ACL SETUSER", "ACL USERS", "ACL WHOAMI", "BGREWRITEAOF", "BGSAVE", "COMMAND", "COMMAND COUNT", "COMMAND GETKEYS", "COMMAND INFO", "CONFIG GET", "CONFIG RESETSTAT", "CONFIG REWRITE", "CONFIG SET", "DBSIZE", "DEBUG OBJECT", "DEBUG SEGFAULT", "FAILOVER", "FLUSHALL", "FLUSHDB", "INFO", "LASTSAVE", "LATENCY DOCTOR", "LATENCY GRAPH", "LATENCY HELP", "LATENCY HISTORY", "LATENCY LATEST", "LATENCY RESET", "LOLWUT", "MEMORY DOCTOR", "MEMORY HELP", "MEMORY MALLOC-STATS", "MEMORY PURGE", "MEMORY STATS", "MEMORY USAGE", "MODULE LIST", "MODULE LOAD", "MODULE UNLOAD", "MONITOR", "PSYNC", "REPLICAOF", "ROLE", "SAVE", "SHUTDOWN", "SLAVEOF", "SLOWLOG GET", "SLOWLOG HELP", "SLOWLOG LEN", "SLOWLOG RESET", "SWAPDB", "SYNC", "TIME"]}, {"command": "ACL USERS", "related command": ["ACL CAT", "ACL DELUSER", "ACL GENPASS", "ACL GETUSER", "ACL HELP", "ACL LIST", "ACL LOAD", "ACL LOG", "ACL SAVE", "ACL SETUSER", "ACL USERS", "ACL WHOAMI", "BGREWRITEAOF", "BGSAVE", "COMMAND", "COMMAND COUNT", "COMMAND GETKEYS", "COMMAND INFO", "CONFIG GET", "CONFIG RESETSTAT", "CONFIG REWRITE", "CONFIG SET", "DBSIZE", "DEBUG OBJECT", "DEBUG SEGFAULT", "FAILOVER", "FLUSHALL", "FLUSHDB", "INFO", "LASTSAVE", "LATENCY DOCTOR", "LATENCY GRAPH", "LATENCY HELP", "LATENCY HISTORY", "LATENCY LATEST", "LATENCY RESET", "LOLWUT", "MEMORY DOCTOR", "MEMORY HELP", "MEMORY MALLOC-STATS", "MEMORY PURGE", "MEMORY STATS", "MEMORY USAGE", "MODULE LIST", "MODULE LOAD", "MODULE UNLOAD", "MONITOR", "PSYNC", "REPLICAOF", "ROLE", "SAVE", "SHUTDOWN", "SLAVEOF", "SLOWLOG GET", "SLOWLOG HELP", "SLOWLOG LEN", "SLOWLOG RESET", "SWAPDB", "SYNC", "TIME"]}, {"command": "ACL GETUSER", "related command": ["ACL CAT", "ACL DELUSER", "ACL GENPASS", "ACL GETUSER", "ACL HELP", "ACL LIST", "ACL LOAD", "ACL LOG", "ACL SAVE", "ACL SETUSER", "ACL USERS", "ACL WHOAMI", "BGREWRITEAOF", "BGSAVE", "COMMAND", "COMMAND COUNT", "COMMAND GETKEYS", "COMMAND INFO", "CONFIG GET", "CONFIG RESETSTAT", "CONFIG REWRITE", "CONFIG SET", "DBSIZE", "DEBUG OBJECT", "DEBUG SEGFAULT", "FAILOVER", "FLUSHALL", "FLUSHDB", "INFO", "LASTSAVE", "LATENCY DOCTOR", "LATENCY GRAPH", "LATENCY HELP", "LATENCY HISTORY", "LATENCY LATEST", "LATENCY RESET", "LOLWUT", "MEMORY DOCTOR", "MEMORY HELP", "MEMORY MALLOC-STATS", "MEMORY PURGE", "MEMORY STATS", "MEMORY USAGE", "MODULE LIST", "MODULE LOAD", "MODULE UNLOAD", "MONITOR", "PSYNC", "REPLICAOF", "ROLE", "SAVE", "SHUTDOWN", "SLAVEOF", "SLOWLOG GET", "SLOWLOG HELP", "SLOWLOG LEN", "SLOWLOG RESET", "SWAPDB", "SYNC", "TIME"]}, {"command": "ACL SETUSER", "related command": ["ACL CAT", "ACL DELUSER", "ACL GENPASS", "ACL GETUSER", "ACL HELP", "ACL LIST", "ACL LOAD", "ACL LOG", "ACL SAVE", "ACL SETUSER", "ACL USERS", "ACL WHOAMI", "BGREWRITEAOF", "BGSAVE", "COMMAND", "COMMAND COUNT", "COMMAND GETKEYS", "COMMAND INFO", "CONFIG GET", "CONFIG RESETSTAT", "CONFIG REWRITE", "CONFIG SET", "DBSIZE", "DEBUG OBJECT", "DEBUG SEGFAULT", "FAILOVER", "FLUSHALL", "FLUSHDB", "INFO", "LASTSAVE", "LATENCY DOCTOR", "LATENCY GRAPH", "LATENCY HELP", "LATENCY HISTORY", "LATENCY LATEST", "LATENCY RESET", "LOLWUT", "MEMORY DOCTOR", "MEMORY HELP", "MEMORY MALLOC-STATS", "MEMORY PURGE", "MEMORY STATS", "MEMORY USAGE", "MODULE LIST", "MODULE LOAD", "MODULE UNLOAD", "MONITOR", "PSYNC", "REPLICAOF", "ROLE", "SAVE", "SHUTDOWN", "SLAVEOF", "SLOWLOG GET", "SLOWLOG HELP", "SLOWLOG LEN", "SLOWLOG RESET", "SWAPDB", "SYNC", "TIME"]}, {"command": "ACL DELUSER", "related command": ["ACL CAT", "ACL DELUSER", "ACL GENPASS", "ACL GETUSER", "ACL HELP", "ACL LIST", "ACL LOAD", "ACL LOG", "ACL SAVE", "ACL SETUSER", "ACL USERS", "ACL WHOAMI", "BGREWRITEAOF", "BGSAVE", "COMMAND", "COMMAND COUNT", "COMMAND GETKEYS", "COMMAND INFO", "CONFIG GET", "CONFIG RESETSTAT", "CONFIG REWRITE", "CONFIG SET", "DBSIZE", "DEBUG OBJECT", "DEBUG SEGFAULT", "FAILOVER", "FLUSHALL", "FLUSHDB", "INFO", "LASTSAVE", "LATENCY DOCTOR", "LATENCY GRAPH", "LATENCY HELP", "LATENCY HISTORY", "LATENCY LATEST", "LATENCY RESET", "LOLWUT", "MEMORY DOCTOR", "MEMORY HELP", "MEMORY MALLOC-STATS", "MEMORY PURGE", "MEMORY STATS", "MEMORY USAGE", "MODULE LIST", "MODULE LOAD", "MODULE UNLOAD", "MONITOR", "PSYNC", "REPLICAOF", "ROLE", "SAVE", "SHUTDOWN", "SLAVEOF", "SLOWLOG GET", "SLOWLOG HELP", "SLOWLOG LEN", "SLOWLOG RESET", "SWAPDB", "SYNC", "TIME"]}, {"command": "ACL CAT", "related command": ["ACL CAT", "ACL DELUSER", "ACL GENPASS", "ACL GETUSER", "ACL HELP", "ACL LIST", "ACL LOAD", "ACL LOG", "ACL SAVE", "ACL SETUSER", "ACL USERS", "ACL WHOAMI", "BGREWRITEAOF", "BGSAVE", "COMMAND", "COMMAND COUNT", "COMMAND GETKEYS", "COMMAND INFO", "CONFIG GET", "CONFIG RESETSTAT", "CONFIG REWRITE", "CONFIG SET", "DBSIZE", "DEBUG OBJECT", "DEBUG SEGFAULT", "FAILOVER", "FLUSHALL", "FLUSHDB", "INFO", "LASTSAVE", "LATENCY DOCTOR", "LATENCY GRAPH", "LATENCY HELP", "LATENCY HISTORY", "LATENCY LATEST", "LATENCY RESET", "LOLWUT", "MEMORY DOCTOR", "MEMORY HELP", "MEMORY MALLOC-STATS", "MEMORY PURGE", "MEMORY STATS", "MEMORY USAGE", "MODULE LIST", "MODULE LOAD", "MODULE UNLOAD", "MONITOR", "PSYNC", "REPLICAOF", "ROLE", "SAVE", "SHUTDOWN", "SLAVEOF", "SLOWLOG GET", "SLOWLOG HELP", "SLOWLOG LEN", "SLOWLOG RESET", "SWAPDB", "SYNC", "TIME"]}, {"command": "ACL GENPASS", "related command": ["ACL CAT", "ACL DELUSER", "ACL GENPASS", "ACL GETUSER", "ACL HELP", "ACL LIST", "ACL LOAD", "ACL LOG", "ACL SAVE", "ACL SETUSER", "ACL USERS", "ACL WHOAMI", "BGREWRITEAOF", "BGSAVE", "COMMAND", "COMMAND COUNT", "COMMAND GETKEYS", "COMMAND INFO", "CONFIG GET", "CONFIG RESETSTAT", "CONFIG REWRITE", "CONFIG SET", "DBSIZE", "DEBUG OBJECT", "DEBUG SEGFAULT", "FAILOVER", "FLUSHALL", "FLUSHDB", "INFO", "LASTSAVE", "LATENCY DOCTOR", "LATENCY GRAPH", "LATENCY HELP", "LATENCY HISTORY", "LATENCY LATEST", "LATENCY RESET", "LOLWUT", "MEMORY DOCTOR", "MEMORY HELP", "MEMORY MALLOC-STATS", "MEMORY PURGE", "MEMORY STATS", "MEMORY USAGE", "MODULE LIST", "MODULE LOAD", "MODULE UNLOAD", "MONITOR", "PSYNC", "REPLICAOF", "ROLE", "SAVE", "SHUTDOWN", "SLAVEOF", "SLOWLOG GET", "SLOWLOG HELP", "SLOWLOG LEN", "SLOWLOG RESET", "SWAPDB", "SYNC", "TIME"]}, {"command": "ACL WHOAMI", "related command": ["ACL CAT", "ACL DELUSER", "ACL GENPASS", "ACL GETUSER", "ACL HELP", "ACL LIST", "ACL LOAD", "ACL LOG", "ACL SAVE", "ACL SETUSER", "ACL USERS", "ACL WHOAMI", "BGREWRITEAOF", "BGSAVE", "COMMAND", "COMMAND COUNT", "COMMAND GETKEYS", "COMMAND INFO", "CONFIG GET", "CONFIG RESETSTAT", "CONFIG REWRITE", "CONFIG SET", "DBSIZE", "DEBUG OBJECT", "DEBUG SEGFAULT", "FAILOVER", "FLUSHALL", "FLUSHDB", "INFO", "LASTSAVE", "LATENCY DOCTOR", "LATENCY GRAPH", "LATENCY HELP", "LATENCY HISTORY", "LATENCY LATEST", "LATENCY RESET", "LOLWUT", "MEMORY DOCTOR", "MEMORY HELP", "MEMORY MALLOC-STATS", "MEMORY PURGE", "MEMORY STATS", "MEMORY USAGE", "MODULE LIST", "MODULE LOAD", "MODULE UNLOAD", "MONITOR", "PSYNC", "REPLICAOF", "ROLE", "SAVE", "SHUTDOWN", "SLAVEOF", "SLOWLOG GET", "SLOWLOG HELP", "SLOWLOG LEN", "SLOWLOG RESET", "SWAPDB", "SYNC", "TIME"]}, {"command": "ACL LOG", "related command": ["ACL CAT", "ACL DELUSER", "ACL GENPASS", "ACL GETUSER", "ACL HELP", "ACL LIST", "ACL LOAD", "ACL LOG", "ACL SAVE", "ACL SETUSER", "ACL USERS", "ACL WHOAMI", "BGREWRITEAOF", "BGSAVE", "COMMAND", "COMMAND COUNT", "COMMAND GETKEYS", "COMMAND INFO", "CONFIG GET", "CONFIG RESETSTAT", "CONFIG REWRITE", "CONFIG SET", "DBSIZE", "DEBUG OBJECT", "DEBUG SEGFAULT", "FAILOVER", "FLUSHALL", "FLUSHDB", "INFO", "LASTSAVE", "LATENCY DOCTOR", "LATENCY GRAPH", "LATENCY HELP", "LATENCY HISTORY", "LATENCY LATEST", "LATENCY RESET", "LOLWUT", "MEMORY DOCTOR", "MEMORY HELP", "MEMORY MALLOC-STATS", "MEMORY PURGE", "MEMORY STATS", "MEMORY USAGE", "MODULE LIST", "MODULE LOAD", "MODULE UNLOAD", "MONITOR", "PSYNC", "REPLICAOF", "ROLE", "SAVE", "SHUTDOWN", "SLAVEOF", "SLOWLOG GET", "SLOWLOG HELP", "SLOWLOG LEN", "SLOWLOG RESET", "SWAPDB", "SYNC", "TIME"]}, {"command": "ACL HELP", "related command": ["ACL CAT", "ACL DELUSER", "ACL GENPASS", "ACL GETUSER", "ACL HELP", "ACL LIST", "ACL LOAD", "ACL LOG", "ACL SAVE", "ACL SETUSER", "ACL USERS", "ACL WHOAMI", "BGREWRITEAOF", "BGSAVE", "COMMAND", "COMMAND COUNT", "COMMAND GETKEYS", "COMMAND INFO", "CONFIG GET", "CONFIG RESETSTAT", "CONFIG REWRITE", "CONFIG SET", "DBSIZE", "DEBUG OBJECT", "DEBUG SEGFAULT", "FAILOVER", "FLUSHALL", "FLUSHDB", "INFO", "LASTSAVE", "LATENCY DOCTOR", "LATENCY GRAPH", "LATENCY HELP", "LATENCY HISTORY", "LATENCY LATEST", "LATENCY RESET", "LOLWUT", "MEMORY DOCTOR", "MEMORY HELP", "MEMORY MALLOC-STATS", "MEMORY PURGE", "MEMORY STATS", "MEMORY USAGE", "MODULE LIST", "MODULE LOAD", "MODULE UNLOAD", "MONITOR", "PSYNC", "REPLICAOF", "ROLE", "SAVE", "SHUTDOWN", "SLAVEOF", "SLOWLOG GET", "SLOWLOG HELP", "SLOWLOG LEN", "SLOWLOG RESET", "SWAPDB", "SYNC", "TIME"]}, {"command": "APPEND", "related command": ["APPEND", "DECR", "DECRBY", "GET", "GETDEL", "GETEX", "GETRANGE", "GETSET", "INCR", "INCRBY", "INCRBYFLOAT", "LCS", "MGET", "MSET", "MSETNX", "PSETEX", "SET", "SETEX", "SETNX", "SETRANGE", "STRLEN"]}, {"command": "ASKING", "related command": ["ASKING", "CLUSTER ADDSLOTS", "CLUSTER ADDSLOTSRANGE", "CLUSTER BUMPEPOCH", "CLUSTER COUNT-FAILURE-REPORTS", "CLUSTER COUNTKEYSINSLOT", "CLUSTER DELSLOTS", "CLUSTER DELSLOTSRANGE", "CLUSTER FAILOVER", "CLUSTER FLUSHSLOTS", "CLUSTER FORGET", "CLUSTER GETKEYSINSLOT", "CLUSTER INFO", "CLUSTER KEYSLOT", "CLUSTER LINKS", "CLUSTER MEET", "CLUSTER MYID", "CLUSTER NODES", "CLUSTER REPLICAS", "CLUSTER REPLICATE", "CLUSTER RESET", "CLUSTER SAVECONFIG", "CLUSTER SET-CONFIG-EPOCH", "CLUSTER SETSLOT", "CLUSTER SLAVES", "CLUSTER SLOTS", "READONLY", "READWRITE"]}, {"command": "AUTH", "related command": ["AUTH", "CLIENT CACHING", "CLIENT GETNAME", "CLIENT GETREDIR", "CLIENT ID", "CLIENT INFO", "CLIENT KILL", "CLIENT LIST", "CLIENT NO-EVICT", "CLIENT PAUSE", "CLIENT REPLY", "CLIENT SETNAME", "CLIENT TRACKING", "CLIENT TRACKINGINFO", "CLIENT UNBLOCK", "CLIENT UNPAUSE", "ECHO", "HELLO", "PING", "QUIT", "RESET", "SELECT"]}, {"command": "BGREWRITEAOF", "related command": ["ACL CAT", "ACL DELUSER", "ACL GENPASS", "ACL GETUSER", "ACL HELP", "ACL LIST", "ACL LOAD", "ACL LOG", "ACL SAVE", "ACL SETUSER", "ACL USERS", "ACL WHOAMI", "BGREWRITEAOF", "BGSAVE", "COMMAND", "COMMAND COUNT", "COMMAND GETKEYS", "COMMAND INFO", "CONFIG GET", "CONFIG RESETSTAT", "CONFIG REWRITE", "CONFIG SET", "DBSIZE", "DEBUG OBJECT", "DEBUG SEGFAULT", "FAILOVER", "FLUSHALL", "FLUSHDB", "INFO", "LASTSAVE", "LATENCY DOCTOR", "LATENCY GRAPH", "LATENCY HELP", "LATENCY HISTORY", "LATENCY LATEST", "LATENCY RESET", "LOLWUT", "MEMORY DOCTOR", "MEMORY HELP", "MEMORY MALLOC-STATS", "MEMORY PURGE", "MEMORY STATS", "MEMORY USAGE", "MODULE LIST", "MODULE LOAD", "MODULE UNLOAD", "MONITOR", "PSYNC", "REPLICAOF", "ROLE", "SAVE", "SHUTDOWN", "SLAVEOF", "SLOWLOG GET", "SLOWLOG HELP", "SLOWLOG LEN", "SLOWLOG RESET", "SWAPDB", "SYNC", "TIME"]}, {"command": "BGSAVE", "related command": ["ACL CAT", "ACL DELUSER", "ACL GENPASS", "ACL GETUSER", "ACL HELP", "ACL LIST", "ACL LOAD", "ACL LOG", "ACL SAVE", "ACL SETUSER", "ACL USERS", "ACL WHOAMI", "BGREWRITEAOF", "BGSAVE", "COMMAND", "COMMAND COUNT", "COMMAND GETKEYS", "COMMAND INFO", "CONFIG GET", "CONFIG RESETSTAT", "CONFIG REWRITE", "CONFIG SET", "DBSIZE", "DEBUG OBJECT", "DEBUG SEGFAULT", "FAILOVER", "FLUSHALL", "FLUSHDB", "INFO", "LASTSAVE", "LATENCY DOCTOR", "LATENCY GRAPH", "LATENCY HELP", "LATENCY HISTORY", "LATENCY LATEST", "LATENCY RESET", "LOLWUT", "MEMORY DOCTOR", "MEMORY HELP", "MEMORY MALLOC-STATS", "MEMORY PURGE", "MEMORY STATS", "MEMORY USAGE", "MODULE LIST", "MODULE LOAD", "MODULE UNLOAD", "MONITOR", "PSYNC", "REPLICAOF", "ROLE", "SAVE", "SHUTDOWN", "SLAVEOF", "SLOWLOG GET", "SLOWLOG HELP", "SLOWLOG LEN", "SLOWLOG RESET", "SWAPDB", "SYNC", "TIME"]}, {"command": "BITCOUNT", "related command": ["BITCOUNT", "BITFIELD", "BITFIELD_RO", "BITOP", "BITPOS", "GETBIT", "SETBIT"]}, {"command": "BITFIELD", "related command": ["BITCOUNT", "BITFIELD", "BITFIELD_RO", "BITOP", "BITPOS", "GETBIT", "SETBIT"]}, {"command": "BITFIELD_RO", "related command": ["BITCOUNT", "BITFIELD", "BITFIELD_RO", "BITOP", "BITPOS", "GETBIT", "SETBIT"]}, {"command": "BITOP", "related command": ["BITCOUNT", "BITFIELD", "BITFIELD_RO", "BITOP", "BITPOS", "GETBIT", "SETBIT"]}, {"command": "BITPOS", "related command": ["BITCOUNT", "BITFIELD", "BITFIELD_RO", "BITOP", "BITPOS", "GETBIT", "SETBIT"]}, {"command": "BLPOP", "related command": ["BLMOVE", "BLMPOP", "BLPOP", "BRPOP", "BRPOPLPUSH", "LINDEX", "LINSERT", "LLEN", "LMOVE", "LMPOP", "LPOP", "LPOS", "LPUSH", "LPUSHX", "LRANGE", "LREM", "LSET", "LTRIM", "RPOP", "RPOPLPUSH", "RPUSH", "RPUSHX"]}, {"command": "BRPOP", "related command": ["BLMOVE", "BLMPOP", "BLPOP", "BRPOP", "BRPOPLPUSH", "LINDEX", "LINSERT", "LLEN", "LMOVE", "LMPOP", "LPOP", "LPOS", "LPUSH", "LPUSHX", "LRANGE", "LREM", "LSET", "LTRIM", "RPOP", "RPOPLPUSH", "RPUSH", "RPUSHX"]}, {"command": "BRPOPLPUSH", "related command": ["BLMOVE", "BLMPOP", "BLPOP", "BRPOP", "BRPOPLPUSH", "LINDEX", "LINSERT", "LLEN", "LMOVE", "LMPOP", "LPOP", "LPOS", "LPUSH", "LPUSHX", "LRANGE", "LREM", "LSET", "LTRIM", "RPOP", "RPOPLPUSH", "RPUSH", "RPUSHX"]}, {"command": "BLMOVE", "related command": ["BLMOVE", "BLMPOP", "BLPOP", "BRPOP", "BRPOPLPUSH", "LINDEX", "LINSERT", "LLEN", "LMOVE", "LMPOP", "LPOP", "LPOS", "LPUSH", "LPUSHX", "LRANGE", "LREM", "LSET", "LTRIM", "RPOP", "RPOPLPUSH", "RPUSH", "RPUSHX"]}, {"command": "LMPOP", "related command": ["BLMOVE", "BLMPOP", "BLPOP", "BRPOP", "BRPOPLPUSH", "LINDEX", "LINSERT", "LLEN", "LMOVE", "LMPOP", "LPOP", "LPOS", "LPUSH", "LPUSHX", "LRANGE", "LREM", "LSET", "LTRIM", "RPOP", "RPOPLPUSH", "RPUSH", "RPUSHX"]}, {"command": "BLMPOP", "related command": ["BLMOVE", "BLMPOP", "BLPOP", "BRPOP", "BRPOPLPUSH", "LINDEX", "LINSERT", "LLEN", "LMOVE", "LMPOP", "LPOP", "LPOS", "LPUSH", "LPUSHX", "LRANGE", "LREM", "LSET", "LTRIM", "RPOP", "RPOPLPUSH", "RPUSH", "RPUSHX"]}, {"command": "BZPOPMIN", "related command": ["BZMPOP", "BZPOPMAX", "BZPOPMIN", "ZADD", "ZCARD", "ZCOUNT", "ZDIFF", "ZDIFFSTORE", "ZINCRBY", "ZINTER", "ZINTERCARD", "ZINTERSTORE", "ZLEXCOUNT", "ZMPOP", "ZMSCORE", "ZPOPMAX", "ZPOPMIN", "ZRANDMEMBER", "ZRANGE", "ZRANGEBYLEX", "ZRANGEBYSCORE", "ZRANGESTORE", "ZRANK", "ZREM", "ZREMRANGEBYLEX", "ZREMRANGEBYRANK", "ZREMRANGEBYSCORE", "ZREVRANGE", "ZREVRANGEBYLEX", "ZREVRANGEBYSCORE", "ZREVRANK", "ZSCAN", "ZSCORE", "ZUNION", "ZUNIONSTORE"]}, {"command": "BZPOPMAX", "related command": ["BZMPOP", "BZPOPMAX", "BZPOPMIN", "ZADD", "ZCARD", "ZCOUNT", "ZDIFF", "ZDIFFSTORE", "ZINCRBY", "ZINTER", "ZINTERCARD", "ZINTERSTORE", "ZLEXCOUNT", "ZMPOP", "ZMSCORE", "ZPOPMAX", "ZPOPMIN", "ZRANDMEMBER", "ZRANGE", "ZRANGEBYLEX", "ZRANGEBYSCORE", "ZRANGESTORE", "ZRANK", "ZREM", "ZREMRANGEBYLEX", "ZREMRANGEBYRANK", "ZREMRANGEBYSCORE", "ZREVRANGE", "ZREVRANGEBYLEX", "ZREVRANGEBYSCORE", "ZREVRANK", "ZSCAN", "ZSCORE", "ZUNION", "ZUNIONSTORE"]}, {"command": "BZMPOP", "related command": ["BZMPOP", "BZPOPMAX", "BZPOPMIN", "ZADD", "ZCARD", "ZCOUNT", "ZDIFF", "ZDIFFSTORE", "ZINCRBY", "ZINTER", "ZINTERCARD", "ZINTERSTORE", "ZLEXCOUNT", "ZMPOP", "ZMSCORE", "ZPOPMAX", "ZPOPMIN", "ZRANDMEMBER", "ZRANGE", "ZRANGEBYLEX", "ZRANGEBYSCORE", "ZRANGESTORE", "ZRANK", "ZREM", "ZREMRANGEBYLEX", "ZREMRANGEBYRANK", "ZREMRANGEBYSCORE", "ZREVRANGE", "ZREVRANGEBYLEX", "ZREVRANGEBYSCORE", "ZREVRANK", "ZSCAN", "ZSCORE", "ZUNION", "ZUNIONSTORE"]}, {"command": "CLIENT CACHING", "related command": ["AUTH", "CLIENT CACHING", "CLIENT GETNAME", "CLIENT GETREDIR", "CLIENT ID", "CLIENT INFO", "CLIENT KILL", "CLIENT LIST", "CLIENT NO-EVICT", "CLIENT PAUSE", "CLIENT REPLY", "CLIENT SETNAME", "CLIENT TRACKING", "CLIENT TRACKINGINFO", "CLIENT UNBLOCK", "CLIENT UNPAUSE", "ECHO", "HELLO", "PING", "QUIT", "RESET", "SELECT"]}, {"command": "CLIENT ID", "related command": ["AUTH", "CLIENT CACHING", "CLIENT GETNAME", "CLIENT GETREDIR", "CLIENT ID", "CLIENT INFO", "CLIENT KILL", "CLIENT LIST", "CLIENT NO-EVICT", "CLIENT PAUSE", "CLIENT REPLY", "CLIENT SETNAME", "CLIENT TRACKING", "CLIENT TRACKINGINFO", "CLIENT UNBLOCK", "CLIENT UNPAUSE", "ECHO", "HELLO", "PING", "QUIT", "RESET", "SELECT"]}, {"command": "CLIENT INFO", "related command": ["AUTH", "CLIENT CACHING", "CLIENT GETNAME", "CLIENT GETREDIR", "CLIENT ID", "CLIENT INFO", "CLIENT KILL", "CLIENT LIST", "CLIENT NO-EVICT", "CLIENT PAUSE", "CLIENT REPLY", "CLIENT SETNAME", "CLIENT TRACKING", "CLIENT TRACKINGINFO", "CLIENT UNBLOCK", "CLIENT UNPAUSE", "ECHO", "HELLO", "PING", "QUIT", "RESET", "SELECT"]}, {"command": "CLIENT KILL", "related command": ["AUTH", "CLIENT CACHING", "CLIENT GETNAME", "CLIENT GETREDIR", "CLIENT ID", "CLIENT INFO", "CLIENT KILL", "CLIENT LIST", "CLIENT NO-EVICT", "CLIENT PAUSE", "CLIENT REPLY", "CLIENT SETNAME", "CLIENT TRACKING", "CLIENT TRACKINGINFO", "CLIENT UNBLOCK", "CLIENT UNPAUSE", "ECHO", "HELLO", "PING", "QUIT", "RESET", "SELECT"]}, {"command": "CLIENT LIST", "related command": ["AUTH", "CLIENT CACHING", "CLIENT GETNAME", "CLIENT GETREDIR", "CLIENT ID", "CLIENT INFO", "CLIENT KILL", "CLIENT LIST", "CLIENT NO-EVICT", "CLIENT PAUSE", "CLIENT REPLY", "CLIENT SETNAME", "CLIENT TRACKING", "CLIENT TRACKINGINFO", "CLIENT UNBLOCK", "CLIENT UNPAUSE", "ECHO", "HELLO", "PING", "QUIT", "RESET", "SELECT"]}, {"command": "CLIENT GETNAME", "related command": ["AUTH", "CLIENT CACHING", "CLIENT GETNAME", "CLIENT GETREDIR", "CLIENT ID", "CLIENT INFO", "CLIENT KILL", "CLIENT LIST", "CLIENT NO-EVICT", "CLIENT PAUSE", "CLIENT REPLY", "CLIENT SETNAME", "CLIENT TRACKING", "CLIENT TRACKINGINFO", "CLIENT UNBLOCK", "CLIENT UNPAUSE", "ECHO", "HELLO", "PING", "QUIT", "RESET", "SELECT"]}, {"command": "CLIENT GETREDIR", "related command": ["AUTH", "CLIENT CACHING", "CLIENT GETNAME", "CLIENT GETREDIR", "CLIENT ID", "CLIENT INFO", "CLIENT KILL", "CLIENT LIST", "CLIENT NO-EVICT", "CLIENT PAUSE", "CLIENT REPLY", "CLIENT SETNAME", "CLIENT TRACKING", "CLIENT TRACKINGINFO", "CLIENT UNBLOCK", "CLIENT UNPAUSE", "ECHO", "HELLO", "PING", "QUIT", "RESET", "SELECT"]}, {"command": "CLIENT UNPAUSE", "related command": ["AUTH", "CLIENT CACHING", "CLIENT GETNAME", "CLIENT GETREDIR", "CLIENT ID", "CLIENT INFO", "CLIENT KILL", "CLIENT LIST", "CLIENT NO-EVICT", "CLIENT PAUSE", "CLIENT REPLY", "CLIENT SETNAME", "CLIENT TRACKING", "CLIENT TRACKINGINFO", "CLIENT UNBLOCK", "CLIENT UNPAUSE", "ECHO", "HELLO", "PING", "QUIT", "RESET", "SELECT"]}, {"command": "CLIENT PAUSE", "related command": ["AUTH", "CLIENT CACHING", "CLIENT GETNAME", "CLIENT GETREDIR", "CLIENT ID", "CLIENT INFO", "CLIENT KILL", "CLIENT LIST", "CLIENT NO-EVICT", "CLIENT PAUSE", "CLIENT REPLY", "CLIENT SETNAME", "CLIENT TRACKING", "CLIENT TRACKINGINFO", "CLIENT UNBLOCK", "CLIENT UNPAUSE", "ECHO", "HELLO", "PING", "QUIT", "RESET", "SELECT"]}, {"command": "CLIENT REPLY", "related command": ["AUTH", "CLIENT CACHING", "CLIENT GETNAME", "CLIENT GETREDIR", "CLIENT ID", "CLIENT INFO", "CLIENT KILL", "CLIENT LIST", "CLIENT NO-EVICT", "CLIENT PAUSE", "CLIENT REPLY", "CLIENT SETNAME", "CLIENT TRACKING", "CLIENT TRACKINGINFO", "CLIENT UNBLOCK", "CLIENT UNPAUSE", "ECHO", "HELLO", "PING", "QUIT", "RESET", "SELECT"]}, {"command": "CLIENT SETNAME", "related command": ["AUTH", "CLIENT CACHING", "CLIENT GETNAME", "CLIENT GETREDIR", "CLIENT ID", "CLIENT INFO", "CLIENT KILL", "CLIENT LIST", "CLIENT NO-EVICT", "CLIENT PAUSE", "CLIENT REPLY", "CLIENT SETNAME", "CLIENT TRACKING", "CLIENT TRACKINGINFO", "CLIENT UNBLOCK", "CLIENT UNPAUSE", "ECHO", "HELLO", "PING", "QUIT", "RESET", "SELECT"]}, {"command": "CLIENT TRACKING", "related command": ["AUTH", "CLIENT CACHING", "CLIENT GETNAME", "CLIENT GETREDIR", "CLIENT ID", "CLIENT INFO", "CLIENT KILL", "CLIENT LIST", "CLIENT NO-EVICT", "CLIENT PAUSE", "CLIENT REPLY", "CLIENT SETNAME", "CLIENT TRACKING", "CLIENT TRACKINGINFO", "CLIENT UNBLOCK", "CLIENT UNPAUSE", "ECHO", "HELLO", "PING", "QUIT", "RESET", "SELECT"]}, {"command": "CLIENT TRACKINGINFO", "related command": ["AUTH", "CLIENT CACHING", "CLIENT GETNAME", "CLIENT GETREDIR", "CLIENT ID", "CLIENT INFO", "CLIENT KILL", "CLIENT LIST", "CLIENT NO-EVICT", "CLIENT PAUSE", "CLIENT REPLY", "CLIENT SETNAME", "CLIENT TRACKING", "CLIENT TRACKINGINFO", "CLIENT UNBLOCK", "CLIENT UNPAUSE", "ECHO", "HELLO", "PING", "QUIT", "RESET", "SELECT"]}, {"command": "CLIENT UNBLOCK", "related command": ["AUTH", "CLIENT CACHING", "CLIENT GETNAME", "CLIENT GETREDIR", "CLIENT ID", "CLIENT INFO", "CLIENT KILL", "CLIENT LIST", "CLIENT NO-EVICT", "CLIENT PAUSE", "CLIENT REPLY", "CLIENT SETNAME", "CLIENT TRACKING", "CLIENT TRACKINGINFO", "CLIENT UNBLOCK", "CLIENT UNPAUSE", "ECHO", "HELLO", "PING", "QUIT", "RESET", "SELECT"]}, {"command": "CLIENT NO-EVICT", "related command": ["AUTH", "CLIENT CACHING", "CLIENT GETNAME", "CLIENT GETREDIR", "CLIENT ID", "CLIENT INFO", "CLIENT KILL", "CLIENT LIST", "CLIENT NO-EVICT", "CLIENT PAUSE", "CLIENT REPLY", "CLIENT SETNAME", "CLIENT TRACKING", "CLIENT TRACKINGINFO", "CLIENT UNBLOCK", "CLIENT UNPAUSE", "ECHO", "HELLO", "PING", "QUIT", "RESET", "SELECT"]}, {"command": "CLUSTER ADDSLOTS", "related command": ["ASKING", "CLUSTER ADDSLOTS", "CLUSTER ADDSLOTSRANGE", "CLUSTER BUMPEPOCH", "CLUSTER COUNT-FAILURE-REPORTS", "CLUSTER COUNTKEYSINSLOT", "CLUSTER DELSLOTS", "CLUSTER DELSLOTSRANGE", "CLUSTER FAILOVER", "CLUSTER FLUSHSLOTS", "CLUSTER FORGET", "CLUSTER GETKEYSINSLOT", "CLUSTER INFO", "CLUSTER KEYSLOT", "CLUSTER LINKS", "CLUSTER MEET", "CLUSTER MYID", "CLUSTER NODES", "CLUSTER REPLICAS", "CLUSTER REPLICATE", "CLUSTER RESET", "CLUSTER SAVECONFIG", "CLUSTER SET-CONFIG-EPOCH", "CLUSTER SETSLOT", "CLUSTER SLAVES", "CLUSTER SLOTS", "READONLY", "READWRITE"]}, {"command": "CLUSTER ADDSLOTSRANGE", "related command": ["ASKING", "CLUSTER ADDSLOTS", "CLUSTER ADDSLOTSRANGE", "CLUSTER BUMPEPOCH", "CLUSTER COUNT-FAILURE-REPORTS", "CLUSTER COUNTKEYSINSLOT", "CLUSTER DELSLOTS", "CLUSTER DELSLOTSRANGE", "CLUSTER FAILOVER", "CLUSTER FLUSHSLOTS", "CLUSTER FORGET", "CLUSTER GETKEYSINSLOT", "CLUSTER INFO", "CLUSTER KEYSLOT", "CLUSTER LINKS", "CLUSTER MEET", "CLUSTER MYID", "CLUSTER NODES", "CLUSTER REPLICAS", "CLUSTER REPLICATE", "CLUSTER RESET", "CLUSTER SAVECONFIG", "CLUSTER SET-CONFIG-EPOCH", "CLUSTER SETSLOT", "CLUSTER SLAVES", "CLUSTER SLOTS", "READONLY", "READWRITE"]}, {"command": "CLUSTER BUMPEPOCH", "related command": ["ASKING", "CLUSTER ADDSLOTS", "CLUSTER ADDSLOTSRANGE", "CLUSTER BUMPEPOCH", "CLUSTER COUNT-FAILURE-REPORTS", "CLUSTER COUNTKEYSINSLOT", "CLUSTER DELSLOTS", "CLUSTER DELSLOTSRANGE", "CLUSTER FAILOVER", "CLUSTER FLUSHSLOTS", "CLUSTER FORGET", "CLUSTER GETKEYSINSLOT", "CLUSTER INFO", "CLUSTER KEYSLOT", "CLUSTER LINKS", "CLUSTER MEET", "CLUSTER MYID", "CLUSTER NODES", "CLUSTER REPLICAS", "CLUSTER REPLICATE", "CLUSTER RESET", "CLUSTER SAVECONFIG", "CLUSTER SET-CONFIG-EPOCH", "CLUSTER SETSLOT", "CLUSTER SLAVES", "CLUSTER SLOTS", "READONLY", "READWRITE"]}, {"command": "CLUSTER COUNT-FAILURE-REPORTS", "related command": ["ASKING", "CLUSTER ADDSLOTS", "CLUSTER ADDSLOTSRANGE", "CLUSTER BUMPEPOCH", "CLUSTER COUNT-FAILURE-REPORTS", "CLUSTER COUNTKEYSINSLOT", "CLUSTER DELSLOTS", "CLUSTER DELSLOTSRANGE", "CLUSTER FAILOVER", "CLUSTER FLUSHSLOTS", "CLUSTER FORGET", "CLUSTER GETKEYSINSLOT", "CLUSTER INFO", "CLUSTER KEYSLOT", "CLUSTER LINKS", "CLUSTER MEET", "CLUSTER MYID", "CLUSTER NODES", "CLUSTER REPLICAS", "CLUSTER REPLICATE", "CLUSTER RESET", "CLUSTER SAVECONFIG", "CLUSTER SET-CONFIG-EPOCH", "CLUSTER SETSLOT", "CLUSTER SLAVES", "CLUSTER SLOTS", "READONLY", "READWRITE"]}, {"command": "CLUSTER COUNTKEYSINSLOT", "related command": ["ASKING", "CLUSTER ADDSLOTS", "CLUSTER ADDSLOTSRANGE", "CLUSTER BUMPEPOCH", "CLUSTER COUNT-FAILURE-REPORTS", "CLUSTER COUNTKEYSINSLOT", "CLUSTER DELSLOTS", "CLUSTER DELSLOTSRANGE", "CLUSTER FAILOVER", "CLUSTER FLUSHSLOTS", "CLUSTER FORGET", "CLUSTER GETKEYSINSLOT", "CLUSTER INFO", "CLUSTER KEYSLOT", "CLUSTER LINKS", "CLUSTER MEET", "CLUSTER MYID", "CLUSTER NODES", "CLUSTER REPLICAS", "CLUSTER REPLICATE", "CLUSTER RESET", "CLUSTER SAVECONFIG", "CLUSTER SET-CONFIG-EPOCH", "CLUSTER SETSLOT", "CLUSTER SLAVES", "CLUSTER SLOTS", "READONLY", "READWRITE"]}, {"command": "CLUSTER DELSLOTS", "related command": ["ASKING", "CLUSTER ADDSLOTS", "CLUSTER ADDSLOTSRANGE", "CLUSTER BUMPEPOCH", "CLUSTER COUNT-FAILURE-REPORTS", "CLUSTER COUNTKEYSINSLOT", "CLUSTER DELSLOTS", "CLUSTER DELSLOTSRANGE", "CLUSTER FAILOVER", "CLUSTER FLUSHSLOTS", "CLUSTER FORGET", "CLUSTER GETKEYSINSLOT", "CLUSTER INFO", "CLUSTER KEYSLOT", "CLUSTER LINKS", "CLUSTER MEET", "CLUSTER MYID", "CLUSTER NODES", "CLUSTER REPLICAS", "CLUSTER REPLICATE", "CLUSTER RESET", "CLUSTER SAVECONFIG", "CLUSTER SET-CONFIG-EPOCH", "CLUSTER SETSLOT", "CLUSTER SLAVES", "CLUSTER SLOTS", "READONLY", "READWRITE"]}, {"command": "CLUSTER DELSLOTSRANGE", "related command": ["ASKING", "CLUSTER ADDSLOTS", "CLUSTER ADDSLOTSRANGE", "CLUSTER BUMPEPOCH", "CLUSTER COUNT-FAILURE-REPORTS", "CLUSTER COUNTKEYSINSLOT", "CLUSTER DELSLOTS", "CLUSTER DELSLOTSRANGE", "CLUSTER FAILOVER", "CLUSTER FLUSHSLOTS", "CLUSTER FORGET", "CLUSTER GETKEYSINSLOT", "CLUSTER INFO", "CLUSTER KEYSLOT", "CLUSTER LINKS", "CLUSTER MEET", "CLUSTER MYID", "CLUSTER NODES", "CLUSTER REPLICAS", "CLUSTER REPLICATE", "CLUSTER RESET", "CLUSTER SAVECONFIG", "CLUSTER SET-CONFIG-EPOCH", "CLUSTER SETSLOT", "CLUSTER SLAVES", "CLUSTER SLOTS", "READONLY", "READWRITE"]}, {"command": "CLUSTER FAILOVER", "related command": ["ASKING", "CLUSTER ADDSLOTS", "CLUSTER ADDSLOTSRANGE", "CLUSTER BUMPEPOCH", "CLUSTER COUNT-FAILURE-REPORTS", "CLUSTER COUNTKEYSINSLOT", "CLUSTER DELSLOTS", "CLUSTER DELSLOTSRANGE", "CLUSTER FAILOVER", "CLUSTER FLUSHSLOTS", "CLUSTER FORGET", "CLUSTER GETKEYSINSLOT", "CLUSTER INFO", "CLUSTER KEYSLOT", "CLUSTER LINKS", "CLUSTER MEET", "CLUSTER MYID", "CLUSTER NODES", "CLUSTER REPLICAS", "CLUSTER REPLICATE", "CLUSTER RESET", "CLUSTER SAVECONFIG", "CLUSTER SET-CONFIG-EPOCH", "CLUSTER SETSLOT", "CLUSTER SLAVES", "CLUSTER SLOTS", "READONLY", "READWRITE"]}, {"command": "CLUSTER FLUSHSLOTS", "related command": ["ASKING", "CLUSTER ADDSLOTS", "CLUSTER ADDSLOTSRANGE", "CLUSTER BUMPEPOCH", "CLUSTER COUNT-FAILURE-REPORTS", "CLUSTER COUNTKEYSINSLOT", "CLUSTER DELSLOTS", "CLUSTER DELSLOTSRANGE", "CLUSTER FAILOVER", "CLUSTER FLUSHSLOTS", "CLUSTER FORGET", "CLUSTER GETKEYSINSLOT", "CLUSTER INFO", "CLUSTER KEYSLOT", "CLUSTER LINKS", "CLUSTER MEET", "CLUSTER MYID", "CLUSTER NODES", "CLUSTER REPLICAS", "CLUSTER REPLICATE", "CLUSTER RESET", "CLUSTER SAVECONFIG", "CLUSTER SET-CONFIG-EPOCH", "CLUSTER SETSLOT", "CLUSTER SLAVES", "CLUSTER SLOTS", "READONLY", "READWRITE"]}, {"command": "CLUSTER FORGET", "related command": ["ASKING", "CLUSTER ADDSLOTS", "CLUSTER ADDSLOTSRANGE", "CLUSTER BUMPEPOCH", "CLUSTER COUNT-FAILURE-REPORTS", "CLUSTER COUNTKEYSINSLOT", "CLUSTER DELSLOTS", "CLUSTER DELSLOTSRANGE", "CLUSTER FAILOVER", "CLUSTER FLUSHSLOTS", "CLUSTER FORGET", "CLUSTER GETKEYSINSLOT", "CLUSTER INFO", "CLUSTER KEYSLOT", "CLUSTER LINKS", "CLUSTER MEET", "CLUSTER MYID", "CLUSTER NODES", "CLUSTER REPLICAS", "CLUSTER REPLICATE", "CLUSTER RESET", "CLUSTER SAVECONFIG", "CLUSTER SET-CONFIG-EPOCH", "CLUSTER SETSLOT", "CLUSTER SLAVES", "CLUSTER SLOTS", "READONLY", "READWRITE"]}, {"command": "CLUSTER GETKEYSINSLOT", "related command": ["ASKING", "CLUSTER ADDSLOTS", "CLUSTER ADDSLOTSRANGE", "CLUSTER BUMPEPOCH", "CLUSTER COUNT-FAILURE-REPORTS", "CLUSTER COUNTKEYSINSLOT", "CLUSTER DELSLOTS", "CLUSTER DELSLOTSRANGE", "CLUSTER FAILOVER", "CLUSTER FLUSHSLOTS", "CLUSTER FORGET", "CLUSTER GETKEYSINSLOT", "CLUSTER INFO", "CLUSTER KEYSLOT", "CLUSTER LINKS", "CLUSTER MEET", "CLUSTER MYID", "CLUSTER NODES", "CLUSTER REPLICAS", "CLUSTER REPLICATE", "CLUSTER RESET", "CLUSTER SAVECONFIG", "CLUSTER SET-CONFIG-EPOCH", "CLUSTER SETSLOT", "CLUSTER SLAVES", "CLUSTER SLOTS", "READONLY", "READWRITE"]}, {"command": "CLUSTER INFO", "related command": ["ASKING", "CLUSTER ADDSLOTS", "CLUSTER ADDSLOTSRANGE", "CLUSTER BUMPEPOCH", "CLUSTER COUNT-FAILURE-REPORTS", "CLUSTER COUNTKEYSINSLOT", "CLUSTER DELSLOTS", "CLUSTER DELSLOTSRANGE", "CLUSTER FAILOVER", "CLUSTER FLUSHSLOTS", "CLUSTER FORGET", "CLUSTER GETKEYSINSLOT", "CLUSTER INFO", "CLUSTER KEYSLOT", "CLUSTER LINKS", "CLUSTER MEET", "CLUSTER MYID", "CLUSTER NODES", "CLUSTER REPLICAS", "CLUSTER REPLICATE", "CLUSTER RESET", "CLUSTER SAVECONFIG", "CLUSTER SET-CONFIG-EPOCH", "CLUSTER SETSLOT", "CLUSTER SLAVES", "CLUSTER SLOTS", "READONLY", "READWRITE"]}, {"command": "CLUSTER KEYSLOT", "related command": ["ASKING", "CLUSTER ADDSLOTS", "CLUSTER ADDSLOTSRANGE", "CLUSTER BUMPEPOCH", "CLUSTER COUNT-FAILURE-REPORTS", "CLUSTER COUNTKEYSINSLOT", "CLUSTER DELSLOTS", "CLUSTER DELSLOTSRANGE", "CLUSTER FAILOVER", "CLUSTER FLUSHSLOTS", "CLUSTER FORGET", "CLUSTER GETKEYSINSLOT", "CLUSTER INFO", "CLUSTER KEYSLOT", "CLUSTER LINKS", "CLUSTER MEET", "CLUSTER MYID", "CLUSTER NODES", "CLUSTER REPLICAS", "CLUSTER REPLICATE", "CLUSTER RESET", "CLUSTER SAVECONFIG", "CLUSTER SET-CONFIG-EPOCH", "CLUSTER SETSLOT", "CLUSTER SLAVES", "CLUSTER SLOTS", "READONLY", "READWRITE"]}, {"command": "CLUSTER LINKS", "related command": ["ASKING", "CLUSTER ADDSLOTS", "CLUSTER ADDSLOTSRANGE", "CLUSTER BUMPEPOCH", "CLUSTER COUNT-FAILURE-REPORTS", "CLUSTER COUNTKEYSINSLOT", "CLUSTER DELSLOTS", "CLUSTER DELSLOTSRANGE", "CLUSTER FAILOVER", "CLUSTER FLUSHSLOTS", "CLUSTER FORGET", "CLUSTER GETKEYSINSLOT", "CLUSTER INFO", "CLUSTER KEYSLOT", "CLUSTER LINKS", "CLUSTER MEET", "CLUSTER MYID", "CLUSTER NODES", "CLUSTER REPLICAS", "CLUSTER REPLICATE", "CLUSTER RESET", "CLUSTER SAVECONFIG", "CLUSTER SET-CONFIG-EPOCH", "CLUSTER SETSLOT", "CLUSTER SLAVES", "CLUSTER SLOTS", "READONLY", "READWRITE"]}, {"command": "CLUSTER MEET", "related command": ["ASKING", "CLUSTER ADDSLOTS", "CLUSTER ADDSLOTSRANGE", "CLUSTER BUMPEPOCH", "CLUSTER COUNT-FAILURE-REPORTS", "CLUSTER COUNTKEYSINSLOT", "CLUSTER DELSLOTS", "CLUSTER DELSLOTSRANGE", "CLUSTER FAILOVER", "CLUSTER FLUSHSLOTS", "CLUSTER FORGET", "CLUSTER GETKEYSINSLOT", "CLUSTER INFO", "CLUSTER KEYSLOT", "CLUSTER LINKS", "CLUSTER MEET", "CLUSTER MYID", "CLUSTER NODES", "CLUSTER REPLICAS", "CLUSTER REPLICATE", "CLUSTER RESET", "CLUSTER SAVECONFIG", "CLUSTER SET-CONFIG-EPOCH", "CLUSTER SETSLOT", "CLUSTER SLAVES", "CLUSTER SLOTS", "READONLY", "READWRITE"]}, {"command": "CLUSTER MYID", "related command": ["ASKING", "CLUSTER ADDSLOTS", "CLUSTER ADDSLOTSRANGE", "CLUSTER BUMPEPOCH", "CLUSTER COUNT-FAILURE-REPORTS", "CLUSTER COUNTKEYSINSLOT", "CLUSTER DELSLOTS", "CLUSTER DELSLOTSRANGE", "CLUSTER FAILOVER", "CLUSTER FLUSHSLOTS", "CLUSTER FORGET", "CLUSTER GETKEYSINSLOT", "CLUSTER INFO", "CLUSTER KEYSLOT", "CLUSTER LINKS", "CLUSTER MEET", "CLUSTER MYID", "CLUSTER NODES", "CLUSTER REPLICAS", "CLUSTER REPLICATE", "CLUSTER RESET", "CLUSTER SAVECONFIG", "CLUSTER SET-CONFIG-EPOCH", "CLUSTER SETSLOT", "CLUSTER SLAVES", "CLUSTER SLOTS", "READONLY", "READWRITE"]}, {"command": "CLUSTER NODES", "related command": ["ASKING", "CLUSTER ADDSLOTS", "CLUSTER ADDSLOTSRANGE", "CLUSTER BUMPEPOCH", "CLUSTER COUNT-FAILURE-REPORTS", "CLUSTER COUNTKEYSINSLOT", "CLUSTER DELSLOTS", "CLUSTER DELSLOTSRANGE", "CLUSTER FAILOVER", "CLUSTER FLUSHSLOTS", "CLUSTER FORGET", "CLUSTER GETKEYSINSLOT", "CLUSTER INFO", "CLUSTER KEYSLOT", "CLUSTER LINKS", "CLUSTER MEET", "CLUSTER MYID", "CLUSTER NODES", "CLUSTER REPLICAS", "CLUSTER REPLICATE", "CLUSTER RESET", "CLUSTER SAVECONFIG", "CLUSTER SET-CONFIG-EPOCH", "CLUSTER SETSLOT", "CLUSTER SLAVES", "CLUSTER SLOTS", "READONLY", "READWRITE"]}, {"command": "CLUSTER REPLICATE", "related command": ["ASKING", "CLUSTER ADDSLOTS", "CLUSTER ADDSLOTSRANGE", "CLUSTER BUMPEPOCH", "CLUSTER COUNT-FAILURE-REPORTS", "CLUSTER COUNTKEYSINSLOT", "CLUSTER DELSLOTS", "CLUSTER DELSLOTSRANGE", "CLUSTER FAILOVER", "CLUSTER FLUSHSLOTS", "CLUSTER FORGET", "CLUSTER GETKEYSINSLOT", "CLUSTER INFO", "CLUSTER KEYSLOT", "CLUSTER LINKS", "CLUSTER MEET", "CLUSTER MYID", "CLUSTER NODES", "CLUSTER REPLICAS", "CLUSTER REPLICATE", "CLUSTER RESET", "CLUSTER SAVECONFIG", "CLUSTER SET-CONFIG-EPOCH", "CLUSTER SETSLOT", "CLUSTER SLAVES", "CLUSTER SLOTS", "READONLY", "READWRITE"]}, {"command": "CLUSTER RESET", "related command": ["ASKING", "CLUSTER ADDSLOTS", "CLUSTER ADDSLOTSRANGE", "CLUSTER BUMPEPOCH", "CLUSTER COUNT-FAILURE-REPORTS", "CLUSTER COUNTKEYSINSLOT", "CLUSTER DELSLOTS", "CLUSTER DELSLOTSRANGE", "CLUSTER FAILOVER", "CLUSTER FLUSHSLOTS", "CLUSTER FORGET", "CLUSTER GETKEYSINSLOT", "CLUSTER INFO", "CLUSTER KEYSLOT", "CLUSTER LINKS", "CLUSTER MEET", "CLUSTER MYID", "CLUSTER NODES", "CLUSTER REPLICAS", "CLUSTER REPLICATE", "CLUSTER RESET", "CLUSTER SAVECONFIG", "CLUSTER SET-CONFIG-EPOCH", "CLUSTER SETSLOT", "CLUSTER SLAVES", "CLUSTER SLOTS", "READONLY", "READWRITE"]}, {"command": "CLUSTER SAVECONFIG", "related command": ["ASKING", "CLUSTER ADDSLOTS", "CLUSTER ADDSLOTSRANGE", "CLUSTER BUMPEPOCH", "CLUSTER COUNT-FAILURE-REPORTS", "CLUSTER COUNTKEYSINSLOT", "CLUSTER DELSLOTS", "CLUSTER DELSLOTSRANGE", "CLUSTER FAILOVER", "CLUSTER FLUSHSLOTS", "CLUSTER FORGET", "CLUSTER GETKEYSINSLOT", "CLUSTER INFO", "CLUSTER KEYSLOT", "CLUSTER LINKS", "CLUSTER MEET", "CLUSTER MYID", "CLUSTER NODES", "CLUSTER REPLICAS", "CLUSTER REPLICATE", "CLUSTER RESET", "CLUSTER SAVECONFIG", "CLUSTER SET-CONFIG-EPOCH", "CLUSTER SETSLOT", "CLUSTER SLAVES", "CLUSTER SLOTS", "READONLY", "READWRITE"]}, {"command": "CLUSTER SET-CONFIG-EPOCH", "related command": ["ASKING", "CLUSTER ADDSLOTS", "CLUSTER ADDSLOTSRANGE", "CLUSTER BUMPEPOCH", "CLUSTER COUNT-FAILURE-REPORTS", "CLUSTER COUNTKEYSINSLOT", "CLUSTER DELSLOTS", "CLUSTER DELSLOTSRANGE", "CLUSTER FAILOVER", "CLUSTER FLUSHSLOTS", "CLUSTER FORGET", "CLUSTER GETKEYSINSLOT", "CLUSTER INFO", "CLUSTER KEYSLOT", "CLUSTER LINKS", "CLUSTER MEET", "CLUSTER MYID", "CLUSTER NODES", "CLUSTER REPLICAS", "CLUSTER REPLICATE", "CLUSTER RESET", "CLUSTER SAVECONFIG", "CLUSTER SET-CONFIG-EPOCH", "CLUSTER SETSLOT", "CLUSTER SLAVES", "CLUSTER SLOTS", "READONLY", "READWRITE"]}, {"command": "CLUSTER SETSLOT", "related command": ["ASKING", "CLUSTER ADDSLOTS", "CLUSTER ADDSLOTSRANGE", "CLUSTER BUMPEPOCH", "CLUSTER COUNT-FAILURE-REPORTS", "CLUSTER COUNTKEYSINSLOT", "CLUSTER DELSLOTS", "CLUSTER DELSLOTSRANGE", "CLUSTER FAILOVER", "CLUSTER FLUSHSLOTS", "CLUSTER FORGET", "CLUSTER GETKEYSINSLOT", "CLUSTER INFO", "CLUSTER KEYSLOT", "CLUSTER LINKS", "CLUSTER MEET", "CLUSTER MYID", "CLUSTER NODES", "CLUSTER REPLICAS", "CLUSTER REPLICATE", "CLUSTER RESET", "CLUSTER SAVECONFIG", "CLUSTER SET-CONFIG-EPOCH", "CLUSTER SETSLOT", "CLUSTER SLAVES", "CLUSTER SLOTS", "READONLY", "READWRITE"]}, {"command": "CLUSTER SLAVES", "related command": ["ASKING", "CLUSTER ADDSLOTS", "CLUSTER ADDSLOTSRANGE", "CLUSTER BUMPEPOCH", "CLUSTER COUNT-FAILURE-REPORTS", "CLUSTER COUNTKEYSINSLOT", "CLUSTER DELSLOTS", "CLUSTER DELSLOTSRANGE", "CLUSTER FAILOVER", "CLUSTER FLUSHSLOTS", "CLUSTER FORGET", "CLUSTER GETKEYSINSLOT", "CLUSTER INFO", "CLUSTER KEYSLOT", "CLUSTER LINKS", "CLUSTER MEET", "CLUSTER MYID", "CLUSTER NODES", "CLUSTER REPLICAS", "CLUSTER REPLICATE", "CLUSTER RESET", "CLUSTER SAVECONFIG", "CLUSTER SET-CONFIG-EPOCH", "CLUSTER SETSLOT", "CLUSTER SLAVES", "CLUSTER SLOTS", "READONLY", "READWRITE"]}, {"command": "CLUSTER REPLICAS", "related command": ["ASKING", "CLUSTER ADDSLOTS", "CLUSTER ADDSLOTSRANGE", "CLUSTER BUMPEPOCH", "CLUSTER COUNT-FAILURE-REPORTS", "CLUSTER COUNTKEYSINSLOT", "CLUSTER DELSLOTS", "CLUSTER DELSLOTSRANGE", "CLUSTER FAILOVER", "CLUSTER FLUSHSLOTS", "CLUSTER FORGET", "CLUSTER GETKEYSINSLOT", "CLUSTER INFO", "CLUSTER KEYSLOT", "CLUSTER LINKS", "CLUSTER MEET", "CLUSTER MYID", "CLUSTER NODES", "CLUSTER REPLICAS", "CLUSTER REPLICATE", "CLUSTER RESET", "CLUSTER SAVECONFIG", "CLUSTER SET-CONFIG-EPOCH", "CLUSTER SETSLOT", "CLUSTER SLAVES", "CLUSTER SLOTS", "READONLY", "READWRITE"]}, {"command": "CLUSTER SLOTS", "related command": ["ASKING", "CLUSTER ADDSLOTS", "CLUSTER ADDSLOTSRANGE", "CLUSTER BUMPEPOCH", "CLUSTER COUNT-FAILURE-REPORTS", "CLUSTER COUNTKEYSINSLOT", "CLUSTER DELSLOTS", "CLUSTER DELSLOTSRANGE", "CLUSTER FAILOVER", "CLUSTER FLUSHSLOTS", "CLUSTER FORGET", "CLUSTER GETKEYSINSLOT", "CLUSTER INFO", "CLUSTER KEYSLOT", "CLUSTER LINKS", "CLUSTER MEET", "CLUSTER MYID", "CLUSTER NODES", "CLUSTER REPLICAS", "CLUSTER REPLICATE", "CLUSTER RESET", "CLUSTER SAVECONFIG", "CLUSTER SET-CONFIG-EPOCH", "CLUSTER SETSLOT", "CLUSTER SLAVES", "CLUSTER SLOTS", "READONLY", "READWRITE"]}, {"command": "COMMAND", "related command": ["ACL CAT", "ACL DELUSER", "ACL GENPASS", "ACL GETUSER", "ACL HELP", "ACL LIST", "ACL LOAD", "ACL LOG", "ACL SAVE", "ACL SETUSER", "ACL USERS", "ACL WHOAMI", "BGREWRITEAOF", "BGSAVE", "COMMAND", "COMMAND COUNT", "COMMAND GETKEYS", "COMMAND INFO", "CONFIG GET", "CONFIG RESETSTAT", "CONFIG REWRITE", "CONFIG SET", "DBSIZE", "DEBUG OBJECT", "DEBUG SEGFAULT", "FAILOVER", "FLUSHALL", "FLUSHDB", "INFO", "LASTSAVE", "LATENCY DOCTOR", "LATENCY GRAPH", "LATENCY HELP", "LATENCY HISTORY", "LATENCY LATEST", "LATENCY RESET", "LOLWUT", "MEMORY DOCTOR", "MEMORY HELP", "MEMORY MALLOC-STATS", "MEMORY PURGE", "MEMORY STATS", "MEMORY USAGE", "MODULE LIST", "MODULE LOAD", "MODULE UNLOAD", "MONITOR", "PSYNC", "REPLICAOF", "ROLE", "SAVE", "SHUTDOWN", "SLAVEOF", "SLOWLOG GET", "SLOWLOG HELP", "SLOWLOG LEN", "SLOWLOG RESET", "SWAPDB", "SYNC", "TIME"]}, {"command": "COMMAND COUNT", "related command": ["ACL CAT", "ACL DELUSER", "ACL GENPASS", "ACL GETUSER", "ACL HELP", "ACL LIST", "ACL LOAD", "ACL LOG", "ACL SAVE", "ACL SETUSER", "ACL USERS", "ACL WHOAMI", "BGREWRITEAOF", "BGSAVE", "COMMAND", "COMMAND COUNT", "COMMAND GETKEYS", "COMMAND INFO", "CONFIG GET", "CONFIG RESETSTAT", "CONFIG REWRITE", "CONFIG SET", "DBSIZE", "DEBUG OBJECT", "DEBUG SEGFAULT", "FAILOVER", "FLUSHALL", "FLUSHDB", "INFO", "LASTSAVE", "LATENCY DOCTOR", "LATENCY GRAPH", "LATENCY HELP", "LATENCY HISTORY", "LATENCY LATEST", "LATENCY RESET", "LOLWUT", "MEMORY DOCTOR", "MEMORY HELP", "MEMORY MALLOC-STATS", "MEMORY PURGE", "MEMORY STATS", "MEMORY USAGE", "MODULE LIST", "MODULE LOAD", "MODULE UNLOAD", "MONITOR", "PSYNC", "REPLICAOF", "ROLE", "SAVE", "SHUTDOWN", "SLAVEOF", "SLOWLOG GET", "SLOWLOG HELP", "SLOWLOG LEN", "SLOWLOG RESET", "SWAPDB", "SYNC", "TIME"]}, {"command": "COMMAND GETKEYS", "related command": ["ACL CAT", "ACL DELUSER", "ACL GENPASS", "ACL GETUSER", "ACL HELP", "ACL LIST", "ACL LOAD", "ACL LOG", "ACL SAVE", "ACL SETUSER", "ACL USERS", "ACL WHOAMI", "BGREWRITEAOF", "BGSAVE", "COMMAND", "COMMAND COUNT", "COMMAND GETKEYS", "COMMAND INFO", "CONFIG GET", "CONFIG RESETSTAT", "CONFIG REWRITE", "CONFIG SET", "DBSIZE", "DEBUG OBJECT", "DEBUG SEGFAULT", "FAILOVER", "FLUSHALL", "FLUSHDB", "INFO", "LASTSAVE", "LATENCY DOCTOR", "LATENCY GRAPH", "LATENCY HELP", "LATENCY HISTORY", "LATENCY LATEST", "LATENCY RESET", "LOLWUT", "MEMORY DOCTOR", "MEMORY HELP", "MEMORY MALLOC-STATS", "MEMORY PURGE", "MEMORY STATS", "MEMORY USAGE", "MODULE LIST", "MODULE LOAD", "MODULE UNLOAD", "MONITOR", "PSYNC", "REPLICAOF", "ROLE", "SAVE", "SHUTDOWN", "SLAVEOF", "SLOWLOG GET", "SLOWLOG HELP", "SLOWLOG LEN", "SLOWLOG RESET", "SWAPDB", "SYNC", "TIME"]}, {"command": "COMMAND INFO", "related command": ["ACL CAT", "ACL DELUSER", "ACL GENPASS", "ACL GETUSER", "ACL HELP", "ACL LIST", "ACL LOAD", "ACL LOG", "ACL SAVE", "ACL SETUSER", "ACL USERS", "ACL WHOAMI", "BGREWRITEAOF", "BGSAVE", "COMMAND", "COMMAND COUNT", "COMMAND GETKEYS", "COMMAND INFO", "CONFIG GET", "CONFIG RESETSTAT", "CONFIG REWRITE", "CONFIG SET", "DBSIZE", "DEBUG OBJECT", "DEBUG SEGFAULT", "FAILOVER", "FLUSHALL", "FLUSHDB", "INFO", "LASTSAVE", "LATENCY DOCTOR", "LATENCY GRAPH", "LATENCY HELP", "LATENCY HISTORY", "LATENCY LATEST", "LATENCY RESET", "LOLWUT", "MEMORY DOCTOR", "MEMORY HELP", "MEMORY MALLOC-STATS", "MEMORY PURGE", "MEMORY STATS", "MEMORY USAGE", "MODULE LIST", "MODULE LOAD", "MODULE UNLOAD", "MONITOR", "PSYNC", "REPLICAOF", "ROLE", "SAVE", "SHUTDOWN", "SLAVEOF", "SLOWLOG GET", "SLOWLOG HELP", "SLOWLOG LEN", "SLOWLOG RESET", "SWAPDB", "SYNC", "TIME"]}, {"command": "CONFIG GET", "related command": ["ACL CAT", "ACL DELUSER", "ACL GENPASS", "ACL GETUSER", "ACL HELP", "ACL LIST", "ACL LOAD", "ACL LOG", "ACL SAVE", "ACL SETUSER", "ACL USERS", "ACL WHOAMI", "BGREWRITEAOF", "BGSAVE", "COMMAND", "COMMAND COUNT", "COMMAND GETKEYS", "COMMAND INFO", "CONFIG GET", "CONFIG RESETSTAT", "CONFIG REWRITE", "CONFIG SET", "DBSIZE", "DEBUG OBJECT", "DEBUG SEGFAULT", "FAILOVER", "FLUSHALL", "FLUSHDB", "INFO", "LASTSAVE", "LATENCY DOCTOR", "LATENCY GRAPH", "LATENCY HELP", "LATENCY HISTORY", "LATENCY LATEST", "LATENCY RESET", "LOLWUT", "MEMORY DOCTOR", "MEMORY HELP", "MEMORY MALLOC-STATS", "MEMORY PURGE", "MEMORY STATS", "MEMORY USAGE", "MODULE LIST", "MODULE LOAD", "MODULE UNLOAD", "MONITOR", "PSYNC", "REPLICAOF", "ROLE", "SAVE", "SHUTDOWN", "SLAVEOF", "SLOWLOG GET", "SLOWLOG HELP", "SLOWLOG LEN", "SLOWLOG RESET", "SWAPDB", "SYNC", "TIME"]}, {"command": "CONFIG REWRITE", "related command": ["ACL CAT", "ACL DELUSER", "ACL GENPASS", "ACL GETUSER", "ACL HELP", "ACL LIST", "ACL LOAD", "ACL LOG", "ACL SAVE", "ACL SETUSER", "ACL USERS", "ACL WHOAMI", "BGREWRITEAOF", "BGSAVE", "COMMAND", "COMMAND COUNT", "COMMAND GETKEYS", "COMMAND INFO", "CONFIG GET", "CONFIG RESETSTAT", "CONFIG REWRITE", "CONFIG SET", "DBSIZE", "DEBUG OBJECT", "DEBUG SEGFAULT", "FAILOVER", "FLUSHALL", "FLUSHDB", "INFO", "LASTSAVE", "LATENCY DOCTOR", "LATENCY GRAPH", "LATENCY HELP", "LATENCY HISTORY", "LATENCY LATEST", "LATENCY RESET", "LOLWUT", "MEMORY DOCTOR", "MEMORY HELP", "MEMORY MALLOC-STATS", "MEMORY PURGE", "MEMORY STATS", "MEMORY USAGE", "MODULE LIST", "MODULE LOAD", "MODULE UNLOAD", "MONITOR", "PSYNC", "REPLICAOF", "ROLE", "SAVE", "SHUTDOWN", "SLAVEOF", "SLOWLOG GET", "SLOWLOG HELP", "SLOWLOG LEN", "SLOWLOG RESET", "SWAPDB", "SYNC", "TIME"]}, {"command": "CONFIG SET", "related command": ["ACL CAT", "ACL DELUSER", "ACL GENPASS", "ACL GETUSER", "ACL HELP", "ACL LIST", "ACL LOAD", "ACL LOG", "ACL SAVE", "ACL SETUSER", "ACL USERS", "ACL WHOAMI", "BGREWRITEAOF", "BGSAVE", "COMMAND", "COMMAND COUNT", "COMMAND GETKEYS", "COMMAND INFO", "CONFIG GET", "CONFIG RESETSTAT", "CONFIG REWRITE", "CONFIG SET", "DBSIZE", "DEBUG OBJECT", "DEBUG SEGFAULT", "FAILOVER", "FLUSHALL", "FLUSHDB", "INFO", "LASTSAVE", "LATENCY DOCTOR", "LATENCY GRAPH", "LATENCY HELP", "LATENCY HISTORY", "LATENCY LATEST", "LATENCY RESET", "LOLWUT", "MEMORY DOCTOR", "MEMORY HELP", "MEMORY MALLOC-STATS", "MEMORY PURGE", "MEMORY STATS", "MEMORY USAGE", "MODULE LIST", "MODULE LOAD", "MODULE UNLOAD", "MONITOR", "PSYNC", "REPLICAOF", "ROLE", "SAVE", "SHUTDOWN", "SLAVEOF", "SLOWLOG GET", "SLOWLOG HELP", "SLOWLOG LEN", "SLOWLOG RESET", "SWAPDB", "SYNC", "TIME"]}, {"command": "CONFIG RESETSTAT", "related command": ["ACL CAT", "ACL DELUSER", "ACL GENPASS", "ACL GETUSER", "ACL HELP", "ACL LIST", "ACL LOAD", "ACL LOG", "ACL SAVE", "ACL SETUSER", "ACL USERS", "ACL WHOAMI", "BGREWRITEAOF", "BGSAVE", "COMMAND", "COMMAND COUNT", "COMMAND GETKEYS", "COMMAND INFO", "CONFIG GET", "CONFIG RESETSTAT", "CONFIG REWRITE", "CONFIG SET", "DBSIZE", "DEBUG OBJECT", "DEBUG SEGFAULT", "FAILOVER", "FLUSHALL", "FLUSHDB", "INFO", "LASTSAVE", "LATENCY DOCTOR", "LATENCY GRAPH", "LATENCY HELP", "LATENCY HISTORY", "LATENCY LATEST", "LATENCY RESET", "LOLWUT", "MEMORY DOCTOR", "MEMORY HELP", "MEMORY MALLOC-STATS", "MEMORY PURGE", "MEMORY STATS", "MEMORY USAGE", "MODULE LIST", "MODULE LOAD", "MODULE UNLOAD", "MONITOR", "PSYNC", "REPLICAOF", "ROLE", "SAVE", "SHUTDOWN", "SLAVEOF", "SLOWLOG GET", "SLOWLOG HELP", "SLOWLOG LEN", "SLOWLOG RESET", "SWAPDB", "SYNC", "TIME"]}, {"command": "COPY", "related command": ["COPY", "DEL", "DUMP", "EXISTS", "EXPIRE", "EXPIREAT", "EXPIRETIME", "KEYS", "MIGRATE", "MOVE", "OBJECT ENCODING", "OBJECT FREQ", "OBJECT HELP", "OBJECT IDLETIME", "OBJECT REFCOUNT", "PERSIST", "PEXPIRE", "PEXPIREAT", "PEXPIRETIME", "PTTL", "RANDOMKEY", "RENAME", "RENAMENX", "RESTORE", "SCAN", "SORT", "SORT_RO", "TOUCH", "TTL", "TYPE", "UNLINK", "WAIT"]}, {"command": "DBSIZE", "related command": ["ACL CAT", "ACL DELUSER", "ACL GENPASS", "ACL GETUSER", "ACL HELP", "ACL LIST", "ACL LOAD", "ACL LOG", "ACL SAVE", "ACL SETUSER", "ACL USERS", "ACL WHOAMI", "BGREWRITEAOF", "BGSAVE", "COMMAND", "COMMAND COUNT", "COMMAND GETKEYS", "COMMAND INFO", "CONFIG GET", "CONFIG RESETSTAT", "CONFIG REWRITE", "CONFIG SET", "DBSIZE", "DEBUG OBJECT", "DEBUG SEGFAULT", "FAILOVER", "FLUSHALL", "FLUSHDB", "INFO", "LASTSAVE", "LATENCY DOCTOR", "LATENCY GRAPH", "LATENCY HELP", "LATENCY HISTORY", "LATENCY LATEST", "LATENCY RESET", "LOLWUT", "MEMORY DOCTOR", "MEMORY HELP", "MEMORY MALLOC-STATS", "MEMORY PURGE", "MEMORY STATS", "MEMORY USAGE", "MODULE LIST", "MODULE LOAD", "MODULE UNLOAD", "MONITOR", "PSYNC", "REPLICAOF", "ROLE", "SAVE", "SHUTDOWN", "SLAVEOF", "SLOWLOG GET", "SLOWLOG HELP", "SLOWLOG LEN", "SLOWLOG RESET", "SWAPDB", "SYNC", "TIME"]}, {"command": "DEBUG OBJECT", "related command": ["ACL CAT", "ACL DELUSER", "ACL GENPASS", "ACL GETUSER", "ACL HELP", "ACL LIST", "ACL LOAD", "ACL LOG", "ACL SAVE", "ACL SETUSER", "ACL USERS", "ACL WHOAMI", "BGREWRITEAOF", "BGSAVE", "COMMAND", "COMMAND COUNT", "COMMAND GETKEYS", "COMMAND INFO", "CONFIG GET", "CONFIG RESETSTAT", "CONFIG REWRITE", "CONFIG SET", "DBSIZE", "DEBUG OBJECT", "DEBUG SEGFAULT", "FAILOVER", "FLUSHALL", "FLUSHDB", "INFO", "LASTSAVE", "LATENCY DOCTOR", "LATENCY GRAPH", "LATENCY HELP", "LATENCY HISTORY", "LATENCY LATEST", "LATENCY RESET", "LOLWUT", "MEMORY DOCTOR", "MEMORY HELP", "MEMORY MALLOC-STATS", "MEMORY PURGE", "MEMORY STATS", "MEMORY USAGE", "MODULE LIST", "MODULE LOAD", "MODULE UNLOAD", "MONITOR", "PSYNC", "REPLICAOF", "ROLE", "SAVE", "SHUTDOWN", "SLAVEOF", "SLOWLOG GET", "SLOWLOG HELP", "SLOWLOG LEN", "SLOWLOG RESET", "SWAPDB", "SYNC", "TIME"]}, {"command": "DEBUG SEGFAULT", "related command": ["ACL CAT", "ACL DELUSER", "ACL GENPASS", "ACL GETUSER", "ACL HELP", "ACL LIST", "ACL LOAD", "ACL LOG", "ACL SAVE", "ACL SETUSER", "ACL USERS", "ACL WHOAMI", "BGREWRITEAOF", "BGSAVE", "COMMAND", "COMMAND COUNT", "COMMAND GETKEYS", "COMMAND INFO", "CONFIG GET", "CONFIG RESETSTAT", "CONFIG REWRITE", "CONFIG SET", "DBSIZE", "DEBUG OBJECT", "DEBUG SEGFAULT", "FAILOVER", "FLUSHALL", "FLUSHDB", "INFO", "LASTSAVE", "LATENCY DOCTOR", "LATENCY GRAPH", "LATENCY HELP", "LATENCY HISTORY", "LATENCY LATEST", "LATENCY RESET", "LOLWUT", "MEMORY DOCTOR", "MEMORY HELP", "MEMORY MALLOC-STATS", "MEMORY PURGE", "MEMORY STATS", "MEMORY USAGE", "MODULE LIST", "MODULE LOAD", "MODULE UNLOAD", "MONITOR", "PSYNC", "REPLICAOF", "ROLE", "SAVE", "SHUTDOWN", "SLAVEOF", "SLOWLOG GET", "SLOWLOG HELP", "SLOWLOG LEN", "SLOWLOG RESET", "SWAPDB", "SYNC", "TIME"]}, {"command": "DECR", "related command": ["APPEND", "DECR", "DECRBY", "GET", "GETDEL", "GETEX", "GETRANGE", "GETSET", "INCR", "INCRBY", "INCRBYFLOAT", "LCS", "MGET", "MSET", "MSETNX", "PSETEX", "SET", "SETEX", "SETNX", "SETRANGE", "STRLEN"]}, {"command": "DECRBY", "related command": ["APPEND", "DECR", "DECRBY", "GET", "GETDEL", "GETEX", "GETRANGE", "GETSET", "INCR", "INCRBY", "INCRBYFLOAT", "LCS", "MGET", "MSET", "MSETNX", "PSETEX", "SET", "SETEX", "SETNX", "SETRANGE", "STRLEN"]}, {"command": "DEL", "related command": ["COPY", "DEL", "DUMP", "EXISTS", "EXPIRE", "EXPIREAT", "EXPIRETIME", "KEYS", "MIGRATE", "MOVE", "OBJECT ENCODING", "OBJECT FREQ", "OBJECT HELP", "OBJECT IDLETIME", "OBJECT REFCOUNT", "PERSIST", "PEXPIRE", "PEXPIREAT", "PEXPIRETIME", "PTTL", "RANDOMKEY", "RENAME", "RENAMENX", "RESTORE", "SCAN", "SORT", "SORT_RO", "TOUCH", "TTL", "TYPE", "UNLINK", "WAIT"]}, {"command": "DISCARD", "related command": ["*", "Transactions", "DISCARD", "EXEC", "MULTI", "UNWATCH", "WATCH"]}, {"command": "DUMP", "related command": ["COPY", "DEL", "DUMP", "EXISTS", "EXPIRE", "EXPIREAT", "EXPIRETIME", "KEYS", "MIGRATE", "MOVE", "OBJECT ENCODING", "OBJECT FREQ", "OBJECT HELP", "OBJECT IDLETIME", "OBJECT REFCOUNT", "PERSIST", "PEXPIRE", "PEXPIREAT", "PEXPIRETIME", "PTTL", "RANDOMKEY", "RENAME", "RENAMENX", "RESTORE", "SCAN", "SORT", "SORT_RO", "TOUCH", "TTL", "TYPE", "UNLINK", "WAIT"]}, {"command": "ECHO", "related command": ["AUTH", "CLIENT CACHING", "CLIENT GETNAME", "CLIENT GETREDIR", "CLIENT ID", "CLIENT INFO", "CLIENT KILL", "CLIENT LIST", "CLIENT NO-EVICT", "CLIENT PAUSE", "CLIENT REPLY", "CLIENT SETNAME", "CLIENT TRACKING", "CLIENT TRACKINGINFO", "CLIENT UNBLOCK", "CLIENT UNPAUSE", "ECHO", "HELLO", "PING", "QUIT", "RESET", "SELECT"]}, {"command": "EVAL", "related command": ["EVAL", "EVALSHA", "EVALSHA_RO", "EVAL_RO", "SCRIPT DEBUG", "SCRIPT EXISTS", "SCRIPT FLUSH", "SCRIPT KILL", "SCRIPT LOAD"]}, {"command": "EVAL_RO", "related command": ["EVAL", "EVALSHA", "EVALSHA_RO", "EVAL_RO", "SCRIPT DEBUG", "SCRIPT EXISTS", "SCRIPT FLUSH", "SCRIPT KILL", "SCRIPT LOAD"]}, {"command": "EVALSHA", "related command": ["EVAL", "EVALSHA", "EVALSHA_RO", "EVAL_RO", "SCRIPT DEBUG", "SCRIPT EXISTS", "SCRIPT FLUSH", "SCRIPT KILL", "SCRIPT LOAD"]}, {"command": "EVALSHA_RO", "related command": ["EVAL", "EVALSHA", "EVALSHA_RO", "EVAL_RO", "SCRIPT DEBUG", "SCRIPT EXISTS", "SCRIPT FLUSH", "SCRIPT KILL", "SCRIPT LOAD"]}, {"command": "EXEC", "related command": ["*", "Transactions", "DISCARD", "EXEC", "MULTI", "UNWATCH", "WATCH"]}, {"command": "EXISTS", "related command": ["COPY", "DEL", "DUMP", "EXISTS", "EXPIRE", "EXPIREAT", "EXPIRETIME", "KEYS", "MIGRATE", "MOVE", "OBJECT ENCODING", "OBJECT FREQ", "OBJECT HELP", "OBJECT IDLETIME", "OBJECT REFCOUNT", "PERSIST", "PEXPIRE", "PEXPIREAT", "PEXPIRETIME", "PTTL", "RANDOMKEY", "RENAME", "RENAMENX", "RESTORE", "SCAN", "SORT", "SORT_RO", "TOUCH", "TTL", "TYPE", "UNLINK", "WAIT"]}, {"command": "EXPIRE", "related command": ["COPY", "DEL", "DUMP", "EXISTS", "EXPIRE", "EXPIREAT", "EXPIRETIME", "KEYS", "MIGRATE", "MOVE", "OBJECT ENCODING", "OBJECT FREQ", "OBJECT HELP", "OBJECT IDLETIME", "OBJECT REFCOUNT", "PERSIST", "PEXPIRE", "PEXPIREAT", "PEXPIRETIME", "PTTL", "RANDOMKEY", "RENAME", "RENAMENX", "RESTORE", "SCAN", "SORT", "SORT_RO", "TOUCH", "TTL", "TYPE", "UNLINK", "WAIT"]}, {"command": "EXPIREAT", "related command": ["COPY", "DEL", "DUMP", "EXISTS", "EXPIRE", "EXPIREAT", "EXPIRETIME", "KEYS", "MIGRATE", "MOVE", "OBJECT ENCODING", "OBJECT FREQ", "OBJECT HELP", "OBJECT IDLETIME", "OBJECT REFCOUNT", "PERSIST", "PEXPIRE", "PEXPIREAT", "PEXPIRETIME", "PTTL", "RANDOMKEY", "RENAME", "RENAMENX", "RESTORE", "SCAN", "SORT", "SORT_RO", "TOUCH", "TTL", "TYPE", "UNLINK", "WAIT"]}, {"command": "EXPIRETIME", "related command": ["COPY", "DEL", "DUMP", "EXISTS", "EXPIRE", "EXPIREAT", "EXPIRETIME", "KEYS", "MIGRATE", "MOVE", "OBJECT ENCODING", "OBJECT FREQ", "OBJECT HELP", "OBJECT IDLETIME", "OBJECT REFCOUNT", "PERSIST", "PEXPIRE", "PEXPIREAT", "PEXPIRETIME", "PTTL", "RANDOMKEY", "RENAME", "RENAMENX", "RESTORE", "SCAN", "SORT", "SORT_RO", "TOUCH", "TTL", "TYPE", "UNLINK", "WAIT"]}, {"command": "FAILOVER", "related command": ["ACL CAT", "ACL DELUSER", "ACL GENPASS", "ACL GETUSER", "ACL HELP", "ACL LIST", "ACL LOAD", "ACL LOG", "ACL SAVE", "ACL SETUSER", "ACL USERS", "ACL WHOAMI", "BGREWRITEAOF", "BGSAVE", "COMMAND", "COMMAND COUNT", "COMMAND GETKEYS", "COMMAND INFO", "CONFIG GET", "CONFIG RESETSTAT", "CONFIG REWRITE", "CONFIG SET", "DBSIZE", "DEBUG OBJECT", "DEBUG SEGFAULT", "FAILOVER", "FLUSHALL", "FLUSHDB", "INFO", "LASTSAVE", "LATENCY DOCTOR", "LATENCY GRAPH", "LATENCY HELP", "LATENCY HISTORY", "LATENCY LATEST", "LATENCY RESET", "LOLWUT", "MEMORY DOCTOR", "MEMORY HELP", "MEMORY MALLOC-STATS", "MEMORY PURGE", "MEMORY STATS", "MEMORY USAGE", "MODULE LIST", "MODULE LOAD", "MODULE UNLOAD", "MONITOR", "PSYNC", "REPLICAOF", "ROLE", "SAVE", "SHUTDOWN", "SLAVEOF", "SLOWLOG GET", "SLOWLOG HELP", "SLOWLOG LEN", "SLOWLOG RESET", "SWAPDB", "SYNC", "TIME"]}, {"command": "FLUSHALL", "related command": ["ACL CAT", "ACL DELUSER", "ACL GENPASS", "ACL GETUSER", "ACL HELP", "ACL LIST", "ACL LOAD", "ACL LOG", "ACL SAVE", "ACL SETUSER", "ACL USERS", "ACL WHOAMI", "BGREWRITEAOF", "BGSAVE", "COMMAND", "COMMAND COUNT", "COMMAND GETKEYS", "COMMAND INFO", "CONFIG GET", "CONFIG RESETSTAT", "CONFIG REWRITE", "CONFIG SET", "DBSIZE", "DEBUG OBJECT", "DEBUG SEGFAULT", "FAILOVER", "FLUSHALL", "FLUSHDB", "INFO", "LASTSAVE", "LATENCY DOCTOR", "LATENCY GRAPH", "LATENCY HELP", "LATENCY HISTORY", "LATENCY LATEST", "LATENCY RESET", "LOLWUT", "MEMORY DOCTOR", "MEMORY HELP", "MEMORY MALLOC-STATS", "MEMORY PURGE", "MEMORY STATS", "MEMORY USAGE", "MODULE LIST", "MODULE LOAD", "MODULE UNLOAD", "MONITOR", "PSYNC", "REPLICAOF", "ROLE", "SAVE", "SHUTDOWN", "SLAVEOF", "SLOWLOG GET", "SLOWLOG HELP", "SLOWLOG LEN", "SLOWLOG RESET", "SWAPDB", "SYNC", "TIME"]}, {"command": "FLUSHDB", "related command": ["ACL CAT", "ACL DELUSER", "ACL GENPASS", "ACL GETUSER", "ACL HELP", "ACL LIST", "ACL LOAD", "ACL LOG", "ACL SAVE", "ACL SETUSER", "ACL USERS", "ACL WHOAMI", "BGREWRITEAOF", "BGSAVE", "COMMAND", "COMMAND COUNT", "COMMAND GETKEYS", "COMMAND INFO", "CONFIG GET", "CONFIG RESETSTAT", "CONFIG REWRITE", "CONFIG SET", "DBSIZE", "DEBUG OBJECT", "DEBUG SEGFAULT", "FAILOVER", "FLUSHALL", "FLUSHDB", "INFO", "LASTSAVE", "LATENCY DOCTOR", "LATENCY GRAPH", "LATENCY HELP", "LATENCY HISTORY", "LATENCY LATEST", "LATENCY RESET", "LOLWUT", "MEMORY DOCTOR", "MEMORY HELP", "MEMORY MALLOC-STATS", "MEMORY PURGE", "MEMORY STATS", "MEMORY USAGE", "MODULE LIST", "MODULE LOAD", "MODULE UNLOAD", "MONITOR", "PSYNC", "REPLICAOF", "ROLE", "SAVE", "SHUTDOWN", "SLAVEOF", "SLOWLOG GET", "SLOWLOG HELP", "SLOWLOG LEN", "SLOWLOG RESET", "SWAPDB", "SYNC", "TIME"]}, {"command": "GEOADD", "related command": ["GEOADD", "GEODIST", "GEOHASH", "GEOPOS", "GEORADIUS", "GEORADIUSBYMEMBER", "GEOSEARCH", "GEOSEARCHSTORE"]}, {"command": "GEOHASH", "related command": ["GEOADD", "GEODIST", "GEOHASH", "GEOPOS", "GEORADIUS", "GEORADIUSBYMEMBER", "GEOSEARCH", "GEOSEARCHSTORE"]}, {"command": "GEOPOS", "related command": ["GEOADD", "GEODIST", "GEOHASH", "GEOPOS", "GEORADIUS", "GEORADIUSBYMEMBER", "GEOSEARCH", "GEOSEARCHSTORE"]}, {"command": "GEODIST", "related command": ["GEOADD", "GEODIST", "GEOHASH", "GEOPOS", "GEORADIUS", "GEORADIUSBYMEMBER", "GEOSEARCH", "GEOSEARCHSTORE"]}, {"command": "GEORADIUS", "related command": ["GEOADD", "GEODIST", "GEOHASH", "GEOPOS", "GEORADIUS", "GEORADIUSBYMEMBER", "GEOSEARCH", "GEOSEARCHSTORE"]}, {"command": "GEORADIUSBYMEMBER", "related command": ["GEOADD", "GEODIST", "GEOHASH", "GEOPOS", "GEORADIUS", "GEORADIUSBYMEMBER", "GEOSEARCH", "GEOSEARCHSTORE"]}, {"command": "GEOSEARCH", "related command": ["GEOADD", "GEODIST", "GEOHASH", "GEOPOS", "GEORADIUS", "GEORADIUSBYMEMBER", "GEOSEARCH", "GEOSEARCHSTORE"]}, {"command": "GEOSEARCHSTORE", "related command": ["GEOADD", "GEODIST", "GEOHASH", "GEOPOS", "GEORADIUS", "GEORADIUSBYMEMBER", "GEOSEARCH", "GEOSEARCHSTORE"]}, {"command": "GET", "related command": ["APPEND", "DECR", "DECRBY", "GET", "GETDEL", "GETEX", "GETRANGE", "GETSET", "INCR", "INCRBY", "INCRBYFLOAT", "LCS", "MGET", "MSET", "MSETNX", "PSETEX", "SET", "SETEX", "SETNX", "SETRANGE", "STRLEN"]}, {"command": "GETBIT", "related command": ["BITCOUNT", "BITFIELD", "BITFIELD_RO", "BITOP", "BITPOS", "GETBIT", "SETBIT"]}, {"command": "GETDEL", "related command": ["APPEND", "DECR", "DECRBY", "GET", "GETDEL", "GETEX", "GETRANGE", "GETSET", "INCR", "INCRBY", "INCRBYFLOAT", "LCS", "MGET", "MSET", "MSETNX", "PSETEX", "SET", "SETEX", "SETNX", "SETRANGE", "STRLEN"]}, {"command": "GETEX", "related command": ["APPEND", "DECR", "DECRBY", "GET", "GETDEL", "GETEX", "GETRANGE", "GETSET", "INCR", "INCRBY", "INCRBYFLOAT", "LCS", "MGET", "MSET", "MSETNX", "PSETEX", "SET", "SETEX", "SETNX", "SETRANGE", "STRLEN"]}, {"command": "GETRANGE", "related command": ["APPEND", "DECR", "DECRBY", "GET", "GETDEL", "GETEX", "GETRANGE", "GETSET", "INCR", "INCRBY", "INCRBYFLOAT", "LCS", "MGET", "MSET", "MSETNX", "PSETEX", "SET", "SETEX", "SETNX", "SETRANGE", "STRLEN"]}, {"command": "GETSET", "related command": ["APPEND", "DECR", "DECRBY", "GET", "GETDEL", "GETEX", "GETRANGE", "GETSET", "INCR", "INCRBY", "INCRBYFLOAT", "LCS", "MGET", "MSET", "MSETNX", "PSETEX", "SET", "SETEX", "SETNX", "SETRANGE", "STRLEN"]}, {"command": "HDEL", "related command": ["HDEL", "HEXISTS", "HGET", "HGETALL", "HINCRBY", "HINCRBYFLOAT", "HKEYS", "HLEN", "HMGET", "HMSET", "HRANDFIELD", "HSCAN", "HSET", "HSETNX", "HSTRLEN", "HVALS"]}, {"command": "HELLO", "related command": ["AUTH", "CLIENT CACHING", "CLIENT GETNAME", "CLIENT GETREDIR", "CLIENT ID", "CLIENT INFO", "CLIENT KILL", "CLIENT LIST", "CLIENT NO-EVICT", "CLIENT PAUSE", "CLIENT REPLY", "CLIENT SETNAME", "CLIENT TRACKING", "CLIENT TRACKINGINFO", "CLIENT UNBLOCK", "CLIENT UNPAUSE", "ECHO", "HELLO", "PING", "QUIT", "RESET", "SELECT"]}, {"command": "HEXISTS", "related command": ["HDEL", "HEXISTS", "HGET", "HGETALL", "HINCRBY", "HINCRBYFLOAT", "HKEYS", "HLEN", "HMGET", "HMSET", "HRANDFIELD", "HSCAN", "HSET", "HSETNX", "HSTRLEN", "HVALS"]}, {"command": "HGET", "related command": ["HDEL", "HEXISTS", "HGET", "HGETALL", "HINCRBY", "HINCRBYFLOAT", "HKEYS", "HLEN", "HMGET", "HMSET", "HRANDFIELD", "HSCAN", "HSET", "HSETNX", "HSTRLEN", "HVALS"]}, {"command": "HGETALL", "related command": ["HDEL", "HEXISTS", "HGET", "HGETALL", "HINCRBY", "HINCRBYFLOAT", "HKEYS", "HLEN", "HMGET", "HMSET", "HRANDFIELD", "HSCAN", "HSET", "HSETNX", "HSTRLEN", "HVALS"]}, {"command": "HINCRBY", "related command": ["HDEL", "HEXISTS", "HGET", "HGETALL", "HINCRBY", "HINCRBYFLOAT", "HKEYS", "HLEN", "HMGET", "HMSET", "HRANDFIELD", "HSCAN", "HSET", "HSETNX", "HSTRLEN", "HVALS"]}, {"command": "HINCRBYFLOAT", "related command": ["HDEL", "HEXISTS", "HGET", "HGETALL", "HINCRBY", "HINCRBYFLOAT", "HKEYS", "HLEN", "HMGET", "HMSET", "HRANDFIELD", "HSCAN", "HSET", "HSETNX", "HSTRLEN", "HVALS"]}, {"command": "HKEYS", "related command": ["HDEL", "HEXISTS", "HGET", "HGETALL", "HINCRBY", "HINCRBYFLOAT", "HKEYS", "HLEN", "HMGET", "HMSET", "HRANDFIELD", "HSCAN", "HSET", "HSETNX", "HSTRLEN", "HVALS"]}, {"command": "HLEN", "related command": ["HDEL", "HEXISTS", "HGET", "HGETALL", "HINCRBY", "HINCRBYFLOAT", "HKEYS", "HLEN", "HMGET", "HMSET", "HRANDFIELD", "HSCAN", "HSET", "HSETNX", "HSTRLEN", "HVALS"]}, {"command": "HMGET", "related command": ["HDEL", "HEXISTS", "HGET", "HGETALL", "HINCRBY", "HINCRBYFLOAT", "HKEYS", "HLEN", "HMGET", "HMSET", "HRANDFIELD", "HSCAN", "HSET", "HSETNX", "HSTRLEN", "HVALS"]}, {"command": "HMSET", "related command": ["HDEL", "HEXISTS", "HGET", "HGETALL", "HINCRBY", "HINCRBYFLOAT", "HKEYS", "HLEN", "HMGET", "HMSET", "HRANDFIELD", "HSCAN", "HSET", "HSETNX", "HSTRLEN", "HVALS"]}, {"command": "HSET", "related command": ["HDEL", "HEXISTS", "HGET", "HGETALL", "HINCRBY", "HINCRBYFLOAT", "HKEYS", "HLEN", "HMGET", "HMSET", "HRANDFIELD", "HSCAN", "HSET", "HSETNX", "HSTRLEN", "HVALS"]}, {"command": "HSETNX", "related command": ["HDEL", "HEXISTS", "HGET", "HGETALL", "HINCRBY", "HINCRBYFLOAT", "HKEYS", "HLEN", "HMGET", "HMSET", "HRANDFIELD", "HSCAN", "HSET", "HSETNX", "HSTRLEN", "HVALS"]}, {"command": "HRANDFIELD", "related command": ["HDEL", "HEXISTS", "HGET", "HGETALL", "HINCRBY", "HINCRBYFLOAT", "HKEYS", "HLEN", "HMGET", "HMSET", "HRANDFIELD", "HSCAN", "HSET", "HSETNX", "HSTRLEN", "HVALS"]}, {"command": "HSTRLEN", "related command": ["HDEL", "HEXISTS", "HGET", "HGETALL", "HINCRBY", "HINCRBYFLOAT", "HKEYS", "HLEN", "HMGET", "HMSET", "HRANDFIELD", "HSCAN", "HSET", "HSETNX", "HSTRLEN", "HVALS"]}, {"command": "HVALS", "related command": ["HDEL", "HEXISTS", "HGET", "HGETALL", "HINCRBY", "HINCRBYFLOAT", "HKEYS", "HLEN", "HMGET", "HMSET", "HRANDFIELD", "HSCAN", "HSET", "HSETNX", "HSTRLEN", "HVALS"]}, {"command": "INCR", "related command": ["APPEND", "DECR", "DECRBY", "GET", "GETDEL", "GETEX", "GETRANGE", "GETSET", "INCR", "INCRBY", "INCRBYFLOAT", "LCS", "MGET", "MSET", "MSETNX", "PSETEX", "SET", "SETEX", "SETNX", "SETRANGE", "STRLEN"]}, {"command": "INCRBY", "related command": ["APPEND", "DECR", "DECRBY", "GET", "GETDEL", "GETEX", "GETRANGE", "GETSET", "INCR", "INCRBY", "INCRBYFLOAT", "LCS", "MGET", "MSET", "MSETNX", "PSETEX", "SET", "SETEX", "SETNX", "SETRANGE", "STRLEN"]}, {"command": "INCRBYFLOAT", "related command": ["APPEND", "DECR", "DECRBY", "GET", "GETDEL", "GETEX", "GETRANGE", "GETSET", "INCR", "INCRBY", "INCRBYFLOAT", "LCS", "MGET", "MSET", "MSETNX", "PSETEX", "SET", "SETEX", "SETNX", "SETRANGE", "STRLEN"]}, {"command": "INFO", "related command": ["ACL CAT", "ACL DELUSER", "ACL GENPASS", "ACL GETUSER", "ACL HELP", "ACL LIST", "ACL LOAD", "ACL LOG", "ACL SAVE", "ACL SETUSER", "ACL USERS", "ACL WHOAMI", "BGREWRITEAOF", "BGSAVE", "COMMAND", "COMMAND COUNT", "COMMAND GETKEYS", "COMMAND INFO", "CONFIG GET", "CONFIG RESETSTAT", "CONFIG REWRITE", "CONFIG SET", "DBSIZE", "DEBUG OBJECT", "DEBUG SEGFAULT", "FAILOVER", "FLUSHALL", "FLUSHDB", "INFO", "LASTSAVE", "LATENCY DOCTOR", "LATENCY GRAPH", "LATENCY HELP", "LATENCY HISTORY", "LATENCY LATEST", "LATENCY RESET", "LOLWUT", "MEMORY DOCTOR", "MEMORY HELP", "MEMORY MALLOC-STATS", "MEMORY PURGE", "MEMORY STATS", "MEMORY USAGE", "MODULE LIST", "MODULE LOAD", "MODULE UNLOAD", "MONITOR", "PSYNC", "REPLICAOF", "ROLE", "SAVE", "SHUTDOWN", "SLAVEOF", "SLOWLOG GET", "SLOWLOG HELP", "SLOWLOG LEN", "SLOWLOG RESET", "SWAPDB", "SYNC", "TIME"]}, {"command": "LOLWUT", "related command": ["ACL CAT", "ACL DELUSER", "ACL GENPASS", "ACL GETUSER", "ACL HELP", "ACL LIST", "ACL LOAD", "ACL LOG", "ACL SAVE", "ACL SETUSER", "ACL USERS", "ACL WHOAMI", "BGREWRITEAOF", "BGSAVE", "COMMAND", "COMMAND COUNT", "COMMAND GETKEYS", "COMMAND INFO", "CONFIG GET", "CONFIG RESETSTAT", "CONFIG REWRITE", "CONFIG SET", "DBSIZE", "DEBUG OBJECT", "DEBUG SEGFAULT", "FAILOVER", "FLUSHALL", "FLUSHDB", "INFO", "LASTSAVE", "LATENCY DOCTOR", "LATENCY GRAPH", "LATENCY HELP", "LATENCY HISTORY", "LATENCY LATEST", "LATENCY RESET", "LOLWUT", "MEMORY DOCTOR", "MEMORY HELP", "MEMORY MALLOC-STATS", "MEMORY PURGE", "MEMORY STATS", "MEMORY USAGE", "MODULE LIST", "MODULE LOAD", "MODULE UNLOAD", "MONITOR", "PSYNC", "REPLICAOF", "ROLE", "SAVE", "SHUTDOWN", "SLAVEOF", "SLOWLOG GET", "SLOWLOG HELP", "SLOWLOG LEN", "SLOWLOG RESET", "SWAPDB", "SYNC", "TIME"]}, {"command": "KEYS", "related command": ["COPY", "DEL", "DUMP", "EXISTS", "EXPIRE", "EXPIREAT", "EXPIRETIME", "KEYS", "MIGRATE", "MOVE", "OBJECT ENCODING", "OBJECT FREQ", "OBJECT HELP", "OBJECT IDLETIME", "OBJECT REFCOUNT", "PERSIST", "PEXPIRE", "PEXPIREAT", "PEXPIRETIME", "PTTL", "RANDOMKEY", "RENAME", "RENAMENX", "RESTORE", "SCAN", "SORT", "SORT_RO", "TOUCH", "TTL", "TYPE", "UNLINK", "WAIT"]}, {"command": "LASTSAVE", "related command": ["ACL CAT", "ACL DELUSER", "ACL GENPASS", "ACL GETUSER", "ACL HELP", "ACL LIST", "ACL LOAD", "ACL LOG", "ACL SAVE", "ACL SETUSER", "ACL USERS", "ACL WHOAMI", "BGREWRITEAOF", "BGSAVE", "COMMAND", "COMMAND COUNT", "COMMAND GETKEYS", "COMMAND INFO", "CONFIG GET", "CONFIG RESETSTAT", "CONFIG REWRITE", "CONFIG SET", "DBSIZE", "DEBUG OBJECT", "DEBUG SEGFAULT", "FAILOVER", "FLUSHALL", "FLUSHDB", "INFO", "LASTSAVE", "LATENCY DOCTOR", "LATENCY GRAPH", "LATENCY HELP", "LATENCY HISTORY", "LATENCY LATEST", "LATENCY RESET", "LOLWUT", "MEMORY DOCTOR", "MEMORY HELP", "MEMORY MALLOC-STATS", "MEMORY PURGE", "MEMORY STATS", "MEMORY USAGE", "MODULE LIST", "MODULE LOAD", "MODULE UNLOAD", "MONITOR", "PSYNC", "REPLICAOF", "ROLE", "SAVE", "SHUTDOWN", "SLAVEOF", "SLOWLOG GET", "SLOWLOG HELP", "SLOWLOG LEN", "SLOWLOG RESET", "SWAPDB", "SYNC", "TIME"]}, {"command": "LINDEX", "related command": ["BLMOVE", "BLMPOP", "BLPOP", "BRPOP", "BRPOPLPUSH", "LINDEX", "LINSERT", "LLEN", "LMOVE", "LMPOP", "LPOP", "LPOS", "LPUSH", "LPUSHX", "LRANGE", "LREM", "LSET", "LTRIM", "RPOP", "RPOPLPUSH", "RPUSH", "RPUSHX"]}, {"command": "LINSERT", "related command": ["BLMOVE", "BLMPOP", "BLPOP", "BRPOP", "BRPOPLPUSH", "LINDEX", "LINSERT", "LLEN", "LMOVE", "LMPOP", "LPOP", "LPOS", "LPUSH", "LPUSHX", "LRANGE", "LREM", "LSET", "LTRIM", "RPOP", "RPOPLPUSH", "RPUSH", "RPUSHX"]}, {"command": "LLEN", "related command": ["BLMOVE", "BLMPOP", "BLPOP", "BRPOP", "BRPOPLPUSH", "LINDEX", "LINSERT", "LLEN", "LMOVE", "LMPOP", "LPOP", "LPOS", "LPUSH", "LPUSHX", "LRANGE", "LREM", "LSET", "LTRIM", "RPOP", "RPOPLPUSH", "RPUSH", "RPUSHX"]}, {"command": "LPOP", "related command": ["BLMOVE", "BLMPOP", "BLPOP", "BRPOP", "BRPOPLPUSH", "LINDEX", "LINSERT", "LLEN", "LMOVE", "LMPOP", "LPOP", "LPOS", "LPUSH", "LPUSHX", "LRANGE", "LREM", "LSET", "LTRIM", "RPOP", "RPOPLPUSH", "RPUSH", "RPUSHX"]}, {"command": "LPOS", "related command": ["BLMOVE", "BLMPOP", "BLPOP", "BRPOP", "BRPOPLPUSH", "LINDEX", "LINSERT", "LLEN", "LMOVE", "LMPOP", "LPOP", "LPOS", "LPUSH", "LPUSHX", "LRANGE", "LREM", "LSET", "LTRIM", "RPOP", "RPOPLPUSH", "RPUSH", "RPUSHX"]}, {"command": "LPUSH", "related command": ["BLMOVE", "BLMPOP", "BLPOP", "BRPOP", "BRPOPLPUSH", "LINDEX", "LINSERT", "LLEN", "LMOVE", "LMPOP", "LPOP", "LPOS", "LPUSH", "LPUSHX", "LRANGE", "LREM", "LSET", "LTRIM", "RPOP", "RPOPLPUSH", "RPUSH", "RPUSHX"]}, {"command": "LPUSHX", "related command": ["BLMOVE", "BLMPOP", "BLPOP", "BRPOP", "BRPOPLPUSH", "LINDEX", "LINSERT", "LLEN", "LMOVE", "LMPOP", "LPOP", "LPOS", "LPUSH", "LPUSHX", "LRANGE", "LREM", "LSET", "LTRIM", "RPOP", "RPOPLPUSH", "RPUSH", "RPUSHX"]}, {"command": "LRANGE", "related command": ["BLMOVE", "BLMPOP", "BLPOP", "BRPOP", "BRPOPLPUSH", "LINDEX", "LINSERT", "LLEN", "LMOVE", "LMPOP", "LPOP", "LPOS", "LPUSH", "LPUSHX", "LRANGE", "LREM", "LSET", "LTRIM", "RPOP", "RPOPLPUSH", "RPUSH", "RPUSHX"]}, {"command": "LREM", "related command": ["BLMOVE", "BLMPOP", "BLPOP", "BRPOP", "BRPOPLPUSH", "LINDEX", "LINSERT", "LLEN", "LMOVE", "LMPOP", "LPOP", "LPOS", "LPUSH", "LPUSHX", "LRANGE", "LREM", "LSET", "LTRIM", "RPOP", "RPOPLPUSH", "RPUSH", "RPUSHX"]}, {"command": "LSET", "related command": ["BLMOVE", "BLMPOP", "BLPOP", "BRPOP", "BRPOPLPUSH", "LINDEX", "LINSERT", "LLEN", "LMOVE", "LMPOP", "LPOP", "LPOS", "LPUSH", "LPUSHX", "LRANGE", "LREM", "LSET", "LTRIM", "RPOP", "RPOPLPUSH", "RPUSH", "RPUSHX"]}, {"command": "LTRIM", "related command": ["BLMOVE", "BLMPOP", "BLPOP", "BRPOP", "BRPOPLPUSH", "LINDEX", "LINSERT", "LLEN", "LMOVE", "LMPOP", "LPOP", "LPOS", "LPUSH", "LPUSHX", "LRANGE", "LREM", "LSET", "LTRIM", "RPOP", "RPOPLPUSH", "RPUSH", "RPUSHX"]}, {"command": "MEMORY DOCTOR", "related command": ["ACL CAT", "ACL DELUSER", "ACL GENPASS", "ACL GETUSER", "ACL HELP", "ACL LIST", "ACL LOAD", "ACL LOG", "ACL SAVE", "ACL SETUSER", "ACL USERS", "ACL WHOAMI", "BGREWRITEAOF", "BGSAVE", "COMMAND", "COMMAND COUNT", "COMMAND GETKEYS", "COMMAND INFO", "CONFIG GET", "CONFIG RESETSTAT", "CONFIG REWRITE", "CONFIG SET", "DBSIZE", "DEBUG OBJECT", "DEBUG SEGFAULT", "FAILOVER", "FLUSHALL", "FLUSHDB", "INFO", "LASTSAVE", "LATENCY DOCTOR", "LATENCY GRAPH", "LATENCY HELP", "LATENCY HISTORY", "LATENCY LATEST", "LATENCY RESET", "LOLWUT", "MEMORY DOCTOR", "MEMORY HELP", "MEMORY MALLOC-STATS", "MEMORY PURGE", "MEMORY STATS", "MEMORY USAGE", "MODULE LIST", "MODULE LOAD", "MODULE UNLOAD", "MONITOR", "PSYNC", "REPLICAOF", "ROLE", "SAVE", "SHUTDOWN", "SLAVEOF", "SLOWLOG GET", "SLOWLOG HELP", "SLOWLOG LEN", "SLOWLOG RESET", "SWAPDB", "SYNC", "TIME"]}, {"command": "MEMORY HELP", "related command": ["ACL CAT", "ACL DELUSER", "ACL GENPASS", "ACL GETUSER", "ACL HELP", "ACL LIST", "ACL LOAD", "ACL LOG", "ACL SAVE", "ACL SETUSER", "ACL USERS", "ACL WHOAMI", "BGREWRITEAOF", "BGSAVE", "COMMAND", "COMMAND COUNT", "COMMAND GETKEYS", "COMMAND INFO", "CONFIG GET", "CONFIG RESETSTAT", "CONFIG REWRITE", "CONFIG SET", "DBSIZE", "DEBUG OBJECT", "DEBUG SEGFAULT", "FAILOVER", "FLUSHALL", "FLUSHDB", "INFO", "LASTSAVE", "LATENCY DOCTOR", "LATENCY GRAPH", "LATENCY HELP", "LATENCY HISTORY", "LATENCY LATEST", "LATENCY RESET", "LOLWUT", "MEMORY DOCTOR", "MEMORY HELP", "MEMORY MALLOC-STATS", "MEMORY PURGE", "MEMORY STATS", "MEMORY USAGE", "MODULE LIST", "MODULE LOAD", "MODULE UNLOAD", "MONITOR", "PSYNC", "REPLICAOF", "ROLE", "SAVE", "SHUTDOWN", "SLAVEOF", "SLOWLOG GET", "SLOWLOG HELP", "SLOWLOG LEN", "SLOWLOG RESET", "SWAPDB", "SYNC", "TIME"]}, {"command": "MEMORY MALLOC-STATS", "related command": ["ACL CAT", "ACL DELUSER", "ACL GENPASS", "ACL GETUSER", "ACL HELP", "ACL LIST", "ACL LOAD", "ACL LOG", "ACL SAVE", "ACL SETUSER", "ACL USERS", "ACL WHOAMI", "BGREWRITEAOF", "BGSAVE", "COMMAND", "COMMAND COUNT", "COMMAND GETKEYS", "COMMAND INFO", "CONFIG GET", "CONFIG RESETSTAT", "CONFIG REWRITE", "CONFIG SET", "DBSIZE", "DEBUG OBJECT", "DEBUG SEGFAULT", "FAILOVER", "FLUSHALL", "FLUSHDB", "INFO", "LASTSAVE", "LATENCY DOCTOR", "LATENCY GRAPH", "LATENCY HELP", "LATENCY HISTORY", "LATENCY LATEST", "LATENCY RESET", "LOLWUT", "MEMORY DOCTOR", "MEMORY HELP", "MEMORY MALLOC-STATS", "MEMORY PURGE", "MEMORY STATS", "MEMORY USAGE", "MODULE LIST", "MODULE LOAD", "MODULE UNLOAD", "MONITOR", "PSYNC", "REPLICAOF", "ROLE", "SAVE", "SHUTDOWN", "SLAVEOF", "SLOWLOG GET", "SLOWLOG HELP", "SLOWLOG LEN", "SLOWLOG RESET", "SWAPDB", "SYNC", "TIME"]}, {"command": "MEMORY PURGE", "related command": ["ACL CAT", "ACL DELUSER", "ACL GENPASS", "ACL GETUSER", "ACL HELP", "ACL LIST", "ACL LOAD", "ACL LOG", "ACL SAVE", "ACL SETUSER", "ACL USERS", "ACL WHOAMI", "BGREWRITEAOF", "BGSAVE", "COMMAND", "COMMAND COUNT", "COMMAND GETKEYS", "COMMAND INFO", "CONFIG GET", "CONFIG RESETSTAT", "CONFIG REWRITE", "CONFIG SET", "DBSIZE", "DEBUG OBJECT", "DEBUG SEGFAULT", "FAILOVER", "FLUSHALL", "FLUSHDB", "INFO", "LASTSAVE", "LATENCY DOCTOR", "LATENCY GRAPH", "LATENCY HELP", "LATENCY HISTORY", "LATENCY LATEST", "LATENCY RESET", "LOLWUT", "MEMORY DOCTOR", "MEMORY HELP", "MEMORY MALLOC-STATS", "MEMORY PURGE", "MEMORY STATS", "MEMORY USAGE", "MODULE LIST", "MODULE LOAD", "MODULE UNLOAD", "MONITOR", "PSYNC", "REPLICAOF", "ROLE", "SAVE", "SHUTDOWN", "SLAVEOF", "SLOWLOG GET", "SLOWLOG HELP", "SLOWLOG LEN", "SLOWLOG RESET", "SWAPDB", "SYNC", "TIME"]}, {"command": "MEMORY STATS", "related command": ["ACL CAT", "ACL DELUSER", "ACL GENPASS", "ACL GETUSER", "ACL HELP", "ACL LIST", "ACL LOAD", "ACL LOG", "ACL SAVE", "ACL SETUSER", "ACL USERS", "ACL WHOAMI", "BGREWRITEAOF", "BGSAVE", "COMMAND", "COMMAND COUNT", "COMMAND GETKEYS", "COMMAND INFO", "CONFIG GET", "CONFIG RESETSTAT", "CONFIG REWRITE", "CONFIG SET", "DBSIZE", "DEBUG OBJECT", "DEBUG SEGFAULT", "FAILOVER", "FLUSHALL", "FLUSHDB", "INFO", "LASTSAVE", "LATENCY DOCTOR", "LATENCY GRAPH", "LATENCY HELP", "LATENCY HISTORY", "LATENCY LATEST", "LATENCY RESET", "LOLWUT", "MEMORY DOCTOR", "MEMORY HELP", "MEMORY MALLOC-STATS", "MEMORY PURGE", "MEMORY STATS", "MEMORY USAGE", "MODULE LIST", "MODULE LOAD", "MODULE UNLOAD", "MONITOR", "PSYNC", "REPLICAOF", "ROLE", "SAVE", "SHUTDOWN", "SLAVEOF", "SLOWLOG GET", "SLOWLOG HELP", "SLOWLOG LEN", "SLOWLOG RESET", "SWAPDB", "SYNC", "TIME"]}, {"command": "MEMORY USAGE", "related command": ["ACL CAT", "ACL DELUSER", "ACL GENPASS", "ACL GETUSER", "ACL HELP", "ACL LIST", "ACL LOAD", "ACL LOG", "ACL SAVE", "ACL SETUSER", "ACL USERS", "ACL WHOAMI", "BGREWRITEAOF", "BGSAVE", "COMMAND", "COMMAND COUNT", "COMMAND GETKEYS", "COMMAND INFO", "CONFIG GET", "CONFIG RESETSTAT", "CONFIG REWRITE", "CONFIG SET", "DBSIZE", "DEBUG OBJECT", "DEBUG SEGFAULT", "FAILOVER", "FLUSHALL", "FLUSHDB", "INFO", "LASTSAVE", "LATENCY DOCTOR", "LATENCY GRAPH", "LATENCY HELP", "LATENCY HISTORY", "LATENCY LATEST", "LATENCY RESET", "LOLWUT", "MEMORY DOCTOR", "MEMORY HELP", "MEMORY MALLOC-STATS", "MEMORY PURGE", "MEMORY STATS", "MEMORY USAGE", "MODULE LIST", "MODULE LOAD", "MODULE UNLOAD", "MONITOR", "PSYNC", "REPLICAOF", "ROLE", "SAVE", "SHUTDOWN", "SLAVEOF", "SLOWLOG GET", "SLOWLOG HELP", "SLOWLOG LEN", "SLOWLOG RESET", "SWAPDB", "SYNC", "TIME"]}, {"command": "MGET", "related command": ["APPEND", "DECR", "DECRBY", "GET", "GETDEL", "GETEX", "GETRANGE", "GETSET", "INCR", "INCRBY", "INCRBYFLOAT", "LCS", "MGET", "MSET", "MSETNX", "PSETEX", "SET", "SETEX", "SETNX", "SETRANGE", "STRLEN"]}, {"command": "MIGRATE", "related command": ["COPY", "DEL", "DUMP", "EXISTS", "EXPIRE", "EXPIREAT", "EXPIRETIME", "KEYS", "MIGRATE", "MOVE", "OBJECT ENCODING", "OBJECT FREQ", "OBJECT HELP", "OBJECT IDLETIME", "OBJECT REFCOUNT", "PERSIST", "PEXPIRE", "PEXPIREAT", "PEXPIRETIME", "PTTL", "RANDOMKEY", "RENAME", "RENAMENX", "RESTORE", "SCAN", "SORT", "SORT_RO", "TOUCH", "TTL", "TYPE", "UNLINK", "WAIT"]}, {"command": "MODULE LIST", "related command": ["ACL CAT", "ACL DELUSER", "ACL GENPASS", "ACL GETUSER", "ACL HELP", "ACL LIST", "ACL LOAD", "ACL LOG", "ACL SAVE", "ACL SETUSER", "ACL USERS", "ACL WHOAMI", "BGREWRITEAOF", "BGSAVE", "COMMAND", "COMMAND COUNT", "COMMAND GETKEYS", "COMMAND INFO", "CONFIG GET", "CONFIG RESETSTAT", "CONFIG REWRITE", "CONFIG SET", "DBSIZE", "DEBUG OBJECT", "DEBUG SEGFAULT", "FAILOVER", "FLUSHALL", "FLUSHDB", "INFO", "LASTSAVE", "LATENCY DOCTOR", "LATENCY GRAPH", "LATENCY HELP", "LATENCY HISTORY", "LATENCY LATEST", "LATENCY RESET", "LOLWUT", "MEMORY DOCTOR", "MEMORY HELP", "MEMORY MALLOC-STATS", "MEMORY PURGE", "MEMORY STATS", "MEMORY USAGE", "MODULE LIST", "MODULE LOAD", "MODULE UNLOAD", "MONITOR", "PSYNC", "REPLICAOF", "ROLE", "SAVE", "SHUTDOWN", "SLAVEOF", "SLOWLOG GET", "SLOWLOG HELP", "SLOWLOG LEN", "SLOWLOG RESET", "SWAPDB", "SYNC", "TIME"]}, {"command": "MODULE LOAD", "related command": ["ACL CAT", "ACL DELUSER", "ACL GENPASS", "ACL GETUSER", "ACL HELP", "ACL LIST", "ACL LOAD", "ACL LOG", "ACL SAVE", "ACL SETUSER", "ACL USERS", "ACL WHOAMI", "BGREWRITEAOF", "BGSAVE", "COMMAND", "COMMAND COUNT", "COMMAND GETKEYS", "COMMAND INFO", "CONFIG GET", "CONFIG RESETSTAT", "CONFIG REWRITE", "CONFIG SET", "DBSIZE", "DEBUG OBJECT", "DEBUG SEGFAULT", "FAILOVER", "FLUSHALL", "FLUSHDB", "INFO", "LASTSAVE", "LATENCY DOCTOR", "LATENCY GRAPH", "LATENCY HELP", "LATENCY HISTORY", "LATENCY LATEST", "LATENCY RESET", "LOLWUT", "MEMORY DOCTOR", "MEMORY HELP", "MEMORY MALLOC-STATS", "MEMORY PURGE", "MEMORY STATS", "MEMORY USAGE", "MODULE LIST", "MODULE LOAD", "MODULE UNLOAD", "MONITOR", "PSYNC", "REPLICAOF", "ROLE", "SAVE", "SHUTDOWN", "SLAVEOF", "SLOWLOG GET", "SLOWLOG HELP", "SLOWLOG LEN", "SLOWLOG RESET", "SWAPDB", "SYNC", "TIME"]}, {"command": "MODULE UNLOAD", "related command": ["ACL CAT", "ACL DELUSER", "ACL GENPASS", "ACL GETUSER", "ACL HELP", "ACL LIST", "ACL LOAD", "ACL LOG", "ACL SAVE", "ACL SETUSER", "ACL USERS", "ACL WHOAMI", "BGREWRITEAOF", "BGSAVE", "COMMAND", "COMMAND COUNT", "COMMAND GETKEYS", "COMMAND INFO", "CONFIG GET", "CONFIG RESETSTAT", "CONFIG REWRITE", "CONFIG SET", "DBSIZE", "DEBUG OBJECT", "DEBUG SEGFAULT", "FAILOVER", "FLUSHALL", "FLUSHDB", "INFO", "LASTSAVE", "LATENCY DOCTOR", "LATENCY GRAPH", "LATENCY HELP", "LATENCY HISTORY", "LATENCY LATEST", "LATENCY RESET", "LOLWUT", "MEMORY DOCTOR", "MEMORY HELP", "MEMORY MALLOC-STATS", "MEMORY PURGE", "MEMORY STATS", "MEMORY USAGE", "MODULE LIST", "MODULE LOAD", "MODULE UNLOAD", "MONITOR", "PSYNC", "REPLICAOF", "ROLE", "SAVE", "SHUTDOWN", "SLAVEOF", "SLOWLOG GET", "SLOWLOG HELP", "SLOWLOG LEN", "SLOWLOG RESET", "SWAPDB", "SYNC", "TIME"]}, {"command": "MONITOR", "related command": ["ACL CAT", "ACL DELUSER", "ACL GENPASS", "ACL GETUSER", "ACL HELP", "ACL LIST", "ACL LOAD", "ACL LOG", "ACL SAVE", "ACL SETUSER", "ACL USERS", "ACL WHOAMI", "BGREWRITEAOF", "BGSAVE", "COMMAND", "COMMAND COUNT", "COMMAND GETKEYS", "COMMAND INFO", "CONFIG GET", "CONFIG RESETSTAT", "CONFIG REWRITE", "CONFIG SET", "DBSIZE", "DEBUG OBJECT", "DEBUG SEGFAULT", "FAILOVER", "FLUSHALL", "FLUSHDB", "INFO", "LASTSAVE", "LATENCY DOCTOR", "LATENCY GRAPH", "LATENCY HELP", "LATENCY HISTORY", "LATENCY LATEST", "LATENCY RESET", "LOLWUT", "MEMORY DOCTOR", "MEMORY HELP", "MEMORY MALLOC-STATS", "MEMORY PURGE", "MEMORY STATS", "MEMORY USAGE", "MODULE LIST", "MODULE LOAD", "MODULE UNLOAD", "MONITOR", "PSYNC", "REPLICAOF", "ROLE", "SAVE", "SHUTDOWN", "SLAVEOF", "SLOWLOG GET", "SLOWLOG HELP", "SLOWLOG LEN", "SLOWLOG RESET", "SWAPDB", "SYNC", "TIME"]}, {"command": "MOVE", "related command": ["COPY", "DEL", "DUMP", "EXISTS", "EXPIRE", "EXPIREAT", "EXPIRETIME", "KEYS", "MIGRATE", "MOVE", "OBJECT ENCODING", "OBJECT FREQ", "OBJECT HELP", "OBJECT IDLETIME", "OBJECT REFCOUNT", "PERSIST", "PEXPIRE", "PEXPIREAT", "PEXPIRETIME", "PTTL", "RANDOMKEY", "RENAME", "RENAMENX", "RESTORE", "SCAN", "SORT", "SORT_RO", "TOUCH", "TTL", "TYPE", "UNLINK", "WAIT"]}, {"command": "MSET", "related command": ["APPEND", "DECR", "DECRBY", "GET", "GETDEL", "GETEX", "GETRANGE", "GETSET", "INCR", "INCRBY", "INCRBYFLOAT", "LCS", "MGET", "MSET", "MSETNX", "PSETEX", "SET", "SETEX", "SETNX", "SETRANGE", "STRLEN"]}, {"command": "MSETNX", "related command": ["APPEND", "DECR", "DECRBY", "GET", "GETDEL", "GETEX", "GETRANGE", "GETSET", "INCR", "INCRBY", "INCRBYFLOAT", "LCS", "MGET", "MSET", "MSETNX", "PSETEX", "SET", "SETEX", "SETNX", "SETRANGE", "STRLEN"]}, {"command": "MULTI", "related command": ["*", "Transactions", "DISCARD", "EXEC", "MULTI", "UNWATCH", "WATCH"]}, {"command": "OBJECT ENCODING", "related command": ["COPY", "DEL", "DUMP", "EXISTS", "EXPIRE", "EXPIREAT", "EXPIRETIME", "KEYS", "MIGRATE", "MOVE", "OBJECT ENCODING", "OBJECT FREQ", "OBJECT HELP", "OBJECT IDLETIME", "OBJECT REFCOUNT", "PERSIST", "PEXPIRE", "PEXPIREAT", "PEXPIRETIME", "PTTL", "RANDOMKEY", "RENAME", "RENAMENX", "RESTORE", "SCAN", "SORT", "SORT_RO", "TOUCH", "TTL", "TYPE", "UNLINK", "WAIT"]}, {"command": "OBJECT FREQ", "related command": ["COPY", "DEL", "DUMP", "EXISTS", "EXPIRE", "EXPIREAT", "EXPIRETIME", "KEYS", "MIGRATE", "MOVE", "OBJECT ENCODING", "OBJECT FREQ", "OBJECT HELP", "OBJECT IDLETIME", "OBJECT REFCOUNT", "PERSIST", "PEXPIRE", "PEXPIREAT", "PEXPIRETIME", "PTTL", "RANDOMKEY", "RENAME", "RENAMENX", "RESTORE", "SCAN", "SORT", "SORT_RO", "TOUCH", "TTL", "TYPE", "UNLINK", "WAIT"]}, {"command": "OBJECT IDLETIME", "related command": ["COPY", "DEL", "DUMP", "EXISTS", "EXPIRE", "EXPIREAT", "EXPIRETIME", "KEYS", "MIGRATE", "MOVE", "OBJECT ENCODING", "OBJECT FREQ", "OBJECT HELP", "OBJECT IDLETIME", "OBJECT REFCOUNT", "PERSIST", "PEXPIRE", "PEXPIREAT", "PEXPIRETIME", "PTTL", "RANDOMKEY", "RENAME", "RENAMENX", "RESTORE", "SCAN", "SORT", "SORT_RO", "TOUCH", "TTL", "TYPE", "UNLINK", "WAIT"]}, {"command": "OBJECT REFCOUNT", "related command": ["COPY", "DEL", "DUMP", "EXISTS", "EXPIRE", "EXPIREAT", "EXPIRETIME", "KEYS", "MIGRATE", "MOVE", "OBJECT ENCODING", "OBJECT FREQ", "OBJECT HELP", "OBJECT IDLETIME", "OBJECT REFCOUNT", "PERSIST", "PEXPIRE", "PEXPIREAT", "PEXPIRETIME", "PTTL", "RANDOMKEY", "RENAME", "RENAMENX", "RESTORE", "SCAN", "SORT", "SORT_RO", "TOUCH", "TTL", "TYPE", "UNLINK", "WAIT"]}, {"command": "OBJECT HELP", "related command": ["COPY", "DEL", "DUMP", "EXISTS", "EXPIRE", "EXPIREAT", "EXPIRETIME", "KEYS", "MIGRATE", "MOVE", "OBJECT ENCODING", "OBJECT FREQ", "OBJECT HELP", "OBJECT IDLETIME", "OBJECT REFCOUNT", "PERSIST", "PEXPIRE", "PEXPIREAT", "PEXPIRETIME", "PTTL", "RANDOMKEY", "RENAME", "RENAMENX", "RESTORE", "SCAN", "SORT", "SORT_RO", "TOUCH", "TTL", "TYPE", "UNLINK", "WAIT"]}, {"command": "PERSIST", "related command": ["COPY", "DEL", "DUMP", "EXISTS", "EXPIRE", "EXPIREAT", "EXPIRETIME", "KEYS", "MIGRATE", "MOVE", "OBJECT ENCODING", "OBJECT FREQ", "OBJECT HELP", "OBJECT IDLETIME", "OBJECT REFCOUNT", "PERSIST", "PEXPIRE", "PEXPIREAT", "PEXPIRETIME", "PTTL", "RANDOMKEY", "RENAME", "RENAMENX", "RESTORE", "SCAN", "SORT", "SORT_RO", "TOUCH", "TTL", "TYPE", "UNLINK", "WAIT"]}, {"command": "PEXPIRE", "related command": ["COPY", "DEL", "DUMP", "EXISTS", "EXPIRE", "EXPIREAT", "EXPIRETIME", "KEYS", "MIGRATE", "MOVE", "OBJECT ENCODING", "OBJECT FREQ", "OBJECT HELP", "OBJECT IDLETIME", "OBJECT REFCOUNT", "PERSIST", "PEXPIRE", "PEXPIREAT", "PEXPIRETIME", "PTTL", "RANDOMKEY", "RENAME", "RENAMENX", "RESTORE", "SCAN", "SORT", "SORT_RO", "TOUCH", "TTL", "TYPE", "UNLINK", "WAIT"]}, {"command": "PEXPIREAT", "related command": ["COPY", "DEL", "DUMP", "EXISTS", "EXPIRE", "EXPIREAT", "EXPIRETIME", "KEYS", "MIGRATE", "MOVE", "OBJECT ENCODING", "OBJECT FREQ", "OBJECT HELP", "OBJECT IDLETIME", "OBJECT REFCOUNT", "PERSIST", "PEXPIRE", "PEXPIREAT", "PEXPIRETIME", "PTTL", "RANDOMKEY", "RENAME", "RENAMENX", "RESTORE", "SCAN", "SORT", "SORT_RO", "TOUCH", "TTL", "TYPE", "UNLINK", "WAIT"]}, {"command": "PEXPIRETIME", "related command": ["COPY", "DEL", "DUMP", "EXISTS", "EXPIRE", "EXPIREAT", "EXPIRETIME", "KEYS", "MIGRATE", "MOVE", "OBJECT ENCODING", "OBJECT FREQ", "OBJECT HELP", "OBJECT IDLETIME", "OBJECT REFCOUNT", "PERSIST", "PEXPIRE", "PEXPIREAT", "PEXPIRETIME", "PTTL", "RANDOMKEY", "RENAME", "RENAMENX", "RESTORE", "SCAN", "SORT", "SORT_RO", "TOUCH", "TTL", "TYPE", "UNLINK", "WAIT"]}, {"command": "PFADD", "related command": ["PFADD", "PFCOUNT", "PFMERGE"]}, {"command": "PFCOUNT", "related command": ["PFADD", "PFCOUNT", "PFMERGE"]}, {"command": "PFMERGE", "related command": ["PFADD", "PFCOUNT", "PFMERGE"]}, {"command": "PING", "related command": ["AUTH", "CLIENT CACHING", "CLIENT GETNAME", "CLIENT GETREDIR", "CLIENT ID", "CLIENT INFO", "CLIENT KILL", "CLIENT LIST", "CLIENT NO-EVICT", "CLIENT PAUSE", "CLIENT REPLY", "CLIENT SETNAME", "CLIENT TRACKING", "CLIENT TRACKINGINFO", "CLIENT UNBLOCK", "CLIENT UNPAUSE", "ECHO", "HELLO", "PING", "QUIT", "RESET", "SELECT"]}, {"command": "PSETEX", "related command": ["APPEND", "DECR", "DECRBY", "GET", "GETDEL", "GETEX", "GETRANGE", "GETSET", "INCR", "INCRBY", "INCRBYFLOAT", "LCS", "MGET", "MSET", "MSETNX", "PSETEX", "SET", "SETEX", "SETNX", "SETRANGE", "STRLEN"]}, {"command": "PSUBSCRIBE", "related command": ["*", "Pub/Sub", "PSUBSCRIBE", "PUBLISH", "PUBSUB CHANNELS", "PUBSUB HELP", "PUBSUB NUMPAT", "PUBSUB NUMSUB", "PUNSUBSCRIBE", "SUBSCRIBE", "UNSUBSCRIBE"]}, {"command": "PUBSUB CHANNELS", "related command": ["*", "Pub/Sub", "PSUBSCRIBE", "PUBLISH", "PUBSUB CHANNELS", "PUBSUB HELP", "PUBSUB NUMPAT", "PUBSUB NUMSUB", "PUNSUBSCRIBE", "SUBSCRIBE", "UNSUBSCRIBE"]}, {"command": "PUBSUB NUMPAT", "related command": ["*", "Pub/Sub", "PSUBSCRIBE", "PUBLISH", "PUBSUB CHANNELS", "PUBSUB HELP", "PUBSUB NUMPAT", "PUBSUB NUMSUB", "PUNSUBSCRIBE", "SUBSCRIBE", "UNSUBSCRIBE"]}, {"command": "PUBSUB NUMSUB", "related command": ["*", "Pub/Sub", "PSUBSCRIBE", "PUBLISH", "PUBSUB CHANNELS", "PUBSUB HELP", "PUBSUB NUMPAT", "PUBSUB NUMSUB", "PUNSUBSCRIBE", "SUBSCRIBE", "UNSUBSCRIBE"]}, {"command": "PUBSUB HELP", "related command": ["*", "Pub/Sub", "PSUBSCRIBE", "PUBLISH", "PUBSUB CHANNELS", "PUBSUB HELP", "PUBSUB NUMPAT", "PUBSUB NUMSUB", "PUNSUBSCRIBE", "SUBSCRIBE", "UNSUBSCRIBE"]}, {"command": "PTTL", "related command": ["COPY", "DEL", "DUMP", "EXISTS", "EXPIRE", "EXPIREAT", "EXPIRETIME", "KEYS", "MIGRATE", "MOVE", "OBJECT ENCODING", "OBJECT FREQ", "OBJECT HELP", "OBJECT IDLETIME", "OBJECT REFCOUNT", "PERSIST", "PEXPIRE", "PEXPIREAT", "PEXPIRETIME", "PTTL", "RANDOMKEY", "RENAME", "RENAMENX", "RESTORE", "SCAN", "SORT", "SORT_RO", "TOUCH", "TTL", "TYPE", "UNLINK", "WAIT"]}, {"command": "PUBLISH", "related command": ["*", "Pub/Sub", "PSUBSCRIBE", "PUBLISH", "PUBSUB CHANNELS", "PUBSUB HELP", "PUBSUB NUMPAT", "PUBSUB NUMSUB", "PUNSUBSCRIBE", "SUBSCRIBE", "UNSUBSCRIBE"]}, {"command": "PUNSUBSCRIBE", "related command": ["*", "Pub/Sub", "PSUBSCRIBE", "PUBLISH", "PUBSUB CHANNELS", "PUBSUB HELP", "PUBSUB NUMPAT", "PUBSUB NUMSUB", "PUNSUBSCRIBE", "SUBSCRIBE", "UNSUBSCRIBE"]}, {"command": "QUIT", "related command": ["AUTH", "CLIENT CACHING", "CLIENT GETNAME", "CLIENT GETREDIR", "CLIENT ID", "CLIENT INFO", "CLIENT KILL", "CLIENT LIST", "CLIENT NO-EVICT", "CLIENT PAUSE", "CLIENT REPLY", "CLIENT SETNAME", "CLIENT TRACKING", "CLIENT TRACKINGINFO", "CLIENT UNBLOCK", "CLIENT UNPAUSE", "ECHO", "HELLO", "PING", "QUIT", "RESET", "SELECT"]}, {"command": "RANDOMKEY", "related command": ["COPY", "DEL", "DUMP", "EXISTS", "EXPIRE", "EXPIREAT", "EXPIRETIME", "KEYS", "MIGRATE", "MOVE", "OBJECT ENCODING", "OBJECT FREQ", "OBJECT HELP", "OBJECT IDLETIME", "OBJECT REFCOUNT", "PERSIST", "PEXPIRE", "PEXPIREAT", "PEXPIRETIME", "PTTL", "RANDOMKEY", "RENAME", "RENAMENX", "RESTORE", "SCAN", "SORT", "SORT_RO", "TOUCH", "TTL", "TYPE", "UNLINK", "WAIT"]}, {"command": "READONLY", "related command": ["ASKING", "CLUSTER ADDSLOTS", "CLUSTER ADDSLOTSRANGE", "CLUSTER BUMPEPOCH", "CLUSTER COUNT-FAILURE-REPORTS", "CLUSTER COUNTKEYSINSLOT", "CLUSTER DELSLOTS", "CLUSTER DELSLOTSRANGE", "CLUSTER FAILOVER", "CLUSTER FLUSHSLOTS", "CLUSTER FORGET", "CLUSTER GETKEYSINSLOT", "CLUSTER INFO", "CLUSTER KEYSLOT", "CLUSTER LINKS", "CLUSTER MEET", "CLUSTER MYID", "CLUSTER NODES", "CLUSTER REPLICAS", "CLUSTER REPLICATE", "CLUSTER RESET", "CLUSTER SAVECONFIG", "CLUSTER SET-CONFIG-EPOCH", "CLUSTER SETSLOT", "CLUSTER SLAVES", "CLUSTER SLOTS", "READONLY", "READWRITE"]}, {"command": "READWRITE", "related command": ["ASKING", "CLUSTER ADDSLOTS", "CLUSTER ADDSLOTSRANGE", "CLUSTER BUMPEPOCH", "CLUSTER COUNT-FAILURE-REPORTS", "CLUSTER COUNTKEYSINSLOT", "CLUSTER DELSLOTS", "CLUSTER DELSLOTSRANGE", "CLUSTER FAILOVER", "CLUSTER FLUSHSLOTS", "CLUSTER FORGET", "CLUSTER GETKEYSINSLOT", "CLUSTER INFO", "CLUSTER KEYSLOT", "CLUSTER LINKS", "CLUSTER MEET", "CLUSTER MYID", "CLUSTER NODES", "CLUSTER REPLICAS", "CLUSTER REPLICATE", "CLUSTER RESET", "CLUSTER SAVECONFIG", "CLUSTER SET-CONFIG-EPOCH", "CLUSTER SETSLOT", "CLUSTER SLAVES", "CLUSTER SLOTS", "READONLY", "READWRITE"]}, {"command": "RENAME", "related command": ["COPY", "DEL", "DUMP", "EXISTS", "EXPIRE", "EXPIREAT", "EXPIRETIME", "KEYS", "MIGRATE", "MOVE", "OBJECT ENCODING", "OBJECT FREQ", "OBJECT HELP", "OBJECT IDLETIME", "OBJECT REFCOUNT", "PERSIST", "PEXPIRE", "PEXPIREAT", "PEXPIRETIME", "PTTL", "RANDOMKEY", "RENAME", "RENAMENX", "RESTORE", "SCAN", "SORT", "SORT_RO", "TOUCH", "TTL", "TYPE", "UNLINK", "WAIT"]}, {"command": "RENAMENX", "related command": ["COPY", "DEL", "DUMP", "EXISTS", "EXPIRE", "EXPIREAT", "EXPIRETIME", "KEYS", "MIGRATE", "MOVE", "OBJECT ENCODING", "OBJECT FREQ", "OBJECT HELP", "OBJECT IDLETIME", "OBJECT REFCOUNT", "PERSIST", "PEXPIRE", "PEXPIREAT", "PEXPIRETIME", "PTTL", "RANDOMKEY", "RENAME", "RENAMENX", "RESTORE", "SCAN", "SORT", "SORT_RO", "TOUCH", "TTL", "TYPE", "UNLINK", "WAIT"]}, {"command": "RESET", "related command": ["AUTH", "CLIENT CACHING", "CLIENT GETNAME", "CLIENT GETREDIR", "CLIENT ID", "CLIENT INFO", "CLIENT KILL", "CLIENT LIST", "CLIENT NO-EVICT", "CLIENT PAUSE", "CLIENT REPLY", "CLIENT SETNAME", "CLIENT TRACKING", "CLIENT TRACKINGINFO", "CLIENT UNBLOCK", "CLIENT UNPAUSE", "ECHO", "HELLO", "PING", "QUIT", "RESET", "SELECT"]}, {"command": "RESTORE", "related command": ["COPY", "DEL", "DUMP", "EXISTS", "EXPIRE", "EXPIREAT", "EXPIRETIME", "KEYS", "MIGRATE", "MOVE", "OBJECT ENCODING", "OBJECT FREQ", "OBJECT HELP", "OBJECT IDLETIME", "OBJECT REFCOUNT", "PERSIST", "PEXPIRE", "PEXPIREAT", "PEXPIRETIME", "PTTL", "RANDOMKEY", "RENAME", "RENAMENX", "RESTORE", "SCAN", "SORT", "SORT_RO", "TOUCH", "TTL", "TYPE", "UNLINK", "WAIT"]}, {"command": "ROLE", "related command": ["ACL CAT", "ACL DELUSER", "ACL GENPASS", "ACL GETUSER", "ACL HELP", "ACL LIST", "ACL LOAD", "ACL LOG", "ACL SAVE", "ACL SETUSER", "ACL USERS", "ACL WHOAMI", "BGREWRITEAOF", "BGSAVE", "COMMAND", "COMMAND COUNT", "COMMAND GETKEYS", "COMMAND INFO", "CONFIG GET", "CONFIG RESETSTAT", "CONFIG REWRITE", "CONFIG SET", "DBSIZE", "DEBUG OBJECT", "DEBUG SEGFAULT", "FAILOVER", "FLUSHALL", "FLUSHDB", "INFO", "LASTSAVE", "LATENCY DOCTOR", "LATENCY GRAPH", "LATENCY HELP", "LATENCY HISTORY", "LATENCY LATEST", "LATENCY RESET", "LOLWUT", "MEMORY DOCTOR", "MEMORY HELP", "MEMORY MALLOC-STATS", "MEMORY PURGE", "MEMORY STATS", "MEMORY USAGE", "MODULE LIST", "MODULE LOAD", "MODULE UNLOAD", "MONITOR", "PSYNC", "REPLICAOF", "ROLE", "SAVE", "SHUTDOWN", "SLAVEOF", "SLOWLOG GET", "SLOWLOG HELP", "SLOWLOG LEN", "SLOWLOG RESET", "SWAPDB", "SYNC", "TIME"]}, {"command": "RPOP", "related command": ["BLMOVE", "BLMPOP", "BLPOP", "BRPOP", "BRPOPLPUSH", "LINDEX", "LINSERT", "LLEN", "LMOVE", "LMPOP", "LPOP", "LPOS", "LPUSH", "LPUSHX", "LRANGE", "LREM", "LSET", "LTRIM", "RPOP", "RPOPLPUSH", "RPUSH", "RPUSHX"]}, {"command": "RPOPLPUSH", "related command": ["BLMOVE", "BLMPOP", "BLPOP", "BRPOP", "BRPOPLPUSH", "LINDEX", "LINSERT", "LLEN", "LMOVE", "LMPOP", "LPOP", "LPOS", "LPUSH", "LPUSHX", "LRANGE", "LREM", "LSET", "LTRIM", "RPOP", "RPOPLPUSH", "RPUSH", "RPUSHX"]}, {"command": "LMOVE", "related command": ["BLMOVE", "BLMPOP", "BLPOP", "BRPOP", "BRPOPLPUSH", "LINDEX", "LINSERT", "LLEN", "LMOVE", "LMPOP", "LPOP", "LPOS", "LPUSH", "LPUSHX", "LRANGE", "LREM", "LSET", "LTRIM", "RPOP", "RPOPLPUSH", "RPUSH", "RPUSHX"]}, {"command": "RPUSH", "related command": ["BLMOVE", "BLMPOP", "BLPOP", "BRPOP", "BRPOPLPUSH", "LINDEX", "LINSERT", "LLEN", "LMOVE", "LMPOP", "LPOP", "LPOS", "LPUSH", "LPUSHX", "LRANGE", "LREM", "LSET", "LTRIM", "RPOP", "RPOPLPUSH", "RPUSH", "RPUSHX"]}, {"command": "RPUSHX", "related command": ["BLMOVE", "BLMPOP", "BLPOP", "BRPOP", "BRPOPLPUSH", "LINDEX", "LINSERT", "LLEN", "LMOVE", "LMPOP", "LPOP", "LPOS", "LPUSH", "LPUSHX", "LRANGE", "LREM", "LSET", "LTRIM", "RPOP", "RPOPLPUSH", "RPUSH", "RPUSHX"]}, {"command": "SADD", "related command": ["SADD", "SCARD", "SDIFF", "SDIFFSTORE", "SINTER", "SINTERCARD", "SINTERSTORE", "SISMEMBER", "SMEMBERS", "SMISMEMBER", "SMOVE", "SPOP", "SRANDMEMBER", "SREM", "SSCAN", "SUNION", "SUNIONSTORE"]}, {"command": "SAVE", "related command": ["ACL CAT", "ACL DELUSER", "ACL GENPASS", "ACL GETUSER", "ACL HELP", "ACL LIST", "ACL LOAD", "ACL LOG", "ACL SAVE", "ACL SETUSER", "ACL USERS", "ACL WHOAMI", "BGREWRITEAOF", "BGSAVE", "COMMAND", "COMMAND COUNT", "COMMAND GETKEYS", "COMMAND INFO", "CONFIG GET", "CONFIG RESETSTAT", "CONFIG REWRITE", "CONFIG SET", "DBSIZE", "DEBUG OBJECT", "DEBUG SEGFAULT", "FAILOVER", "FLUSHALL", "FLUSHDB", "INFO", "LASTSAVE", "LATENCY DOCTOR", "LATENCY GRAPH", "LATENCY HELP", "LATENCY HISTORY", "LATENCY LATEST", "LATENCY RESET", "LOLWUT", "MEMORY DOCTOR", "MEMORY HELP", "MEMORY MALLOC-STATS", "MEMORY PURGE", "MEMORY STATS", "MEMORY USAGE", "MODULE LIST", "MODULE LOAD", "MODULE UNLOAD", "MONITOR", "PSYNC", "REPLICAOF", "ROLE", "SAVE", "SHUTDOWN", "SLAVEOF", "SLOWLOG GET", "SLOWLOG HELP", "SLOWLOG LEN", "SLOWLOG RESET", "SWAPDB", "SYNC", "TIME"]}, {"command": "SCARD", "related command": ["SADD", "SCARD", "SDIFF", "SDIFFSTORE", "SINTER", "SINTERCARD", "SINTERSTORE", "SISMEMBER", "SMEMBERS", "SMISMEMBER", "SMOVE", "SPOP", "SRANDMEMBER", "SREM", "SSCAN", "SUNION", "SUNIONSTORE"]}, {"command": "SCRIPT DEBUG", "related command": ["EVAL", "EVALSHA", "EVALSHA_RO", "EVAL_RO", "SCRIPT DEBUG", "SCRIPT EXISTS", "SCRIPT FLUSH", "SCRIPT KILL", "SCRIPT LOAD"]}, {"command": "SCRIPT EXISTS", "related command": ["EVAL", "EVALSHA", "EVALSHA_RO", "EVAL_RO", "SCRIPT DEBUG", "SCRIPT EXISTS", "SCRIPT FLUSH", "SCRIPT KILL", "SCRIPT LOAD"]}, {"command": "SCRIPT FLUSH", "related command": ["EVAL", "EVALSHA", "EVALSHA_RO", "EVAL_RO", "SCRIPT DEBUG", "SCRIPT EXISTS", "SCRIPT FLUSH", "SCRIPT KILL", "SCRIPT LOAD"]}, {"command": "SCRIPT KILL", "related command": ["EVAL", "EVALSHA", "EVALSHA_RO", "EVAL_RO", "SCRIPT DEBUG", "SCRIPT EXISTS", "SCRIPT FLUSH", "SCRIPT KILL", "SCRIPT LOAD"]}, {"command": "SCRIPT LOAD", "related command": ["EVAL", "EVALSHA", "EVALSHA_RO", "EVAL_RO", "SCRIPT DEBUG", "SCRIPT EXISTS", "SCRIPT FLUSH", "SCRIPT KILL", "SCRIPT LOAD"]}, {"command": "SDIFF", "related command": ["SADD", "SCARD", "SDIFF", "SDIFFSTORE", "SINTER", "SINTERCARD", "SINTERSTORE", "SISMEMBER", "SMEMBERS", "SMISMEMBER", "SMOVE", "SPOP", "SRANDMEMBER", "SREM", "SSCAN", "SUNION", "SUNIONSTORE"]}, {"command": "SDIFFSTORE", "related command": ["SADD", "SCARD", "SDIFF", "SDIFFSTORE", "SINTER", "SINTERCARD", "SINTERSTORE", "SISMEMBER", "SMEMBERS", "SMISMEMBER", "SMOVE", "SPOP", "SRANDMEMBER", "SREM", "SSCAN", "SUNION", "SUNIONSTORE"]}, {"command": "SELECT", "related command": ["AUTH", "CLIENT CACHING", "CLIENT GETNAME", "CLIENT GETREDIR", "CLIENT ID", "CLIENT INFO", "CLIENT KILL", "CLIENT LIST", "CLIENT NO-EVICT", "CLIENT PAUSE", "CLIENT REPLY", "CLIENT SETNAME", "CLIENT TRACKING", "CLIENT TRACKINGINFO", "CLIENT UNBLOCK", "CLIENT UNPAUSE", "ECHO", "HELLO", "PING", "QUIT", "RESET", "SELECT"]}, {"command": "SET", "related command": ["APPEND", "DECR", "DECRBY", "GET", "GETDEL", "GETEX", "GETRANGE", "GETSET", "INCR", "INCRBY", "INCRBYFLOAT", "LCS", "MGET", "MSET", "MSETNX", "PSETEX", "SET", "SETEX", "SETNX", "SETRANGE", "STRLEN"]}, {"command": "SETBIT", "related command": ["BITCOUNT", "BITFIELD", "BITFIELD_RO", "BITOP", "BITPOS", "GETBIT", "SETBIT"]}, {"command": "SETEX", "related command": ["APPEND", "DECR", "DECRBY", "GET", "GETDEL", "GETEX", "GETRANGE", "GETSET", "INCR", "INCRBY", "INCRBYFLOAT", "LCS", "MGET", "MSET", "MSETNX", "PSETEX", "SET", "SETEX", "SETNX", "SETRANGE", "STRLEN"]}, {"command": "SETNX", "related command": ["APPEND", "DECR", "DECRBY", "GET", "GETDEL", "GETEX", "GETRANGE", "GETSET", "INCR", "INCRBY", "INCRBYFLOAT", "LCS", "MGET", "MSET", "MSETNX", "PSETEX", "SET", "SETEX", "SETNX", "SETRANGE", "STRLEN"]}, {"command": "SETRANGE", "related command": ["APPEND", "DECR", "DECRBY", "GET", "GETDEL", "GETEX", "GETRANGE", "GETSET", "INCR", "INCRBY", "INCRBYFLOAT", "LCS", "MGET", "MSET", "MSETNX", "PSETEX", "SET", "SETEX", "SETNX", "SETRANGE", "STRLEN"]}, {"command": "SHUTDOWN", "related command": ["ACL CAT", "ACL DELUSER", "ACL GENPASS", "ACL GETUSER", "ACL HELP", "ACL LIST", "ACL LOAD", "ACL LOG", "ACL SAVE", "ACL SETUSER", "ACL USERS", "ACL WHOAMI", "BGREWRITEAOF", "BGSAVE", "COMMAND", "COMMAND COUNT", "COMMAND GETKEYS", "COMMAND INFO", "CONFIG GET", "CONFIG RESETSTAT", "CONFIG REWRITE", "CONFIG SET", "DBSIZE", "DEBUG OBJECT", "DEBUG SEGFAULT", "FAILOVER", "FLUSHALL", "FLUSHDB", "INFO", "LASTSAVE", "LATENCY DOCTOR", "LATENCY GRAPH", "LATENCY HELP", "LATENCY HISTORY", "LATENCY LATEST", "LATENCY RESET", "LOLWUT", "MEMORY DOCTOR", "MEMORY HELP", "MEMORY MALLOC-STATS", "MEMORY PURGE", "MEMORY STATS", "MEMORY USAGE", "MODULE LIST", "MODULE LOAD", "MODULE UNLOAD", "MONITOR", "PSYNC", "REPLICAOF", "ROLE", "SAVE", "SHUTDOWN", "SLAVEOF", "SLOWLOG GET", "SLOWLOG HELP", "SLOWLOG LEN", "SLOWLOG RESET", "SWAPDB", "SYNC", "TIME"]}, {"command": "SINTER", "related command": ["SADD", "SCARD", "SDIFF", "SDIFFSTORE", "SINTER", "SINTERCARD", "SINTERSTORE", "SISMEMBER", "SMEMBERS", "SMISMEMBER", "SMOVE", "SPOP", "SRANDMEMBER", "SREM", "SSCAN", "SUNION", "SUNIONSTORE"]}, {"command": "SINTERCARD", "related command": ["SADD", "SCARD", "SDIFF", "SDIFFSTORE", "SINTER", "SINTERCARD", "SINTERSTORE", "SISMEMBER", "SMEMBERS", "SMISMEMBER", "SMOVE", "SPOP", "SRANDMEMBER", "SREM", "SSCAN", "SUNION", "SUNIONSTORE"]}, {"command": "SINTERSTORE", "related command": ["SADD", "SCARD", "SDIFF", "SDIFFSTORE", "SINTER", "SINTERCARD", "SINTERSTORE", "SISMEMBER", "SMEMBERS", "SMISMEMBER", "SMOVE", "SPOP", "SRANDMEMBER", "SREM", "SSCAN", "SUNION", "SUNIONSTORE"]}, {"command": "SISMEMBER", "related command": ["SADD", "SCARD", "SDIFF", "SDIFFSTORE", "SINTER", "SINTERCARD", "SINTERSTORE", "SISMEMBER", "SMEMBERS", "SMISMEMBER", "SMOVE", "SPOP", "SRANDMEMBER", "SREM", "SSCAN", "SUNION", "SUNIONSTORE"]}, {"command": "SMISMEMBER", "related command": ["SADD", "SCARD", "SDIFF", "SDIFFSTORE", "SINTER", "SINTERCARD", "SINTERSTORE", "SISMEMBER", "SMEMBERS", "SMISMEMBER", "SMOVE", "SPOP", "SRANDMEMBER", "SREM", "SSCAN", "SUNION", "SUNIONSTORE"]}, {"command": "SLAVEOF", "related command": ["ACL CAT", "ACL DELUSER", "ACL GENPASS", "ACL GETUSER", "ACL HELP", "ACL LIST", "ACL LOAD", "ACL LOG", "ACL SAVE", "ACL SETUSER", "ACL USERS", "ACL WHOAMI", "BGREWRITEAOF", "BGSAVE", "COMMAND", "COMMAND COUNT", "COMMAND GETKEYS", "COMMAND INFO", "CONFIG GET", "CONFIG RESETSTAT", "CONFIG REWRITE", "CONFIG SET", "DBSIZE", "DEBUG OBJECT", "DEBUG SEGFAULT", "FAILOVER", "FLUSHALL", "FLUSHDB", "INFO", "LASTSAVE", "LATENCY DOCTOR", "LATENCY GRAPH", "LATENCY HELP", "LATENCY HISTORY", "LATENCY LATEST", "LATENCY RESET", "LOLWUT", "MEMORY DOCTOR", "MEMORY HELP", "MEMORY MALLOC-STATS", "MEMORY PURGE", "MEMORY STATS", "MEMORY USAGE", "MODULE LIST", "MODULE LOAD", "MODULE UNLOAD", "MONITOR", "PSYNC", "REPLICAOF", "ROLE", "SAVE", "SHUTDOWN", "SLAVEOF", "SLOWLOG GET", "SLOWLOG HELP", "SLOWLOG LEN", "SLOWLOG RESET", "SWAPDB", "SYNC", "TIME"]}, {"command": "REPLICAOF", "related command": ["ACL CAT", "ACL DELUSER", "ACL GENPASS", "ACL GETUSER", "ACL HELP", "ACL LIST", "ACL LOAD", "ACL LOG", "ACL SAVE", "ACL SETUSER", "ACL USERS", "ACL WHOAMI", "BGREWRITEAOF", "BGSAVE", "COMMAND", "COMMAND COUNT", "COMMAND GETKEYS", "COMMAND INFO", "CONFIG GET", "CONFIG RESETSTAT", "CONFIG REWRITE", "CONFIG SET", "DBSIZE", "DEBUG OBJECT", "DEBUG SEGFAULT", "FAILOVER", "FLUSHALL", "FLUSHDB", "INFO", "LASTSAVE", "LATENCY DOCTOR", "LATENCY GRAPH", "LATENCY HELP", "LATENCY HISTORY", "LATENCY LATEST", "LATENCY RESET", "LOLWUT", "MEMORY DOCTOR", "MEMORY HELP", "MEMORY MALLOC-STATS", "MEMORY PURGE", "MEMORY STATS", "MEMORY USAGE", "MODULE LIST", "MODULE LOAD", "MODULE UNLOAD", "MONITOR", "PSYNC", "REPLICAOF", "ROLE", "SAVE", "SHUTDOWN", "SLAVEOF", "SLOWLOG GET", "SLOWLOG HELP", "SLOWLOG LEN", "SLOWLOG RESET", "SWAPDB", "SYNC", "TIME"]}, {"command": "SLOWLOG GET", "related command": ["ACL CAT", "ACL DELUSER", "ACL GENPASS", "ACL GETUSER", "ACL HELP", "ACL LIST", "ACL LOAD", "ACL LOG", "ACL SAVE", "ACL SETUSER", "ACL USERS", "ACL WHOAMI", "BGREWRITEAOF", "BGSAVE", "COMMAND", "COMMAND COUNT", "COMMAND GETKEYS", "COMMAND INFO", "CONFIG GET", "CONFIG RESETSTAT", "CONFIG REWRITE", "CONFIG SET", "DBSIZE", "DEBUG OBJECT", "DEBUG SEGFAULT", "FAILOVER", "FLUSHALL", "FLUSHDB", "INFO", "LASTSAVE", "LATENCY DOCTOR", "LATENCY GRAPH", "LATENCY HELP", "LATENCY HISTORY", "LATENCY LATEST", "LATENCY RESET", "LOLWUT", "MEMORY DOCTOR", "MEMORY HELP", "MEMORY MALLOC-STATS", "MEMORY PURGE", "MEMORY STATS", "MEMORY USAGE", "MODULE LIST", "MODULE LOAD", "MODULE UNLOAD", "MONITOR", "PSYNC", "REPLICAOF", "ROLE", "SAVE", "SHUTDOWN", "SLAVEOF", "SLOWLOG GET", "SLOWLOG HELP", "SLOWLOG LEN", "SLOWLOG RESET", "SWAPDB", "SYNC", "TIME"]}, {"command": "SLOWLOG LEN", "related command": ["ACL CAT", "ACL DELUSER", "ACL GENPASS", "ACL GETUSER", "ACL HELP", "ACL LIST", "ACL LOAD", "ACL LOG", "ACL SAVE", "ACL SETUSER", "ACL USERS", "ACL WHOAMI", "BGREWRITEAOF", "BGSAVE", "COMMAND", "COMMAND COUNT", "COMMAND GETKEYS", "COMMAND INFO", "CONFIG GET", "CONFIG RESETSTAT", "CONFIG REWRITE", "CONFIG SET", "DBSIZE", "DEBUG OBJECT", "DEBUG SEGFAULT", "FAILOVER", "FLUSHALL", "FLUSHDB", "INFO", "LASTSAVE", "LATENCY DOCTOR", "LATENCY GRAPH", "LATENCY HELP", "LATENCY HISTORY", "LATENCY LATEST", "LATENCY RESET", "LOLWUT", "MEMORY DOCTOR", "MEMORY HELP", "MEMORY MALLOC-STATS", "MEMORY PURGE", "MEMORY STATS", "MEMORY USAGE", "MODULE LIST", "MODULE LOAD", "MODULE UNLOAD", "MONITOR", "PSYNC", "REPLICAOF", "ROLE", "SAVE", "SHUTDOWN", "SLAVEOF", "SLOWLOG GET", "SLOWLOG HELP", "SLOWLOG LEN", "SLOWLOG RESET", "SWAPDB", "SYNC", "TIME"]}, {"command": "SLOWLOG RESET", "related command": ["ACL CAT", "ACL DELUSER", "ACL GENPASS", "ACL GETUSER", "ACL HELP", "ACL LIST", "ACL LOAD", "ACL LOG", "ACL SAVE", "ACL SETUSER", "ACL USERS", "ACL WHOAMI", "BGREWRITEAOF", "BGSAVE", "COMMAND", "COMMAND COUNT", "COMMAND GETKEYS", "COMMAND INFO", "CONFIG GET", "CONFIG RESETSTAT", "CONFIG REWRITE", "CONFIG SET", "DBSIZE", "DEBUG OBJECT", "DEBUG SEGFAULT", "FAILOVER", "FLUSHALL", "FLUSHDB", "INFO", "LASTSAVE", "LATENCY DOCTOR", "LATENCY GRAPH", "LATENCY HELP", "LATENCY HISTORY", "LATENCY LATEST", "LATENCY RESET", "LOLWUT", "MEMORY DOCTOR", "MEMORY HELP", "MEMORY MALLOC-STATS", "MEMORY PURGE", "MEMORY STATS", "MEMORY USAGE", "MODULE LIST", "MODULE LOAD", "MODULE UNLOAD", "MONITOR", "PSYNC", "REPLICAOF", "ROLE", "SAVE", "SHUTDOWN", "SLAVEOF", "SLOWLOG GET", "SLOWLOG HELP", "SLOWLOG LEN", "SLOWLOG RESET", "SWAPDB", "SYNC", "TIME"]}, {"command": "SLOWLOG HELP", "related command": ["ACL CAT", "ACL DELUSER", "ACL GENPASS", "ACL GETUSER", "ACL HELP", "ACL LIST", "ACL LOAD", "ACL LOG", "ACL SAVE", "ACL SETUSER", "ACL USERS", "ACL WHOAMI", "BGREWRITEAOF", "BGSAVE", "COMMAND", "COMMAND COUNT", "COMMAND GETKEYS", "COMMAND INFO", "CONFIG GET", "CONFIG RESETSTAT", "CONFIG REWRITE", "CONFIG SET", "DBSIZE", "DEBUG OBJECT", "DEBUG SEGFAULT", "FAILOVER", "FLUSHALL", "FLUSHDB", "INFO", "LASTSAVE", "LATENCY DOCTOR", "LATENCY GRAPH", "LATENCY HELP", "LATENCY HISTORY", "LATENCY LATEST", "LATENCY RESET", "LOLWUT", "MEMORY DOCTOR", "MEMORY HELP", "MEMORY MALLOC-STATS", "MEMORY PURGE", "MEMORY STATS", "MEMORY USAGE", "MODULE LIST", "MODULE LOAD", "MODULE UNLOAD", "MONITOR", "PSYNC", "REPLICAOF", "ROLE", "SAVE", "SHUTDOWN", "SLAVEOF", "SLOWLOG GET", "SLOWLOG HELP", "SLOWLOG LEN", "SLOWLOG RESET", "SWAPDB", "SYNC", "TIME"]}, {"command": "SMEMBERS", "related command": ["SADD", "SCARD", "SDIFF", "SDIFFSTORE", "SINTER", "SINTERCARD", "SINTERSTORE", "SISMEMBER", "SMEMBERS", "SMISMEMBER", "SMOVE", "SPOP", "SRANDMEMBER", "SREM", "SSCAN", "SUNION", "SUNIONSTORE"]}, {"command": "SMOVE", "related command": ["SADD", "SCARD", "SDIFF", "SDIFFSTORE", "SINTER", "SINTERCARD", "SINTERSTORE", "SISMEMBER", "SMEMBERS", "SMISMEMBER", "SMOVE", "SPOP", "SRANDMEMBER", "SREM", "SSCAN", "SUNION", "SUNIONSTORE"]}, {"command": "SORT", "related command": ["COPY", "DEL", "DUMP", "EXISTS", "EXPIRE", "EXPIREAT", "EXPIRETIME", "KEYS", "MIGRATE", "MOVE", "OBJECT ENCODING", "OBJECT FREQ", "OBJECT HELP", "OBJECT IDLETIME", "OBJECT REFCOUNT", "PERSIST", "PEXPIRE", "PEXPIREAT", "PEXPIRETIME", "PTTL", "RANDOMKEY", "RENAME", "RENAMENX", "RESTORE", "SCAN", "SORT", "SORT_RO", "TOUCH", "TTL", "TYPE", "UNLINK", "WAIT"]}, {"command": "SORT_RO", "related command": ["COPY", "DEL", "DUMP", "EXISTS", "EXPIRE", "EXPIREAT", "EXPIRETIME", "KEYS", "MIGRATE", "MOVE", "OBJECT ENCODING", "OBJECT FREQ", "OBJECT HELP", "OBJECT IDLETIME", "OBJECT REFCOUNT", "PERSIST", "PEXPIRE", "PEXPIREAT", "PEXPIRETIME", "PTTL", "RANDOMKEY", "RENAME", "RENAMENX", "RESTORE", "SCAN", "SORT", "SORT_RO", "TOUCH", "TTL", "TYPE", "UNLINK", "WAIT"]}, {"command": "SPOP", "related command": ["SADD", "SCARD", "SDIFF", "SDIFFSTORE", "SINTER", "SINTERCARD", "SINTERSTORE", "SISMEMBER", "SMEMBERS", "SMISMEMBER", "SMOVE", "SPOP", "SRANDMEMBER", "SREM", "SSCAN", "SUNION", "SUNIONSTORE"]}, {"command": "SRANDMEMBER", "related command": ["SADD", "SCARD", "SDIFF", "SDIFFSTORE", "SINTER", "SINTERCARD", "SINTERSTORE", "SISMEMBER", "SMEMBERS", "SMISMEMBER", "SMOVE", "SPOP", "SRANDMEMBER", "SREM", "SSCAN", "SUNION", "SUNIONSTORE"]}, {"command": "SREM", "related command": ["SADD", "SCARD", "SDIFF", "SDIFFSTORE", "SINTER", "SINTERCARD", "SINTERSTORE", "SISMEMBER", "SMEMBERS", "SMISMEMBER", "SMOVE", "SPOP", "SRANDMEMBER", "SREM", "SSCAN", "SUNION", "SUNIONSTORE"]}, {"command": "LCS", "related command": ["APPEND", "DECR", "DECRBY", "GET", "GETDEL", "GETEX", "GETRANGE", "GETSET", "INCR", "INCRBY", "INCRBYFLOAT", "LCS", "MGET", "MSET", "MSETNX", "PSETEX", "SET", "SETEX", "SETNX", "SETRANGE", "STRLEN"]}, {"command": "STRLEN", "related command": ["APPEND", "DECR", "DECRBY", "GET", "GETDEL", "GETEX", "GETRANGE", "GETSET", "INCR", "INCRBY", "INCRBYFLOAT", "LCS", "MGET", "MSET", "MSETNX", "PSETEX", "SET", "SETEX", "SETNX", "SETRANGE", "STRLEN"]}, {"command": "SUBSCRIBE", "related command": ["*", "Pub/Sub", "PSUBSCRIBE", "PUBLISH", "PUBSUB CHANNELS", "PUBSUB HELP", "PUBSUB NUMPAT", "PUBSUB NUMSUB", "PUNSUBSCRIBE", "SUBSCRIBE", "UNSUBSCRIBE"]}, {"command": "SUNION", "related command": ["SADD", "SCARD", "SDIFF", "SDIFFSTORE", "SINTER", "SINTERCARD", "SINTERSTORE", "SISMEMBER", "SMEMBERS", "SMISMEMBER", "SMOVE", "SPOP", "SRANDMEMBER", "SREM", "SSCAN", "SUNION", "SUNIONSTORE"]}, {"command": "SUNIONSTORE", "related command": ["SADD", "SCARD", "SDIFF", "SDIFFSTORE", "SINTER", "SINTERCARD", "SINTERSTORE", "SISMEMBER", "SMEMBERS", "SMISMEMBER", "SMOVE", "SPOP", "SRANDMEMBER", "SREM", "SSCAN", "SUNION", "SUNIONSTORE"]}, {"command": "SWAPDB", "related command": ["ACL CAT", "ACL DELUSER", "ACL GENPASS", "ACL GETUSER", "ACL HELP", "ACL LIST", "ACL LOAD", "ACL LOG", "ACL SAVE", "ACL SETUSER", "ACL USERS", "ACL WHOAMI", "BGREWRITEAOF", "BGSAVE", "COMMAND", "COMMAND COUNT", "COMMAND GETKEYS", "COMMAND INFO", "CONFIG GET", "CONFIG RESETSTAT", "CONFIG REWRITE", "CONFIG SET", "DBSIZE", "DEBUG OBJECT", "DEBUG SEGFAULT", "FAILOVER", "FLUSHALL", "FLUSHDB", "INFO", "LASTSAVE", "LATENCY DOCTOR", "LATENCY GRAPH", "LATENCY HELP", "LATENCY HISTORY", "LATENCY LATEST", "LATENCY RESET", "LOLWUT", "MEMORY DOCTOR", "MEMORY HELP", "MEMORY MALLOC-STATS", "MEMORY PURGE", "MEMORY STATS", "MEMORY USAGE", "MODULE LIST", "MODULE LOAD", "MODULE UNLOAD", "MONITOR", "PSYNC", "REPLICAOF", "ROLE", "SAVE", "SHUTDOWN", "SLAVEOF", "SLOWLOG GET", "SLOWLOG HELP", "SLOWLOG LEN", "SLOWLOG RESET", "SWAPDB", "SYNC", "TIME"]}, {"command": "SYNC", "related command": ["ACL CAT", "ACL DELUSER", "ACL GENPASS", "ACL GETUSER", "ACL HELP", "ACL LIST", "ACL LOAD", "ACL LOG", "ACL SAVE", "ACL SETUSER", "ACL USERS", "ACL WHOAMI", "BGREWRITEAOF", "BGSAVE", "COMMAND", "COMMAND COUNT", "COMMAND GETKEYS", "COMMAND INFO", "CONFIG GET", "CONFIG RESETSTAT", "CONFIG REWRITE", "CONFIG SET", "DBSIZE", "DEBUG OBJECT", "DEBUG SEGFAULT", "FAILOVER", "FLUSHALL", "FLUSHDB", "INFO", "LASTSAVE", "LATENCY DOCTOR", "LATENCY GRAPH", "LATENCY HELP", "LATENCY HISTORY", "LATENCY LATEST", "LATENCY RESET", "LOLWUT", "MEMORY DOCTOR", "MEMORY HELP", "MEMORY MALLOC-STATS", "MEMORY PURGE", "MEMORY STATS", "MEMORY USAGE", "MODULE LIST", "MODULE LOAD", "MODULE UNLOAD", "MONITOR", "PSYNC", "REPLICAOF", "ROLE", "SAVE", "SHUTDOWN", "SLAVEOF", "SLOWLOG GET", "SLOWLOG HELP", "SLOWLOG LEN", "SLOWLOG RESET", "SWAPDB", "SYNC", "TIME"]}, {"command": "PSYNC", "related command": ["ACL CAT", "ACL DELUSER", "ACL GENPASS", "ACL GETUSER", "ACL HELP", "ACL LIST", "ACL LOAD", "ACL LOG", "ACL SAVE", "ACL SETUSER", "ACL USERS", "ACL WHOAMI", "BGREWRITEAOF", "BGSAVE", "COMMAND", "COMMAND COUNT", "COMMAND GETKEYS", "COMMAND INFO", "CONFIG GET", "CONFIG RESETSTAT", "CONFIG REWRITE", "CONFIG SET", "DBSIZE", "DEBUG OBJECT", "DEBUG SEGFAULT", "FAILOVER", "FLUSHALL", "FLUSHDB", "INFO", "LASTSAVE", "LATENCY DOCTOR", "LATENCY GRAPH", "LATENCY HELP", "LATENCY HISTORY", "LATENCY LATEST", "LATENCY RESET", "LOLWUT", "MEMORY DOCTOR", "MEMORY HELP", "MEMORY MALLOC-STATS", "MEMORY PURGE", "MEMORY STATS", "MEMORY USAGE", "MODULE LIST", "MODULE LOAD", "MODULE UNLOAD", "MONITOR", "PSYNC", "REPLICAOF", "ROLE", "SAVE", "SHUTDOWN", "SLAVEOF", "SLOWLOG GET", "SLOWLOG HELP", "SLOWLOG LEN", "SLOWLOG RESET", "SWAPDB", "SYNC", "TIME"]}, {"command": "TIME", "related command": ["ACL CAT", "ACL DELUSER", "ACL GENPASS", "ACL GETUSER", "ACL HELP", "ACL LIST", "ACL LOAD", "ACL LOG", "ACL SAVE", "ACL SETUSER", "ACL USERS", "ACL WHOAMI", "BGREWRITEAOF", "BGSAVE", "COMMAND", "COMMAND COUNT", "COMMAND GETKEYS", "COMMAND INFO", "CONFIG GET", "CONFIG RESETSTAT", "CONFIG REWRITE", "CONFIG SET", "DBSIZE", "DEBUG OBJECT", "DEBUG SEGFAULT", "FAILOVER", "FLUSHALL", "FLUSHDB", "INFO", "LASTSAVE", "LATENCY DOCTOR", "LATENCY GRAPH", "LATENCY HELP", "LATENCY HISTORY", "LATENCY LATEST", "LATENCY RESET", "LOLWUT", "MEMORY DOCTOR", "MEMORY HELP", "MEMORY MALLOC-STATS", "MEMORY PURGE", "MEMORY STATS", "MEMORY USAGE", "MODULE LIST", "MODULE LOAD", "MODULE UNLOAD", "MONITOR", "PSYNC", "REPLICAOF", "ROLE", "SAVE", "SHUTDOWN", "SLAVEOF", "SLOWLOG GET", "SLOWLOG HELP", "SLOWLOG LEN", "SLOWLOG RESET", "SWAPDB", "SYNC", "TIME"]}, {"command": "TOUCH", "related command": ["COPY", "DEL", "DUMP", "EXISTS", "EXPIRE", "EXPIREAT", "EXPIRETIME", "KEYS", "MIGRATE", "MOVE", "OBJECT ENCODING", "OBJECT FREQ", "OBJECT HELP", "OBJECT IDLETIME", "OBJECT REFCOUNT", "PERSIST", "PEXPIRE", "PEXPIREAT", "PEXPIRETIME", "PTTL", "RANDOMKEY", "RENAME", "RENAMENX", "RESTORE", "SCAN", "SORT", "SORT_RO", "TOUCH", "TTL", "TYPE", "UNLINK", "WAIT"]}, {"command": "TTL", "related command": ["COPY", "DEL", "DUMP", "EXISTS", "EXPIRE", "EXPIREAT", "EXPIRETIME", "KEYS", "MIGRATE", "MOVE", "OBJECT ENCODING", "OBJECT FREQ", "OBJECT HELP", "OBJECT IDLETIME", "OBJECT REFCOUNT", "PERSIST", "PEXPIRE", "PEXPIREAT", "PEXPIRETIME", "PTTL", "RANDOMKEY", "RENAME", "RENAMENX", "RESTORE", "SCAN", "SORT", "SORT_RO", "TOUCH", "TTL", "TYPE", "UNLINK", "WAIT"]}, {"command": "TYPE", "related command": ["COPY", "DEL", "DUMP", "EXISTS", "EXPIRE", "EXPIREAT", "EXPIRETIME", "KEYS", "MIGRATE", "MOVE", "OBJECT ENCODING", "OBJECT FREQ", "OBJECT HELP", "OBJECT IDLETIME", "OBJECT REFCOUNT", "PERSIST", "PEXPIRE", "PEXPIREAT", "PEXPIRETIME", "PTTL", "RANDOMKEY", "RENAME", "RENAMENX", "RESTORE", "SCAN", "SORT", "SORT_RO", "TOUCH", "TTL", "TYPE", "UNLINK", "WAIT"]}, {"command": "UNSUBSCRIBE", "related command": ["*", "Pub/Sub", "PSUBSCRIBE", "PUBLISH", "PUBSUB CHANNELS", "PUBSUB HELP", "PUBSUB NUMPAT", "PUBSUB NUMSUB", "PUNSUBSCRIBE", "SUBSCRIBE", "UNSUBSCRIBE"]}, {"command": "UNLINK", "related command": ["COPY", "DEL", "DUMP", "EXISTS", "EXPIRE", "EXPIREAT", "EXPIRETIME", "KEYS", "MIGRATE", "MOVE", "OBJECT ENCODING", "OBJECT FREQ", "OBJECT HELP", "OBJECT IDLETIME", "OBJECT REFCOUNT", "PERSIST", "PEXPIRE", "PEXPIREAT", "PEXPIRETIME", "PTTL", "RANDOMKEY", "RENAME", "RENAMENX", "RESTORE", "SCAN", "SORT", "SORT_RO", "TOUCH", "TTL", "TYPE", "UNLINK", "WAIT"]}, {"command": "UNWATCH", "related command": ["*", "Transactions", "DISCARD", "EXEC", "MULTI", "UNWATCH", "WATCH"]}, {"command": "WAIT", "related command": ["COPY", "DEL", "DUMP", "EXISTS", "EXPIRE", "EXPIREAT", "EXPIRETIME", "KEYS", "MIGRATE", "MOVE", "OBJECT ENCODING", "OBJECT FREQ", "OBJECT HELP", "OBJECT IDLETIME", "OBJECT REFCOUNT", "PERSIST", "PEXPIRE", "PEXPIREAT", "PEXPIRETIME", "PTTL", "RANDOMKEY", "RENAME", "RENAMENX", "RESTORE", "SCAN", "SORT", "SORT_RO", "TOUCH", "TTL", "TYPE", "UNLINK", "WAIT"]}, {"command": "WATCH", "related command": ["*", "Transactions", "DISCARD", "EXEC", "MULTI", "UNWATCH", "WATCH"]}, {"command": "ZADD", "related command": ["BZMPOP", "BZPOPMAX", "BZPOPMIN", "ZADD", "ZCARD", "ZCOUNT", "ZDIFF", "ZDIFFSTORE", "ZINCRBY", "ZINTER", "ZINTERCARD", "ZINTERSTORE", "ZLEXCOUNT", "ZMPOP", "ZMSCORE", "ZPOPMAX", "ZPOPMIN", "ZRANDMEMBER", "ZRANGE", "ZRANGEBYLEX", "ZRANGEBYSCORE", "ZRANGESTORE", "ZRANK", "ZREM", "ZREMRANGEBYLEX", "ZREMRANGEBYRANK", "ZREMRANGEBYSCORE", "ZREVRANGE", "ZREVRANGEBYLEX", "ZREVRANGEBYSCORE", "ZREVRANK", "ZSCAN", "ZSCORE", "ZUNION", "ZUNIONSTORE"]}, {"command": "ZCARD", "related command": ["BZMPOP", "BZPOPMAX", "BZPOPMIN", "ZADD", "ZCARD", "ZCOUNT", "ZDIFF", "ZDIFFSTORE", "ZINCRBY", "ZINTER", "ZINTERCARD", "ZINTERSTORE", "ZLEXCOUNT", "ZMPOP", "ZMSCORE", "ZPOPMAX", "ZPOPMIN", "ZRANDMEMBER", "ZRANGE", "ZRANGEBYLEX", "ZRANGEBYSCORE", "ZRANGESTORE", "ZRANK", "ZREM", "ZREMRANGEBYLEX", "ZREMRANGEBYRANK", "ZREMRANGEBYSCORE", "ZREVRANGE", "ZREVRANGEBYLEX", "ZREVRANGEBYSCORE", "ZREVRANK", "ZSCAN", "ZSCORE", "ZUNION", "ZUNIONSTORE"]}, {"command": "ZCOUNT", "related command": ["BZMPOP", "BZPOPMAX", "BZPOPMIN", "ZADD", "ZCARD", "ZCOUNT", "ZDIFF", "ZDIFFSTORE", "ZINCRBY", "ZINTER", "ZINTERCARD", "ZINTERSTORE", "ZLEXCOUNT", "ZMPOP", "ZMSCORE", "ZPOPMAX", "ZPOPMIN", "ZRANDMEMBER", "ZRANGE", "ZRANGEBYLEX", "ZRANGEBYSCORE", "ZRANGESTORE", "ZRANK", "ZREM", "ZREMRANGEBYLEX", "ZREMRANGEBYRANK", "ZREMRANGEBYSCORE", "ZREVRANGE", "ZREVRANGEBYLEX", "ZREVRANGEBYSCORE", "ZREVRANK", "ZSCAN", "ZSCORE", "ZUNION", "ZUNIONSTORE"]}, {"command": "ZDIFF", "related command": ["BZMPOP", "BZPOPMAX", "BZPOPMIN", "ZADD", "ZCARD", "ZCOUNT", "ZDIFF", "ZDIFFSTORE", "ZINCRBY", "ZINTER", "ZINTERCARD", "ZINTERSTORE", "ZLEXCOUNT", "ZMPOP", "ZMSCORE", "ZPOPMAX", "ZPOPMIN", "ZRANDMEMBER", "ZRANGE", "ZRANGEBYLEX", "ZRANGEBYSCORE", "ZRANGESTORE", "ZRANK", "ZREM", "ZREMRANGEBYLEX", "ZREMRANGEBYRANK", "ZREMRANGEBYSCORE", "ZREVRANGE", "ZREVRANGEBYLEX", "ZREVRANGEBYSCORE", "ZREVRANK", "ZSCAN", "ZSCORE", "ZUNION", "ZUNIONSTORE"]}, {"command": "ZDIFFSTORE", "related command": ["BZMPOP", "BZPOPMAX", "BZPOPMIN", "ZADD", "ZCARD", "ZCOUNT", "ZDIFF", "ZDIFFSTORE", "ZINCRBY", "ZINTER", "ZINTERCARD", "ZINTERSTORE", "ZLEXCOUNT", "ZMPOP", "ZMSCORE", "ZPOPMAX", "ZPOPMIN", "ZRANDMEMBER", "ZRANGE", "ZRANGEBYLEX", "ZRANGEBYSCORE", "ZRANGESTORE", "ZRANK", "ZREM", "ZREMRANGEBYLEX", "ZREMRANGEBYRANK", "ZREMRANGEBYSCORE", "ZREVRANGE", "ZREVRANGEBYLEX", "ZREVRANGEBYSCORE", "ZREVRANK", "ZSCAN", "ZSCORE", "ZUNION", "ZUNIONSTORE"]}, {"command": "ZINCRBY", "related command": ["BZMPOP", "BZPOPMAX", "BZPOPMIN", "ZADD", "ZCARD", "ZCOUNT", "ZDIFF", "ZDIFFSTORE", "ZINCRBY", "ZINTER", "ZINTERCARD", "ZINTERSTORE", "ZLEXCOUNT", "ZMPOP", "ZMSCORE", "ZPOPMAX", "ZPOPMIN", "ZRANDMEMBER", "ZRANGE", "ZRANGEBYLEX", "ZRANGEBYSCORE", "ZRANGESTORE", "ZRANK", "ZREM", "ZREMRANGEBYLEX", "ZREMRANGEBYRANK", "ZREMRANGEBYSCORE", "ZREVRANGE", "ZREVRANGEBYLEX", "ZREVRANGEBYSCORE", "ZREVRANK", "ZSCAN", "ZSCORE", "ZUNION", "ZUNIONSTORE"]}, {"command": "ZINTER", "related command": ["BZMPOP", "BZPOPMAX", "BZPOPMIN", "ZADD", "ZCARD", "ZCOUNT", "ZDIFF", "ZDIFFSTORE", "ZINCRBY", "ZINTER", "ZINTERCARD", "ZINTERSTORE", "ZLEXCOUNT", "ZMPOP", "ZMSCORE", "ZPOPMAX", "ZPOPMIN", "ZRANDMEMBER", "ZRANGE", "ZRANGEBYLEX", "ZRANGEBYSCORE", "ZRANGESTORE", "ZRANK", "ZREM", "ZREMRANGEBYLEX", "ZREMRANGEBYRANK", "ZREMRANGEBYSCORE", "ZREVRANGE", "ZREVRANGEBYLEX", "ZREVRANGEBYSCORE", "ZREVRANK", "ZSCAN", "ZSCORE", "ZUNION", "ZUNIONSTORE"]}, {"command": "ZINTERCARD", "related command": ["BZMPOP", "BZPOPMAX", "BZPOPMIN", "ZADD", "ZCARD", "ZCOUNT", "ZDIFF", "ZDIFFSTORE", "ZINCRBY", "ZINTER", "ZINTERCARD", "ZINTERSTORE", "ZLEXCOUNT", "ZMPOP", "ZMSCORE", "ZPOPMAX", "ZPOPMIN", "ZRANDMEMBER", "ZRANGE", "ZRANGEBYLEX", "ZRANGEBYSCORE", "ZRANGESTORE", "ZRANK", "ZREM", "ZREMRANGEBYLEX", "ZREMRANGEBYRANK", "ZREMRANGEBYSCORE", "ZREVRANGE", "ZREVRANGEBYLEX", "ZREVRANGEBYSCORE", "ZREVRANK", "ZSCAN", "ZSCORE", "ZUNION", "ZUNIONSTORE"]}, {"command": "ZINTERSTORE", "related command": ["BZMPOP", "BZPOPMAX", "BZPOPMIN", "ZADD", "ZCARD", "ZCOUNT", "ZDIFF", "ZDIFFSTORE", "ZINCRBY", "ZINTER", "ZINTERCARD", "ZINTERSTORE", "ZLEXCOUNT", "ZMPOP", "ZMSCORE", "ZPOPMAX", "ZPOPMIN", "ZRANDMEMBER", "ZRANGE", "ZRANGEBYLEX", "ZRANGEBYSCORE", "ZRANGESTORE", "ZRANK", "ZREM", "ZREMRANGEBYLEX", "ZREMRANGEBYRANK", "ZREMRANGEBYSCORE", "ZREVRANGE", "ZREVRANGEBYLEX", "ZREVRANGEBYSCORE", "ZREVRANK", "ZSCAN", "ZSCORE", "ZUNION", "ZUNIONSTORE"]}, {"command": "ZLEXCOUNT", "related command": ["BZMPOP", "BZPOPMAX", "BZPOPMIN", "ZADD", "ZCARD", "ZCOUNT", "ZDIFF", "ZDIFFSTORE", "ZINCRBY", "ZINTER", "ZINTERCARD", "ZINTERSTORE", "ZLEXCOUNT", "ZMPOP", "ZMSCORE", "ZPOPMAX", "ZPOPMIN", "ZRANDMEMBER", "ZRANGE", "ZRANGEBYLEX", "ZRANGEBYSCORE", "ZRANGESTORE", "ZRANK", "ZREM", "ZREMRANGEBYLEX", "ZREMRANGEBYRANK", "ZREMRANGEBYSCORE", "ZREVRANGE", "ZREVRANGEBYLEX", "ZREVRANGEBYSCORE", "ZREVRANK", "ZSCAN", "ZSCORE", "ZUNION", "ZUNIONSTORE"]}, {"command": "ZPOPMAX", "related command": ["BZMPOP", "BZPOPMAX", "BZPOPMIN", "ZADD", "ZCARD", "ZCOUNT", "ZDIFF", "ZDIFFSTORE", "ZINCRBY", "ZINTER", "ZINTERCARD", "ZINTERSTORE", "ZLEXCOUNT", "ZMPOP", "ZMSCORE", "ZPOPMAX", "ZPOPMIN", "ZRANDMEMBER", "ZRANGE", "ZRANGEBYLEX", "ZRANGEBYSCORE", "ZRANGESTORE", "ZRANK", "ZREM", "ZREMRANGEBYLEX", "ZREMRANGEBYRANK", "ZREMRANGEBYSCORE", "ZREVRANGE", "ZREVRANGEBYLEX", "ZREVRANGEBYSCORE", "ZREVRANK", "ZSCAN", "ZSCORE", "ZUNION", "ZUNIONSTORE"]}, {"command": "ZPOPMIN", "related command": ["BZMPOP", "BZPOPMAX", "BZPOPMIN", "ZADD", "ZCARD", "ZCOUNT", "ZDIFF", "ZDIFFSTORE", "ZINCRBY", "ZINTER", "ZINTERCARD", "ZINTERSTORE", "ZLEXCOUNT", "ZMPOP", "ZMSCORE", "ZPOPMAX", "ZPOPMIN", "ZRANDMEMBER", "ZRANGE", "ZRANGEBYLEX", "ZRANGEBYSCORE", "ZRANGESTORE", "ZRANK", "ZREM", "ZREMRANGEBYLEX", "ZREMRANGEBYRANK", "ZREMRANGEBYSCORE", "ZREVRANGE", "ZREVRANGEBYLEX", "ZREVRANGEBYSCORE", "ZREVRANK", "ZSCAN", "ZSCORE", "ZUNION", "ZUNIONSTORE"]}, {"command": "ZMPOP", "related command": ["BZMPOP", "BZPOPMAX", "BZPOPMIN", "ZADD", "ZCARD", "ZCOUNT", "ZDIFF", "ZDIFFSTORE", "ZINCRBY", "ZINTER", "ZINTERCARD", "ZINTERSTORE", "ZLEXCOUNT", "ZMPOP", "ZMSCORE", "ZPOPMAX", "ZPOPMIN", "ZRANDMEMBER", "ZRANGE", "ZRANGEBYLEX", "ZRANGEBYSCORE", "ZRANGESTORE", "ZRANK", "ZREM", "ZREMRANGEBYLEX", "ZREMRANGEBYRANK", "ZREMRANGEBYSCORE", "ZREVRANGE", "ZREVRANGEBYLEX", "ZREVRANGEBYSCORE", "ZREVRANK", "ZSCAN", "ZSCORE", "ZUNION", "ZUNIONSTORE"]}, {"command": "ZRANDMEMBER", "related command": ["BZMPOP", "BZPOPMAX", "BZPOPMIN", "ZADD", "ZCARD", "ZCOUNT", "ZDIFF", "ZDIFFSTORE", "ZINCRBY", "ZINTER", "ZINTERCARD", "ZINTERSTORE", "ZLEXCOUNT", "ZMPOP", "ZMSCORE", "ZPOPMAX", "ZPOPMIN", "ZRANDMEMBER", "ZRANGE", "ZRANGEBYLEX", "ZRANGEBYSCORE", "ZRANGESTORE", "ZRANK", "ZREM", "ZREMRANGEBYLEX", "ZREMRANGEBYRANK", "ZREMRANGEBYSCORE", "ZREVRANGE", "ZREVRANGEBYLEX", "ZREVRANGEBYSCORE", "ZREVRANK", "ZSCAN", "ZSCORE", "ZUNION", "ZUNIONSTORE"]}, {"command": "ZRANGESTORE", "related command": ["BZMPOP", "BZPOPMAX", "BZPOPMIN", "ZADD", "ZCARD", "ZCOUNT", "ZDIFF", "ZDIFFSTORE", "ZINCRBY", "ZINTER", "ZINTERCARD", "ZINTERSTORE", "ZLEXCOUNT", "ZMPOP", "ZMSCORE", "ZPOPMAX", "ZPOPMIN", "ZRANDMEMBER", "ZRANGE", "ZRANGEBYLEX", "ZRANGEBYSCORE", "ZRANGESTORE", "ZRANK", "ZREM", "ZREMRANGEBYLEX", "ZREMRANGEBYRANK", "ZREMRANGEBYSCORE", "ZREVRANGE", "ZREVRANGEBYLEX", "ZREVRANGEBYSCORE", "ZREVRANK", "ZSCAN", "ZSCORE", "ZUNION", "ZUNIONSTORE"]}, {"command": "ZRANGE", "related command": ["BZMPOP", "BZPOPMAX", "BZPOPMIN", "ZADD", "ZCARD", "ZCOUNT", "ZDIFF", "ZDIFFSTORE", "ZINCRBY", "ZINTER", "ZINTERCARD", "ZINTERSTORE", "ZLEXCOUNT", "ZMPOP", "ZMSCORE", "ZPOPMAX", "ZPOPMIN", "ZRANDMEMBER", "ZRANGE", "ZRANGEBYLEX", "ZRANGEBYSCORE", "ZRANGESTORE", "ZRANK", "ZREM", "ZREMRANGEBYLEX", "ZREMRANGEBYRANK", "ZREMRANGEBYSCORE", "ZREVRANGE", "ZREVRANGEBYLEX", "ZREVRANGEBYSCORE", "ZREVRANK", "ZSCAN", "ZSCORE", "ZUNION", "ZUNIONSTORE"]}, {"command": "ZRANGEBYLEX", "related command": ["BZMPOP", "BZPOPMAX", "BZPOPMIN", "ZADD", "ZCARD", "ZCOUNT", "ZDIFF", "ZDIFFSTORE", "ZINCRBY", "ZINTER", "ZINTERCARD", "ZINTERSTORE", "ZLEXCOUNT", "ZMPOP", "ZMSCORE", "ZPOPMAX", "ZPOPMIN", "ZRANDMEMBER", "ZRANGE", "ZRANGEBYLEX", "ZRANGEBYSCORE", "ZRANGESTORE", "ZRANK", "ZREM", "ZREMRANGEBYLEX", "ZREMRANGEBYRANK", "ZREMRANGEBYSCORE", "ZREVRANGE", "ZREVRANGEBYLEX", "ZREVRANGEBYSCORE", "ZREVRANK", "ZSCAN", "ZSCORE", "ZUNION", "ZUNIONSTORE"]}, {"command": "ZREVRANGEBYLEX", "related command": ["BZMPOP", "BZPOPMAX", "BZPOPMIN", "ZADD", "ZCARD", "ZCOUNT", "ZDIFF", "ZDIFFSTORE", "ZINCRBY", "ZINTER", "ZINTERCARD", "ZINTERSTORE", "ZLEXCOUNT", "ZMPOP", "ZMSCORE", "ZPOPMAX", "ZPOPMIN", "ZRANDMEMBER", "ZRANGE", "ZRANGEBYLEX", "ZRANGEBYSCORE", "ZRANGESTORE", "ZRANK", "ZREM", "ZREMRANGEBYLEX", "ZREMRANGEBYRANK", "ZREMRANGEBYSCORE", "ZREVRANGE", "ZREVRANGEBYLEX", "ZREVRANGEBYSCORE", "ZREVRANK", "ZSCAN", "ZSCORE", "ZUNION", "ZUNIONSTORE"]}, {"command": "ZRANGEBYSCORE", "related command": ["BZMPOP", "BZPOPMAX", "BZPOPMIN", "ZADD", "ZCARD", "ZCOUNT", "ZDIFF", "ZDIFFSTORE", "ZINCRBY", "ZINTER", "ZINTERCARD", "ZINTERSTORE", "ZLEXCOUNT", "ZMPOP", "ZMSCORE", "ZPOPMAX", "ZPOPMIN", "ZRANDMEMBER", "ZRANGE", "ZRANGEBYLEX", "ZRANGEBYSCORE", "ZRANGESTORE", "ZRANK", "ZREM", "ZREMRANGEBYLEX", "ZREMRANGEBYRANK", "ZREMRANGEBYSCORE", "ZREVRANGE", "ZREVRANGEBYLEX", "ZREVRANGEBYSCORE", "ZREVRANK", "ZSCAN", "ZSCORE", "ZUNION", "ZUNIONSTORE"]}, {"command": "ZRANK", "related command": ["BZMPOP", "BZPOPMAX", "BZPOPMIN", "ZADD", "ZCARD", "ZCOUNT", "ZDIFF", "ZDIFFSTORE", "ZINCRBY", "ZINTER", "ZINTERCARD", "ZINTERSTORE", "ZLEXCOUNT", "ZMPOP", "ZMSCORE", "ZPOPMAX", "ZPOPMIN", "ZRANDMEMBER", "ZRANGE", "ZRANGEBYLEX", "ZRANGEBYSCORE", "ZRANGESTORE", "ZRANK", "ZREM", "ZREMRANGEBYLEX", "ZREMRANGEBYRANK", "ZREMRANGEBYSCORE", "ZREVRANGE", "ZREVRANGEBYLEX", "ZREVRANGEBYSCORE", "ZREVRANK", "ZSCAN", "ZSCORE", "ZUNION", "ZUNIONSTORE"]}, {"command": "ZREM", "related command": ["BZMPOP", "BZPOPMAX", "BZPOPMIN", "ZADD", "ZCARD", "ZCOUNT", "ZDIFF", "ZDIFFSTORE", "ZINCRBY", "ZINTER", "ZINTERCARD", "ZINTERSTORE", "ZLEXCOUNT", "ZMPOP", "ZMSCORE", "ZPOPMAX", "ZPOPMIN", "ZRANDMEMBER", "ZRANGE", "ZRANGEBYLEX", "ZRANGEBYSCORE", "ZRANGESTORE", "ZRANK", "ZREM", "ZREMRANGEBYLEX", "ZREMRANGEBYRANK", "ZREMRANGEBYSCORE", "ZREVRANGE", "ZREVRANGEBYLEX", "ZREVRANGEBYSCORE", "ZREVRANK", "ZSCAN", "ZSCORE", "ZUNION", "ZUNIONSTORE"]}, {"command": "ZREMRANGEBYLEX", "related command": ["BZMPOP", "BZPOPMAX", "BZPOPMIN", "ZADD", "ZCARD", "ZCOUNT", "ZDIFF", "ZDIFFSTORE", "ZINCRBY", "ZINTER", "ZINTERCARD", "ZINTERSTORE", "ZLEXCOUNT", "ZMPOP", "ZMSCORE", "ZPOPMAX", "ZPOPMIN", "ZRANDMEMBER", "ZRANGE", "ZRANGEBYLEX", "ZRANGEBYSCORE", "ZRANGESTORE", "ZRANK", "ZREM", "ZREMRANGEBYLEX", "ZREMRANGEBYRANK", "ZREMRANGEBYSCORE", "ZREVRANGE", "ZREVRANGEBYLEX", "ZREVRANGEBYSCORE", "ZREVRANK", "ZSCAN", "ZSCORE", "ZUNION", "ZUNIONSTORE"]}, {"command": "ZREMRANGEBYRANK", "related command": ["BZMPOP", "BZPOPMAX", "BZPOPMIN", "ZADD", "ZCARD", "ZCOUNT", "ZDIFF", "ZDIFFSTORE", "ZINCRBY", "ZINTER", "ZINTERCARD", "ZINTERSTORE", "ZLEXCOUNT", "ZMPOP", "ZMSCORE", "ZPOPMAX", "ZPOPMIN", "ZRANDMEMBER", "ZRANGE", "ZRANGEBYLEX", "ZRANGEBYSCORE", "ZRANGESTORE", "ZRANK", "ZREM", "ZREMRANGEBYLEX", "ZREMRANGEBYRANK", "ZREMRANGEBYSCORE", "ZREVRANGE", "ZREVRANGEBYLEX", "ZREVRANGEBYSCORE", "ZREVRANK", "ZSCAN", "ZSCORE", "ZUNION", "ZUNIONSTORE"]}, {"command": "ZREMRANGEBYSCORE", "related command": ["BZMPOP", "BZPOPMAX", "BZPOPMIN", "ZADD", "ZCARD", "ZCOUNT", "ZDIFF", "ZDIFFSTORE", "ZINCRBY", "ZINTER", "ZINTERCARD", "ZINTERSTORE", "ZLEXCOUNT", "ZMPOP", "ZMSCORE", "ZPOPMAX", "ZPOPMIN", "ZRANDMEMBER", "ZRANGE", "ZRANGEBYLEX", "ZRANGEBYSCORE", "ZRANGESTORE", "ZRANK", "ZREM", "ZREMRANGEBYLEX", "ZREMRANGEBYRANK", "ZREMRANGEBYSCORE", "ZREVRANGE", "ZREVRANGEBYLEX", "ZREVRANGEBYSCORE", "ZREVRANK", "ZSCAN", "ZSCORE", "ZUNION", "ZUNIONSTORE"]}, {"command": "ZREVRANGE", "related command": ["BZMPOP", "BZPOPMAX", "BZPOPMIN", "ZADD", "ZCARD", "ZCOUNT", "ZDIFF", "ZDIFFSTORE", "ZINCRBY", "ZINTER", "ZINTERCARD", "ZINTERSTORE", "ZLEXCOUNT", "ZMPOP", "ZMSCORE", "ZPOPMAX", "ZPOPMIN", "ZRANDMEMBER", "ZRANGE", "ZRANGEBYLEX", "ZRANGEBYSCORE", "ZRANGESTORE", "ZRANK", "ZREM", "ZREMRANGEBYLEX", "ZREMRANGEBYRANK", "ZREMRANGEBYSCORE", "ZREVRANGE", "ZREVRANGEBYLEX", "ZREVRANGEBYSCORE", "ZREVRANK", "ZSCAN", "ZSCORE", "ZUNION", "ZUNIONSTORE"]}, {"command": "ZREVRANGEBYSCORE", "related command": ["BZMPOP", "BZPOPMAX", "BZPOPMIN", "ZADD", "ZCARD", "ZCOUNT", "ZDIFF", "ZDIFFSTORE", "ZINCRBY", "ZINTER", "ZINTERCARD", "ZINTERSTORE", "ZLEXCOUNT", "ZMPOP", "ZMSCORE", "ZPOPMAX", "ZPOPMIN", "ZRANDMEMBER", "ZRANGE", "ZRANGEBYLEX", "ZRANGEBYSCORE", "ZRANGESTORE", "ZRANK", "ZREM", "ZREMRANGEBYLEX", "ZREMRANGEBYRANK", "ZREMRANGEBYSCORE", "ZREVRANGE", "ZREVRANGEBYLEX", "ZREVRANGEBYSCORE", "ZREVRANK", "ZSCAN", "ZSCORE", "ZUNION", "ZUNIONSTORE"]}, {"command": "ZREVRANK", "related command": ["BZMPOP", "BZPOPMAX", "BZPOPMIN", "ZADD", "ZCARD", "ZCOUNT", "ZDIFF", "ZDIFFSTORE", "ZINCRBY", "ZINTER", "ZINTERCARD", "ZINTERSTORE", "ZLEXCOUNT", "ZMPOP", "ZMSCORE", "ZPOPMAX", "ZPOPMIN", "ZRANDMEMBER", "ZRANGE", "ZRANGEBYLEX", "ZRANGEBYSCORE", "ZRANGESTORE", "ZRANK", "ZREM", "ZREMRANGEBYLEX", "ZREMRANGEBYRANK", "ZREMRANGEBYSCORE", "ZREVRANGE", "ZREVRANGEBYLEX", "ZREVRANGEBYSCORE", "ZREVRANK", "ZSCAN", "ZSCORE", "ZUNION", "ZUNIONSTORE"]}, {"command": "ZSCORE", "related command": ["BZMPOP", "BZPOPMAX", "BZPOPMIN", "ZADD", "ZCARD", "ZCOUNT", "ZDIFF", "ZDIFFSTORE", "ZINCRBY", "ZINTER", "ZINTERCARD", "ZINTERSTORE", "ZLEXCOUNT", "ZMPOP", "ZMSCORE", "ZPOPMAX", "ZPOPMIN", "ZRANDMEMBER", "ZRANGE", "ZRANGEBYLEX", "ZRANGEBYSCORE", "ZRANGESTORE", "ZRANK", "ZREM", "ZREMRANGEBYLEX", "ZREMRANGEBYRANK", "ZREMRANGEBYSCORE", "ZREVRANGE", "ZREVRANGEBYLEX", "ZREVRANGEBYSCORE", "ZREVRANK", "ZSCAN", "ZSCORE", "ZUNION", "ZUNIONSTORE"]}, {"command": "ZUNION", "related command": ["BZMPOP", "BZPOPMAX", "BZPOPMIN", "ZADD", "ZCARD", "ZCOUNT", "ZDIFF", "ZDIFFSTORE", "ZINCRBY", "ZINTER", "ZINTERCARD", "ZINTERSTORE", "ZLEXCOUNT", "ZMPOP", "ZMSCORE", "ZPOPMAX", "ZPOPMIN", "ZRANDMEMBER", "ZRANGE", "ZRANGEBYLEX", "ZRANGEBYSCORE", "ZRANGESTORE", "ZRANK", "ZREM", "ZREMRANGEBYLEX", "ZREMRANGEBYRANK", "ZREMRANGEBYSCORE", "ZREVRANGE", "ZREVRANGEBYLEX", "ZREVRANGEBYSCORE", "ZREVRANK", "ZSCAN", "ZSCORE", "ZUNION", "ZUNIONSTORE"]}, {"command": "ZMSCORE", "related command": ["BZMPOP", "BZPOPMAX", "BZPOPMIN", "ZADD", "ZCARD", "ZCOUNT", "ZDIFF", "ZDIFFSTORE", "ZINCRBY", "ZINTER", "ZINTERCARD", "ZINTERSTORE", "ZLEXCOUNT", "ZMPOP", "ZMSCORE", "ZPOPMAX", "ZPOPMIN", "ZRANDMEMBER", "ZRANGE", "ZRANGEBYLEX", "ZRANGEBYSCORE", "ZRANGESTORE", "ZRANK", "ZREM", "ZREMRANGEBYLEX", "ZREMRANGEBYRANK", "ZREMRANGEBYSCORE", "ZREVRANGE", "ZREVRANGEBYLEX", "ZREVRANGEBYSCORE", "ZREVRANK", "ZSCAN", "ZSCORE", "ZUNION", "ZUNIONSTORE"]}, {"command": "ZUNIONSTORE", "related command": ["BZMPOP", "BZPOPMAX", "BZPOPMIN", "ZADD", "ZCARD", "ZCOUNT", "ZDIFF", "ZDIFFSTORE", "ZINCRBY", "ZINTER", "ZINTERCARD", "ZINTERSTORE", "ZLEXCOUNT", "ZMPOP", "ZMSCORE", "ZPOPMAX", "ZPOPMIN", "ZRANDMEMBER", "ZRANGE", "ZRANGEBYLEX", "ZRANGEBYSCORE", "ZRANGESTORE", "ZRANK", "ZREM", "ZREMRANGEBYLEX", "ZREMRANGEBYRANK", "ZREMRANGEBYSCORE", "ZREVRANGE", "ZREVRANGEBYLEX", "ZREVRANGEBYSCORE", "ZREVRANK", "ZSCAN", "ZSCORE", "ZUNION", "ZUNIONSTORE"]}, {"command": "SCAN", "related command": ["COPY", "DEL", "DUMP", "EXISTS", "EXPIRE", "EXPIREAT", "EXPIRETIME", "KEYS", "MIGRATE", "MOVE", "OBJECT ENCODING", "OBJECT FREQ", "OBJECT HELP", "OBJECT IDLETIME", "OBJECT REFCOUNT", "PERSIST", "PEXPIRE", "PEXPIREAT", "PEXPIRETIME", "PTTL", "RANDOMKEY", "RENAME", "RENAMENX", "RESTORE", "SCAN", "SORT", "SORT_RO", "TOUCH", "TTL", "TYPE", "UNLINK", "WAIT"]}, {"command": "SSCAN", "related command": ["SADD", "SCARD", "SDIFF", "SDIFFSTORE", "SINTER", "SINTERCARD", "SINTERSTORE", "SISMEMBER", "SMEMBERS", "SMISMEMBER", "SMOVE", "SPOP", "SRANDMEMBER", "SREM", "SSCAN", "SUNION", "SUNIONSTORE"]}, {"command": "HSCAN", "related command": ["HDEL", "HEXISTS", "HGET", "HGETALL", "HINCRBY", "HINCRBYFLOAT", "HKEYS", "HLEN", "HMGET", "HMSET", "HRANDFIELD", "HSCAN", "HSET", "HSETNX", "HSTRLEN", "HVALS"]}, {"command": "ZSCAN", "related command": ["BZMPOP", "BZPOPMAX", "BZPOPMIN", "ZADD", "ZCARD", "ZCOUNT", "ZDIFF", "ZDIFFSTORE", "ZINCRBY", "ZINTER", "ZINTERCARD", "ZINTERSTORE", "ZLEXCOUNT", "ZMPOP", "ZMSCORE", "ZPOPMAX", "ZPOPMIN", "ZRANDMEMBER", "ZRANGE", "ZRANGEBYLEX", "ZRANGEBYSCORE", "ZRANGESTORE", "ZRANK", "ZREM", "ZREMRANGEBYLEX", "ZREMRANGEBYRANK", "ZREMRANGEBYSCORE", "ZREVRANGE", "ZREVRANGEBYLEX", "ZREVRANGEBYSCORE", "ZREVRANK", "ZSCAN", "ZSCORE", "ZUNION", "ZUNIONSTORE"]}, {"command": "XINFO CONSUMERS", "related command": ["XACK", "XADD", "XAUTOCLAIM", "XCLAIM", "XDEL", "XGROUP CREATE", "XGROUP CREATECONSUMER", "XGROUP DELCONSUMER", "XGROUP DESTROY", "XGROUP HELP", "XGROUP SETID", "XINFO CONSUMERS", "XINFO GROUPS", "XINFO HELP", "XINFO STREAM", "XLEN", "XPENDING", "XRANGE", "XREAD", "XREADGROUP", "XREVRANGE", "XTRIM"]}, {"command": "XINFO GROUPS", "related command": ["XACK", "XADD", "XAUTOCLAIM", "XCLAIM", "XDEL", "XGROUP CREATE", "XGROUP CREATECONSUMER", "XGROUP DELCONSUMER", "XGROUP DESTROY", "XGROUP HELP", "XGROUP SETID", "XINFO CONSUMERS", "XINFO GROUPS", "XINFO HELP", "XINFO STREAM", "XLEN", "XPENDING", "XRANGE", "XREAD", "XREADGROUP", "XREVRANGE", "XTRIM"]}, {"command": "XINFO STREAM", "related command": ["XACK", "XADD", "XAUTOCLAIM", "XCLAIM", "XDEL", "XGROUP CREATE", "XGROUP CREATECONSUMER", "XGROUP DELCONSUMER", "XGROUP DESTROY", "XGROUP HELP", "XGROUP SETID", "XINFO CONSUMERS", "XINFO GROUPS", "XINFO HELP", "XINFO STREAM", "XLEN", "XPENDING", "XRANGE", "XREAD", "XREADGROUP", "XREVRANGE", "XTRIM"]}, {"command": "XINFO HELP", "related command": ["XACK", "XADD", "XAUTOCLAIM", "XCLAIM", "XDEL", "XGROUP CREATE", "XGROUP CREATECONSUMER", "XGROUP DELCONSUMER", "XGROUP DESTROY", "XGROUP HELP", "XGROUP SETID", "XINFO CONSUMERS", "XINFO GROUPS", "XINFO HELP", "XINFO STREAM", "XLEN", "XPENDING", "XRANGE", "XREAD", "XREADGROUP", "XREVRANGE", "XTRIM"]}, {"command": "XADD", "related command": ["XACK", "XADD", "XAUTOCLAIM", "XCLAIM", "XDEL", "XGROUP CREATE", "XGROUP CREATECONSUMER", "XGROUP DELCONSUMER", "XGROUP DESTROY", "XGROUP HELP", "XGROUP SETID", "XINFO CONSUMERS", "XINFO GROUPS", "XINFO HELP", "XINFO STREAM", "XLEN", "XPENDING", "XRANGE", "XREAD", "XREADGROUP", "XREVRANGE", "XTRIM"]}, {"command": "XTRIM", "related command": ["XACK", "XADD", "XAUTOCLAIM", "XCLAIM", "XDEL", "XGROUP CREATE", "XGROUP CREATECONSUMER", "XGROUP DELCONSUMER", "XGROUP DESTROY", "XGROUP HELP", "XGROUP SETID", "XINFO CONSUMERS", "XINFO GROUPS", "XINFO HELP", "XINFO STREAM", "XLEN", "XPENDING", "XRANGE", "XREAD", "XREADGROUP", "XREVRANGE", "XTRIM"]}, {"command": "XDEL", "related command": ["XACK", "XADD", "XAUTOCLAIM", "XCLAIM", "XDEL", "XGROUP CREATE", "XGROUP CREATECONSUMER", "XGROUP DELCONSUMER", "XGROUP DESTROY", "XGROUP HELP", "XGROUP SETID", "XINFO CONSUMERS", "XINFO GROUPS", "XINFO HELP", "XINFO STREAM", "XLEN", "XPENDING", "XRANGE", "XREAD", "XREADGROUP", "XREVRANGE", "XTRIM"]}, {"command": "XRANGE", "related command": ["XACK", "XADD", "XAUTOCLAIM", "XCLAIM", "XDEL", "XGROUP CREATE", "XGROUP CREATECONSUMER", "XGROUP DELCONSUMER", "XGROUP DESTROY", "XGROUP HELP", "XGROUP SETID", "XINFO CONSUMERS", "XINFO GROUPS", "XINFO HELP", "XINFO STREAM", "XLEN", "XPENDING", "XRANGE", "XREAD", "XREADGROUP", "XREVRANGE", "XTRIM"]}, {"command": "XREVRANGE", "related command": ["XACK", "XADD", "XAUTOCLAIM", "XCLAIM", "XDEL", "XGROUP CREATE", "XGROUP CREATECONSUMER", "XGROUP DELCONSUMER", "XGROUP DESTROY", "XGROUP HELP", "XGROUP SETID", "XINFO CONSUMERS", "XINFO GROUPS", "XINFO HELP", "XINFO STREAM", "XLEN", "XPENDING", "XRANGE", "XREAD", "XREADGROUP", "XREVRANGE", "XTRIM"]}, {"command": "XLEN", "related command": ["XACK", "XADD", "XAUTOCLAIM", "XCLAIM", "XDEL", "XGROUP CREATE", "XGROUP CREATECONSUMER", "XGROUP DELCONSUMER", "XGROUP DESTROY", "XGROUP HELP", "XGROUP SETID", "XINFO CONSUMERS", "XINFO GROUPS", "XINFO HELP", "XINFO STREAM", "XLEN", "XPENDING", "XRANGE", "XREAD", "XREADGROUP", "XREVRANGE", "XTRIM"]}, {"command": "XREAD", "related command": ["XACK", "XADD", "XAUTOCLAIM", "XCLAIM", "XDEL", "XGROUP CREATE", "XGROUP CREATECONSUMER", "XGROUP DELCONSUMER", "XGROUP DESTROY", "XGROUP HELP", "XGROUP SETID", "XINFO CONSUMERS", "XINFO GROUPS", "XINFO HELP", "XINFO STREAM", "XLEN", "XPENDING", "XRANGE", "XREAD", "XREADGROUP", "XREVRANGE", "XTRIM"]}, {"command": "XGROUP CREATE", "related command": ["XACK", "XADD", "XAUTOCLAIM", "XCLAIM", "XDEL", "XGROUP CREATE", "XGROUP CREATECONSUMER", "XGROUP DELCONSUMER", "XGROUP DESTROY", "XGROUP HELP", "XGROUP SETID", "XINFO CONSUMERS", "XINFO GROUPS", "XINFO HELP", "XINFO STREAM", "XLEN", "XPENDING", "XRANGE", "XREAD", "XREADGROUP", "XREVRANGE", "XTRIM"]}, {"command": "XGROUP CREATECONSUMER", "related command": ["XACK", "XADD", "XAUTOCLAIM", "XCLAIM", "XDEL", "XGROUP CREATE", "XGROUP CREATECONSUMER", "XGROUP DELCONSUMER", "XGROUP DESTROY", "XGROUP HELP", "XGROUP SETID", "XINFO CONSUMERS", "XINFO GROUPS", "XINFO HELP", "XINFO STREAM", "XLEN", "XPENDING", "XRANGE", "XREAD", "XREADGROUP", "XREVRANGE", "XTRIM"]}, {"command": "XGROUP DELCONSUMER", "related command": ["XACK", "XADD", "XAUTOCLAIM", "XCLAIM", "XDEL", "XGROUP CREATE", "XGROUP CREATECONSUMER", "XGROUP DELCONSUMER", "XGROUP DESTROY", "XGROUP HELP", "XGROUP SETID", "XINFO CONSUMERS", "XINFO GROUPS", "XINFO HELP", "XINFO STREAM", "XLEN", "XPENDING", "XRANGE", "XREAD", "XREADGROUP", "XREVRANGE", "XTRIM"]}, {"command": "XGROUP DESTROY", "related command": ["XACK", "XADD", "XAUTOCLAIM", "XCLAIM", "XDEL", "XGROUP CREATE", "XGROUP CREATECONSUMER", "XGROUP DELCONSUMER", "XGROUP DESTROY", "XGROUP HELP", "XGROUP SETID", "XINFO CONSUMERS", "XINFO GROUPS", "XINFO HELP", "XINFO STREAM", "XLEN", "XPENDING", "XRANGE", "XREAD", "XREADGROUP", "XREVRANGE", "XTRIM"]}, {"command": "XGROUP SETID", "related command": ["XACK", "XADD", "XAUTOCLAIM", "XCLAIM", "XDEL", "XGROUP CREATE", "XGROUP CREATECONSUMER", "XGROUP DELCONSUMER", "XGROUP DESTROY", "XGROUP HELP", "XGROUP SETID", "XINFO CONSUMERS", "XINFO GROUPS", "XINFO HELP", "XINFO STREAM", "XLEN", "XPENDING", "XRANGE", "XREAD", "XREADGROUP", "XREVRANGE", "XTRIM"]}, {"command": "XGROUP HELP", "related command": ["XACK", "XADD", "XAUTOCLAIM", "XCLAIM", "XDEL", "XGROUP CREATE", "XGROUP CREATECONSUMER", "XGROUP DELCONSUMER", "XGROUP DESTROY", "XGROUP HELP", "XGROUP SETID", "XINFO CONSUMERS", "XINFO GROUPS", "XINFO HELP", "XINFO STREAM", "XLEN", "XPENDING", "XRANGE", "XREAD", "XREADGROUP", "XREVRANGE", "XTRIM"]}, {"command": "XREADGROUP", "related command": ["XACK", "XADD", "XAUTOCLAIM", "XCLAIM", "XDEL", "XGROUP CREATE", "XGROUP CREATECONSUMER", "XGROUP DELCONSUMER", "XGROUP DESTROY", "XGROUP HELP", "XGROUP SETID", "XINFO CONSUMERS", "XINFO GROUPS", "XINFO HELP", "XINFO STREAM", "XLEN", "XPENDING", "XRANGE", "XREAD", "XREADGROUP", "XREVRANGE", "XTRIM"]}, {"command": "XACK", "related command": ["XACK", "XADD", "XAUTOCLAIM", "XCLAIM", "XDEL", "XGROUP CREATE", "XGROUP CREATECONSUMER", "XGROUP DELCONSUMER", "XGROUP DESTROY", "XGROUP HELP", "XGROUP SETID", "XINFO CONSUMERS", "XINFO GROUPS", "XINFO HELP", "XINFO STREAM", "XLEN", "XPENDING", "XRANGE", "XREAD", "XREADGROUP", "XREVRANGE", "XTRIM"]}, {"command": "XCLAIM", "related command": ["XACK", "XADD", "XAUTOCLAIM", "XCLAIM", "XDEL", "XGROUP CREATE", "XGROUP CREATECONSUMER", "XGROUP DELCONSUMER", "XGROUP DESTROY", "XGROUP HELP", "XGROUP SETID", "XINFO CONSUMERS", "XINFO GROUPS", "XINFO HELP", "XINFO STREAM", "XLEN", "XPENDING", "XRANGE", "XREAD", "XREADGROUP", "XREVRANGE", "XTRIM"]}, {"command": "XAUTOCLAIM", "related command": ["XACK", "XADD", "XAUTOCLAIM", "XCLAIM", "XDEL", "XGROUP CREATE", "XGROUP CREATECONSUMER", "XGROUP DELCONSUMER", "XGROUP DESTROY", "XGROUP HELP", "XGROUP SETID", "XINFO CONSUMERS", "XINFO GROUPS", "XINFO HELP", "XINFO STREAM", "XLEN", "XPENDING", "XRANGE", "XREAD", "XREADGROUP", "XREVRANGE", "XTRIM"]}, {"command": "XPENDING", "related command": ["XACK", "XADD", "XAUTOCLAIM", "XCLAIM", "XDEL", "XGROUP CREATE", "XGROUP CREATECONSUMER", "XGROUP DELCONSUMER", "XGROUP DESTROY", "XGROUP HELP", "XGROUP SETID", "XINFO CONSUMERS", "XINFO GROUPS", "XINFO HELP", "XINFO STREAM", "XLEN", "XPENDING", "XRANGE", "XREAD", "XREADGROUP", "XREVRANGE", "XTRIM"]}, {"command": "LATENCY DOCTOR", "related command": ["ACL CAT", "ACL DELUSER", "ACL GENPASS", "ACL GETUSER", "ACL HELP", "ACL LIST", "ACL LOAD", "ACL LOG", "ACL SAVE", "ACL SETUSER", "ACL USERS", "ACL WHOAMI", "BGREWRITEAOF", "BGSAVE", "COMMAND", "COMMAND COUNT", "COMMAND GETKEYS", "COMMAND INFO", "CONFIG GET", "CONFIG RESETSTAT", "CONFIG REWRITE", "CONFIG SET", "DBSIZE", "DEBUG OBJECT", "DEBUG SEGFAULT", "FAILOVER", "FLUSHALL", "FLUSHDB", "INFO", "LASTSAVE", "LATENCY DOCTOR", "LATENCY GRAPH", "LATENCY HELP", "LATENCY HISTORY", "LATENCY LATEST", "LATENCY RESET", "LOLWUT", "MEMORY DOCTOR", "MEMORY HELP", "MEMORY MALLOC-STATS", "MEMORY PURGE", "MEMORY STATS", "MEMORY USAGE", "MODULE LIST", "MODULE LOAD", "MODULE UNLOAD", "MONITOR", "PSYNC", "REPLICAOF", "ROLE", "SAVE", "SHUTDOWN", "SLAVEOF", "SLOWLOG GET", "SLOWLOG HELP", "SLOWLOG LEN", "SLOWLOG RESET", "SWAPDB", "SYNC", "TIME"]}, {"command": "LATENCY GRAPH", "related command": ["ACL CAT", "ACL DELUSER", "ACL GENPASS", "ACL GETUSER", "ACL HELP", "ACL LIST", "ACL LOAD", "ACL LOG", "ACL SAVE", "ACL SETUSER", "ACL USERS", "ACL WHOAMI", "BGREWRITEAOF", "BGSAVE", "COMMAND", "COMMAND COUNT", "COMMAND GETKEYS", "COMMAND INFO", "CONFIG GET", "CONFIG RESETSTAT", "CONFIG REWRITE", "CONFIG SET", "DBSIZE", "DEBUG OBJECT", "DEBUG SEGFAULT", "FAILOVER", "FLUSHALL", "FLUSHDB", "INFO", "LASTSAVE", "LATENCY DOCTOR", "LATENCY GRAPH", "LATENCY HELP", "LATENCY HISTORY", "LATENCY LATEST", "LATENCY RESET", "LOLWUT", "MEMORY DOCTOR", "MEMORY HELP", "MEMORY MALLOC-STATS", "MEMORY PURGE", "MEMORY STATS", "MEMORY USAGE", "MODULE LIST", "MODULE LOAD", "MODULE UNLOAD", "MONITOR", "PSYNC", "REPLICAOF", "ROLE", "SAVE", "SHUTDOWN", "SLAVEOF", "SLOWLOG GET", "SLOWLOG HELP", "SLOWLOG LEN", "SLOWLOG RESET", "SWAPDB", "SYNC", "TIME"]}, {"command": "LATENCY HISTORY", "related command": ["ACL CAT", "ACL DELUSER", "ACL GENPASS", "ACL GETUSER", "ACL HELP", "ACL LIST", "ACL LOAD", "ACL LOG", "ACL SAVE", "ACL SETUSER", "ACL USERS", "ACL WHOAMI", "BGREWRITEAOF", "BGSAVE", "COMMAND", "COMMAND COUNT", "COMMAND GETKEYS", "COMMAND INFO", "CONFIG GET", "CONFIG RESETSTAT", "CONFIG REWRITE", "CONFIG SET", "DBSIZE", "DEBUG OBJECT", "DEBUG SEGFAULT", "FAILOVER", "FLUSHALL", "FLUSHDB", "INFO", "LASTSAVE", "LATENCY DOCTOR", "LATENCY GRAPH", "LATENCY HELP", "LATENCY HISTORY", "LATENCY LATEST", "LATENCY RESET", "LOLWUT", "MEMORY DOCTOR", "MEMORY HELP", "MEMORY MALLOC-STATS", "MEMORY PURGE", "MEMORY STATS", "MEMORY USAGE", "MODULE LIST", "MODULE LOAD", "MODULE UNLOAD", "MONITOR", "PSYNC", "REPLICAOF", "ROLE", "SAVE", "SHUTDOWN", "SLAVEOF", "SLOWLOG GET", "SLOWLOG HELP", "SLOWLOG LEN", "SLOWLOG RESET", "SWAPDB", "SYNC", "TIME"]}, {"command": "LATENCY LATEST", "related command": ["ACL CAT", "ACL DELUSER", "ACL GENPASS", "ACL GETUSER", "ACL HELP", "ACL LIST", "ACL LOAD", "ACL LOG", "ACL SAVE", "ACL SETUSER", "ACL USERS", "ACL WHOAMI", "BGREWRITEAOF", "BGSAVE", "COMMAND", "COMMAND COUNT", "COMMAND GETKEYS", "COMMAND INFO", "CONFIG GET", "CONFIG RESETSTAT", "CONFIG REWRITE", "CONFIG SET", "DBSIZE", "DEBUG OBJECT", "DEBUG SEGFAULT", "FAILOVER", "FLUSHALL", "FLUSHDB", "INFO", "LASTSAVE", "LATENCY DOCTOR", "LATENCY GRAPH", "LATENCY HELP", "LATENCY HISTORY", "LATENCY LATEST", "LATENCY RESET", "LOLWUT", "MEMORY DOCTOR", "MEMORY HELP", "MEMORY MALLOC-STATS", "MEMORY PURGE", "MEMORY STATS", "MEMORY USAGE", "MODULE LIST", "MODULE LOAD", "MODULE UNLOAD", "MONITOR", "PSYNC", "REPLICAOF", "ROLE", "SAVE", "SHUTDOWN", "SLAVEOF", "SLOWLOG GET", "SLOWLOG HELP", "SLOWLOG LEN", "SLOWLOG RESET", "SWAPDB", "SYNC", "TIME"]}, {"command": "LATENCY RESET", "related command": ["ACL CAT", "ACL DELUSER", "ACL GENPASS", "ACL GETUSER", "ACL HELP", "ACL LIST", "ACL LOAD", "ACL LOG", "ACL SAVE", "ACL SETUSER", "ACL USERS", "ACL WHOAMI", "BGREWRITEAOF", "BGSAVE", "COMMAND", "COMMAND COUNT", "COMMAND GETKEYS", "COMMAND INFO", "CONFIG GET", "CONFIG RESETSTAT", "CONFIG REWRITE", "CONFIG SET", "DBSIZE", "DEBUG OBJECT", "DEBUG SEGFAULT", "FAILOVER", "FLUSHALL", "FLUSHDB", "INFO", "LASTSAVE", "LATENCY DOCTOR", "LATENCY GRAPH", "LATENCY HELP", "LATENCY HISTORY", "LATENCY LATEST", "LATENCY RESET", "LOLWUT", "MEMORY DOCTOR", "MEMORY HELP", "MEMORY MALLOC-STATS", "MEMORY PURGE", "MEMORY STATS", "MEMORY USAGE", "MODULE LIST", "MODULE LOAD", "MODULE UNLOAD", "MONITOR", "PSYNC", "REPLICAOF", "ROLE", "SAVE", "SHUTDOWN", "SLAVEOF", "SLOWLOG GET", "SLOWLOG HELP", "SLOWLOG LEN", "SLOWLOG RESET", "SWAPDB", "SYNC", "TIME"]}, {"command": "LATENCY HELP", "related command": ["ACL CAT", "ACL DELUSER", "ACL GENPASS", "ACL GETUSER", "ACL HELP", "ACL LIST", "ACL LOAD", "ACL LOG", "ACL SAVE", "ACL SETUSER", "ACL USERS", "ACL WHOAMI", "BGREWRITEAOF", "BGSAVE", "COMMAND", "COMMAND COUNT", "COMMAND GETKEYS", "COMMAND INFO", "CONFIG GET", "CONFIG RESETSTAT", "CONFIG REWRITE", "CONFIG SET", "DBSIZE", "DEBUG OBJECT", "DEBUG SEGFAULT", "FAILOVER", "FLUSHALL", "FLUSHDB", "INFO", "LASTSAVE", "LATENCY DOCTOR", "LATENCY GRAPH", "LATENCY HELP", "LATENCY HISTORY", "LATENCY LATEST", "LATENCY RESET", "LOLWUT", "MEMORY DOCTOR", "MEMORY HELP", "MEMORY MALLOC-STATS", "MEMORY PURGE", "MEMORY STATS", "MEMORY USAGE", "MODULE LIST", "MODULE LOAD", "MODULE UNLOAD", "MONITOR", "PSYNC", "REPLICAOF", "ROLE", "SAVE", "SHUTDOWN", "SLAVEOF", "SLOWLOG GET", "SLOWLOG HELP", "SLOWLOG LEN", "SLOWLOG RESET", "SWAPDB", "SYNC", "TIME"]}]
