# Supplementary material for: DAFuzz: data-aware fuzzing of in-memory data stores
Source: PeerJ Comput Sci. 2023 Sep 19;9:e1592. doi: 10.7717/peerj-cs.1592 (PMC10557509; doi:10.7717/peerj-cs.1592)
Supplement: Supplemental Information 1 — (A) Raw experiment data, (B) seeds files for fuzzing, (C) other related files like dictionaries, json files for fuzzing. [file peerj-cs-09-1592-s001.zip › rawdata/seeds/testcase_dir_memcached/memcached2.txt]

set key0 0 900 9
123456789
set key1 1 900 1
a
set key2 256 1 2
22
set key3 2 10 5
abcde
set key4 3 2 3
ab2
add new_key 0 900 10
data_value
get new_key
incr key0 1
stats
