# Supplementary material for: DAFuzz: data-aware fuzzing of in-memory data stores
Source: PeerJ Comput Sci. 2023 Sep 19;9:e1592. doi: 10.7717/peerj-cs.1592 (PMC10557509; doi:10.7717/peerj-cs.1592)
Supplement: Supplemental Information 1 — (A) Raw experiment data, (B) seeds files for fuzzing, (C) other related files like dictionaries, json files for fuzzing. [file peerj-cs-09-1592-s001.zip › rawdata/seeds/testcase_dir_redis/resp2.txt]

*3
$3
SET
$5
mykey
$19
This is my test key
*4
$8
GETRANGE
$5
mykey
$1
0
$1
3
*4
$4
HSET
$4
site
$5
redis
$9
redis.com
*3
$4
HGET
$4
site
$5
redis
*3
$4
HGET
$4
site
$5
mysql
*3
$5
LPUSH
$5
list1
$3
foo
*3
$5
LPUSH
$5
list1
$3
bar
*4
$6
LRANGE
$5
list1
$1
0
$2
-1
*3
$5
RPUSH
$6
mylist
$5
hello
*4
$4
LSET
$6
mylist
$1
0
$3
bar
*4
$6
LRANGE
$6
mylist
$1
0
$2
-1
