# Supplementary material for: DAFuzz: data-aware fuzzing of in-memory data stores
Source: PeerJ Comput Sci. 2023 Sep 19;9:e1592. doi: 10.7717/peerj-cs.1592 (PMC10557509; doi:10.7717/peerj-cs.1592)
Supplement: Supplemental Information 1 — (A) Raw experiment data, (B) seeds files for fuzzing, (C) other related files like dictionaries, json files for fuzzing. [file peerj-cs-09-1592-s001.zip › rawdata/seeds/testcase_dir_redis/stream_raw.txt]

XADD mystream * name Sara surname OConnor
XADD mystream * field1 value1 field2 value2 field3 value3
XLEN mystream
XRANGE mystream - +
XADD mystream * field1 A field2 B field3 C field4 D
XTRIM mystream MAXLEN 2
XADD mystream * a 1
XADD mystream * b 2
XDEL mystream 1538561700640-0
XREAD COUNT 2 STREAMS mystream writers 0-0 0-0
