# Supplementary material for: DAFuzz: data-aware fuzzing of in-memory data stores
Source: PeerJ Comput Sci. 2023 Sep 19;9:e1592. doi: 10.7717/peerj-cs.1592 (PMC10557509; doi:10.7717/peerj-cs.1592)
Supplement: Supplemental Information 1 — (A) Raw experiment data, (B) seeds files for fuzzing, (C) other related files like dictionaries, json files for fuzzing. [file peerj-cs-09-1592-s001.zip › rawdata/seeds/testcase_dir_redis/stream_resp.txt]

*7
$4
XADD
$8
mystream
$1
*
$4
name
$4
Sara
$7
surname
$7
OConnor
*9
$4
XADD
$8
mystream
$1
*
$6
field1
$6
value1
$6
field2
$6
value2
$6
field3
$6
value3
*2
$4
XLEN
$8
mystream
*4
$6
XRANGE
$8
mystream
$1
-
$1
+
*11
$4
XADD
$8
mystream
$1
*
$6
field1
$1
A
$6
field2
$1
B
$6
field3
$1
C
$6
field4
$1
D
*4
$5
XTRIM
$8
mystream
$6
MAXLEN
$1
2
*5
$4
XADD
$8
mystream
$1
*
$1
a
$1
1
*5
$4
XADD
$8
mystream
$1
*
$1
b
$1
2
*3
$4
XDEL
$8
mystream
$15
1538561700640-0
*8
$5
XREAD
$5
COUNT
$1
2
$7
STREAMS
$8
mystream
$7
writers
$3
0-0
$3
0-0
