# Supplementary material for: DAFuzz: data-aware fuzzing of in-memory data stores
Source: PeerJ Comput Sci. 2023 Sep 19;9:e1592. doi: 10.7717/peerj-cs.1592 (PMC10557509; doi:10.7717/peerj-cs.1592)
Supplement: Supplemental Information 1 — (A) Raw experiment data, (B) seeds files for fuzzing, (C) other related files like dictionaries, json files for fuzzing. [file peerj-cs-09-1592-s001.zip › rawdata/seeds/testcase_dir_redis/trans_raw.txt]

MULTI
SET book-name "Mastering C++ in 21 days"
GET book-name
SADD tag "C++" "Programming" "Mastering Series"
SMEMBERS tag
EXEC
