# Supplementary material for: DAFuzz: data-aware fuzzing of in-memory data stores
Source: PeerJ Comput Sci. 2023 Sep 19;9:e1592. doi: 10.7717/peerj-cs.1592 (PMC10557509; doi:10.7717/peerj-cs.1592)
Supplement: Supplemental Information 1 — (A) Raw experiment data, (B) seeds files for fuzzing, (C) other related files like dictionaries, json files for fuzzing. [file peerj-cs-09-1592-s001.zip › rawdata/seeds/testcase_dir_redis/trans_resp.txt]

*1
$5
MULTI
*3
$3
SET
$9
book-name
$24
Mastering C++ in 21 days
*2
$3
GET
$9
book-name
*5
$4
SADD
$3
tag
$3
C++
$11
Programming
$16
Mastering Series
*2
$8
SMEMBERS
$3
tag
*1
$4
EXEC
