# Supplementary material for: DAFuzz: data-aware fuzzing of in-memory data stores
Source: PeerJ Comput Sci. 2023 Sep 19;9:e1592. doi: 10.7717/peerj-cs.1592 (PMC10557509; doi:10.7717/peerj-cs.1592)
Supplement: Supplemental Information 2 [file peerj-cs-09-1592-s002.zip]

Archive with 1,148 entries (982 files):
- DAFuzz/afl-analyze.c
- DAFuzz/afl-as.c
- DAFuzz/afl-as.h
- DAFuzz/afl-fuzz.c
- DAFuzz/afl-gcc.c
- DAFuzz/afl-gotcpu.c
- DAFuzz/afl-showmap.c
- DAFuzz/afl-tmin.c
- DAFuzz/alloc-inl.h
- DAFuzz/config.h
- DAFuzz/debug.h
- DAFuzz/dictionaries/
- DAFuzz/dictionaries/gif.dict
- DAFuzz/dictionaries/html_tags.dict
- DAFuzz/dictionaries/jpeg.dict
- DAFuzz/dictionaries/js.dict
- DAFuzz/dictionaries/json.dict
- DAFuzz/dictionaries/pdf.dict
- DAFuzz/dictionaries/png.dict
- DAFuzz/dictionaries/README.dictionaries
- DAFuzz/dictionaries/sql.dict
- DAFuzz/dictionaries/tiff.dict
- DAFuzz/dictionaries/webp.dict
- DAFuzz/dictionaries/xml.dict
- DAFuzz/docs/
- DAFuzz/docs/ChangeLog
- DAFuzz/docs/COPYING
- DAFuzz/docs/env_variables.txt
- DAFuzz/docs/historical_notes.txt
- DAFuzz/docs/INSTALL
- DAFuzz/docs/life_pro_tips.txt
- DAFuzz/docs/notes_for_asan.txt
- DAFuzz/docs/parallel_fuzzing.txt
- DAFuzz/docs/perf_tips.txt
- DAFuzz/docs/QuickStartGuide.txt
- DAFuzz/docs/README
- DAFuzz/docs/sister_projects.txt
- DAFuzz/docs/status_screen.txt
- DAFuzz/docs/technical_details.txt
- DAFuzz/docs/visualization/
- DAFuzz/docs/visualization/afl_gzip.png
- DAFuzz/docs/vuln_samples/
- DAFuzz/docs/vuln_samples/bash-cmd-exec.var
- DAFuzz/docs/vuln_samples/bash-uninit-mem.var
- DAFuzz/docs/vuln_samples/ffmpeg-h264-bad-ptr-800m.mp4
- DAFuzz/docs/vuln_samples/ffmpeg-h264-bad-read.mp4
- DAFuzz/docs/vuln_samples/ffmpeg-h264-call-stack-overflow.mp4
- DAFuzz/docs/vuln_samples/file-fpu-exception.elf
- DAFuzz/docs/vuln_samples/firefox-bmp-leak.bmp
- DAFuzz/docs/vuln_samples/firefox-chrome-leak.jpg
- DAFuzz/docs/vuln_samples/firefox-gif-leak.gif
- DAFuzz/docs/vuln_samples/firefox-gif-leak2.gif
- DAFuzz/docs/vuln_samples/jxrlib-crash.jxr
- DAFuzz/docs/vuln_samples/jxrlib-crash2.jxr
- DAFuzz/docs/vuln_samples/jxrlib-crash3.jxr
- DAFuzz/docs/vuln_samples/jxrlib-crash4.jxr
- DAFuzz/docs/vuln_samples/lesspipe-cpio-bad-write.cpio
- DAFuzz/docs/vuln_samples/libjpeg-sos-leak.jpg
- DAFuzz/docs/vuln_samples/libjpeg-turbo-dht-leak.jpg
- DAFuzz/docs/vuln_samples/libtiff-bad-write.tif
- DAFuzz/docs/vuln_samples/libtiff-uninit-mem.tif
- DAFuzz/docs/vuln_samples/libtiff-uninit-mem2.tif
- DAFuzz/docs/vuln_samples/libtiff-uninit-mem3.tif
- DAFuzz/docs/vuln_samples/libtiff-uninit-mem4.tif
- DAFuzz/docs/vuln_samples/libxml2-bad-read.xml
- DAFuzz/docs/vuln_samples/msie-dht-leak.jpg
- DAFuzz/docs/vuln_samples/msie-jxr-mem-leak.jxr
- DAFuzz/docs/vuln_samples/msie-png-mem-leak.png
- DAFuzz/docs/vuln_samples/msie-tiff-mem-leak.tif
- DAFuzz/docs/vuln_samples/msie-zlib-dos.png
- DAFuzz/docs/vuln_samples/openssl-null-ptr.der
- DAFuzz/docs/vuln_samples/openssl-null-ptr2.der
- DAFuzz/docs/vuln_samples/photoshop-mem-leak.jpg
- DAFuzz/docs/vuln_samples/sqlite-bad-free.sql
- DAFuzz/docs/vuln_samples/sqlite-bad-ptr.sql
- DAFuzz/docs/vuln_samples/sqlite-bad-ptr2.sql
- DAFuzz/docs/vuln_samples/sqlite-bad-ptr3.sql
- DAFuzz/docs/vuln_samples/sqlite-heap-overflow.sql
- DAFuzz/docs/vuln_samples/sqlite-heap-overwrite.sql
- DAFuzz/docs/vuln_samples/sqlite-negative-memset.sql
- DAFuzz/docs/vuln_samples/sqlite-null-ptr1.sql
- DAFuzz/docs/vuln_samples/sqlite-null-ptr10.sql
- DAFuzz/docs/vuln_samples/sqlite-null-ptr11.sql
- DAFuzz/docs/vuln_samples/sqlite-null-ptr12.sql
- DAFuzz/docs/vuln_samples/sqlite-null-ptr13.sql
- DAFuzz/docs/vuln_samples/sqlite-null-ptr14.sql
- DAFuzz/docs/vuln_samples/sqlite-null-ptr15.sql
- DAFuzz/docs/vuln_samples/sqlite-null-ptr2.sql
- DAFuzz/docs/vuln_samples/sqlite-null-ptr3.sql
- DAFuzz/docs/vuln_samples/sqlite-null-ptr4.sql
- DAFuzz/docs/vuln_samples/sqlite-null-ptr5.sql
- DAFuzz/docs/vuln_samples/sqlite-null-ptr6.sql
- DAFuzz/docs/vuln_samples/sqlite-null-ptr7.sql
- DAFuzz/docs/vuln_samples/sqlite-null-ptr8.sql
- DAFuzz/docs/vuln_samples/sqlite-null-ptr9.sql
- DAFuzz/docs/vuln_samples/sqlite-oob-read.sql
- DAFuzz/docs/vuln_samples/sqlite-oob-write.sql
- DAFuzz/docs/vuln_samples/sqlite-stack-buf-overflow.sql
- DAFuzz/docs/vuln_samples/sqlite-stack-exhaustion.sql
- DAFuzz/docs/vuln_samples/sqlite-unint-mem.sql
- DAFuzz/docs/vuln_samples/sqlite-use-after-free.sql
- DAFuzz/docs/vuln_samples/strings-bfd-badptr.elf
- DAFuzz/docs/vuln_samples/strings-bfd-badptr2.elf
- DAFuzz/docs/vuln_samples/strings-stack-overflow
- DAFuzz/docs/vuln_samples/strings-unchecked-ctr.elf
- DAFuzz/docs/vuln_samples/tcpdump-arp-crash.pcap
- DAFuzz/docs/vuln_samples/tcpdump-ppp-crash.pcap
- DAFuzz/docs/vuln_samples/unrtf-arbitrary-read.rtf
- DAFuzz/docs/vuln_samples/unzip-t-mem-corruption.zip
- DAFuzz/experimental/
- DAFuzz/experimental/argv_fuzzing/
- DAFuzz/experimental/argv_fuzzing/argv-fuzz-inl.h
- DAFuzz/experimental/asan_cgroups/
- DAFuzz/experimental/asan_cgroups/limit_memory.sh
- DAFuzz/experimental/bash_shellshock/
- DAFuzz/experimental/bash_shellshock/shellshock-fuzz.diff
- DAFuzz/experimental/canvas_harness/
- DAFuzz/experimental/canvas_harness/canvas_harness.html
- DAFuzz/experimental/clang_asm_normalize/
- DAFuzz/experimental/clang_asm_normalize/as
- DAFuzz/experimental/crash_triage/
- DAFuzz/experimental/crash_triage/triage_crashes.sh
- DAFuzz/experimental/distributed_fuzzing/
- DAFuzz/experimental/distributed_fuzzing/sync_script.sh
- DAFuzz/experimental/libpng_no_checksum/
- DAFuzz/experimental/libpng_no_checksum/libpng-nocrc.patch
- DAFuzz/experimental/persistent_demo/
- DAFuzz/experimental/persistent_demo/persistent_demo.c
- DAFuzz/experimental/post_library/
- DAFuzz/experimental/post_library/post_library.so.c
- DAFuzz/experimental/post_library/post_library_png.so.c
- DAFuzz/experimental/README.experiments
- DAFuzz/hash.h
- DAFuzz/libdislocator/
- DAFuzz/libdislocator/libdislocator.so.c
- DAFuzz/libdislocator/Makefile
- DAFuzz/libdislocator/README.dislocator
- DAFuzz/libtokencap/
- DAFuzz/libtokencap/libtokencap.so.c
- DAFuzz/libtokencap/Makefile
- DAFuzz/libtokencap/README.tokencap
- DAFuzz/llvm_mode/
- DAFuzz/llvm_mode/afl-clang-fast.c
- DAFuzz/llvm_mode/afl-llvm-pass.so.cc
- DAFuzz/llvm_mode/afl-llvm-rt.o.c
- DAFuzz/llvm_mode/Makefile
- DAFuzz/llvm_mode/README.llvm
- DAFuzz/Makefile
- DAFuzz/qemu_mode/
- DAFuzz/qemu_mode/build_qemu_support.sh
- DAFuzz/qemu_mode/patches/
- DAFuzz/qemu_mode/patches/afl-qemu-cpu-inl.h
- DAFuzz/qemu_mode/patches/cpu-exec.diff
- DAFuzz/qemu_mode/patches/elfload.diff
- DAFuzz/qemu_mode/patches/syscall.diff
- DAFuzz/qemu_mode/README.qemu
- DAFuzz/QuickStartGuide.txt
- DAFuzz/README
- DAFuzz/testcases/
- DAFuzz/testcases/archives/
- DAFuzz/testcases/archives/common/
- DAFuzz/testcases/archives/common/ar/
- DAFuzz/testcases/archives/common/ar/small_archive.a
- DAFuzz/testcases/archives/common/bzip2/
- DAFuzz/testcases/archives/common/bzip2/small_archive.bz2
- DAFuzz/testcases/archives/common/cab/
- DAFuzz/testcases/archives/common/cab/small_archive.cab
- DAFuzz/testcases/archives/common/compress/
- DAFuzz/testcases/archives/common/compress/small_archive.Z
- DAFuzz/testcases/archives/common/cpio/
- DAFuzz/testcases/archives/common/cpio/small_archive.cpio
- DAFuzz/testcases/archives/common/gzip/
- DAFuzz/testcases/archives/common/gzip/small_archive.gz
- DAFuzz/testcases/archives/common/lzo/
- DAFuzz/testcases/archives/common/lzo/small_archive.lzo
- DAFuzz/testcases/archives/common/rar/
- DAFuzz/testcases/archives/common/rar/small_archive.rar
- DAFuzz/testcases/archives/common/tar/
- DAFuzz/testcases/archives/common/tar/small_archive.tar
- DAFuzz/testcases/archives/common/xz/
- DAFuzz/testcases/archives/common/xz/small_archive.xz
- DAFuzz/testcases/archives/common/zip/
- DAFuzz/testcases/archives/common/zip/small_archive.zip
- DAFuzz/testcases/archives/exotic/
- DAFuzz/testcases/archives/exotic/arj/
- DAFuzz/testcases/archives/exotic/arj/small_archive.arj
- DAFuzz/testcases/archives/exotic/lha/
- DAFuzz/testcases/archives/exotic/lha/small_archive.lha
- DAFuzz/testcases/archives/exotic/lrzip/
- DAFuzz/testcases/archives/exotic/lrzip/small_archive.lrz
- DAFuzz/testcases/archives/exotic/lzip/
- DAFuzz/testcases/archives/exotic/lzip/small_archive.lz
- DAFuzz/testcases/archives/exotic/lzma/
- DAFuzz/testcases/archives/exotic/lzma/small_archive.lzma
- DAFuzz/testcases/archives/exotic/rzip/
- DAFuzz/testcases/archives/exotic/rzip/small_archive.rz
- DAFuzz/testcases/archives/exotic/zoo/
- DAFuzz/testcases/archives/exotic/zoo/small_archive.zoo
- DAFuzz/testcases/images/
- DAFuzz/testcases/images/bmp/
- DAFuzz/testcases/images/bmp/not_kitty.bmp
- DAFuzz/testcases/images/gif/
- DAFuzz/testcases/images/gif/not_kitty.gif
- DAFuzz/testcases/images/ico/
- DAFuzz/testcases/images/ico/not_kitty.ico
- DAFuzz/testcases/images/jp2/
- DAFuzz/testcases/images/jp2/not_kitty.jp2
- DAFuzz/testcases/images/jpeg/
- DAFuzz/testcases/images/jpeg/not_kitty.jpg
- DAFuzz/testcases/images/jxr/
- DAFuzz/testcases/images/jxr/not_kitty.jxr
- DAFuzz/testcases/images/png/
- DAFuzz/testcases/images/png/not_kitty.png
- DAFuzz/testcases/images/png/not_kitty_alpha.png
- DAFuzz/testcases/images/png/not_kitty_gamma.png
- DAFuzz/testcases/images/png/not_kitty_icc.png
- DAFuzz/testcases/images/tiff/
- DAFuzz/testcases/images/tiff/not_kitty.tiff
- DAFuzz/testcases/images/webp/
- DAFuzz/testcases/images/webp/not_kitty.webp
- DAFuzz/testcases/multimedia/
- DAFuzz/testcases/multimedia/h264/
- DAFuzz/testcases/multimedia/h264/small_movie.mp4
- DAFuzz/testcases/others/
- DAFuzz/testcases/others/elf/
- DAFuzz/testcases/others/elf/small_exec.elf
- DAFuzz/testcases/others/js/
- DAFuzz/testcases/others/js/small_script.js
- DAFuzz/testcases/others/pcap/
- DAFuzz/testcases/others/pcap/small_capture.pcap
- DAFuzz/testcases/others/pdf/
- DAFuzz/testcases/others/pdf/small.pdf
- DAFuzz/testcases/others/rtf/
- DAFuzz/testcases/others/rtf/small_document.rtf
- DAFuzz/testcases/others/sql/
- DAFuzz/testcases/others/sql/simple_queries.sql
- DAFuzz/testcases/others/text/
- DAFuzz/testcases/others/text/hello_world.txt
- DAFuzz/testcases/others/xml/
- DAFuzz/testcases/others/xml/small_document.xml
- DAFuzz/testcases/README.testcases
- DAFuzz/test-instr.c
- DAFuzz/tree_mutation/
- DAFuzz/tree_mutation/cmake_install.cmake
- DAFuzz/tree_mutation/CMakeCache.txt
- DAFuzz/tree_mutation/CMakeFiles/
- DAFuzz/tree_mutation/CMakeFiles/3.18.20081101-MSVC_2/
- DAFuzz/tree_mutation/CMakeFiles/3.18.20081101-MSVC_2/CMakeCCompiler.cmake
- DAFuzz/tree_mutation/CMakeFiles/3.18.20081101-MSVC_2/CMakeCXXCompiler.cmake
- DAFuzz/tree_mutation/CMakeFiles/3.18.20081101-MSVC_2/CMakeDetermineCompilerABI_C.bin
- DAFuzz/tree_mutation/CMakeFiles/3.18.20081101-MSVC_2/CMakeDetermineCompilerABI_CXX.bin
- DAFuzz/tree_mutation/CMakeFiles/3.18.20081101-MSVC_2/CMakeSystem.cmake
- DAFuzz/tree_mutation/CMakeFiles/3.18.20081101-MSVC_2/CompilerIdC/
- DAFuzz/tree_mutation/CMakeFiles/3.18.20081101-MSVC_2/CompilerIdC/a.out
- DAFuzz/tree_mutation/CMakeFiles/3.18.20081101-MSVC_2/CompilerIdC/CMakeCCompilerId.c
- DAFuzz/tree_mutation/CMakeFiles/3.18.20081101-MSVC_2/CompilerIdC/tmp/
- DAFuzz/tree_mutation/CMakeFiles/3.18.20081101-MSVC_2/CompilerIdCXX/
- DAFuzz/tree_mutation/CMakeFiles/3.18.20081101-MSVC_2/CompilerIdCXX/a.out
- DAFuzz/tree_mutation/CMakeFiles/3.18.20081101-MSVC_2/CompilerIdCXX/CMakeCXXCompilerId.cpp
- DAFuzz/tree_mutation/CMakeFiles/3.18.20081101-MSVC_2/CompilerIdCXX/tmp/
- DAFuzz/tree_mutation/CMakeFiles/cmake.check_cache
- DAFuzz/tree_mutation/CMakeFiles/CMakeDirectoryInformation.cmake
- DAFuzz/tree_mutation/CMakeFiles/CMakeOutput.log
- DAFuzz/tree_mutation/CMakeFiles/CMakeRuleHashes.txt
- DAFuzz/tree_mutation/CMakeFiles/CMakeTmp/
- DAFuzz/tree_mutation/CMakeFiles/Makefile.cmake
- DAFuzz/tree_mutation/CMakeFiles/Makefile2
- DAFuzz/tree_mutation/CMakeFiles/progress.marks
- DAFuzz/tree_mutation/CMakeFiles/TargetDirectories.txt
- DAFuzz/tree_mutation/CMakeLists.txt
- DAFuzz/tree_mutation/CPackConfig.cmake
- DAFuzz/tree_mutation/CPackSourceConfig.cmake
- DAFuzz/tree_mutation/dist/
- DAFuzz/tree_mutation/dist/libantlr4-runtime.a
- DAFuzz/tree_mutation/dist/libantlr4-runtime.so
- DAFuzz/tree_mutation/dist/libantlr4-runtime.so.4.9.3
- DAFuzz/tree_mutation/Makefile
- DAFuzz/tree_mutation/memcached/
- DAFuzz/tree_mutation/memcached/libTreeMutation.so
- DAFuzz/tree_mutation/memcached/make.sh
- DAFuzz/tree_mutation/memcached/Memcached.g4
- DAFuzz/tree_mutation/memcached/memcached.txt
- DAFuzz/tree_mutation/memcached/memcached_command.json
- DAFuzz/tree_mutation/memcached/memcached2.txt
- DAFuzz/tree_mutation/memcached/memcached3.txt
- DAFuzz/tree_mutation/memcached/MemcachedBaseListener.cpp
- DAFuzz/tree_mutation/memcached/MemcachedBaseListener.h
- DAFuzz/tree_mutation/memcached/MemcachedBaseListener.o
- DAFuzz/tree_mutation/memcached/MemcachedBaseVisitor.cpp
- DAFuzz/tree_mutation/memcached/MemcachedBaseVisitor.h
- DAFuzz/tree_mutation/memcached/MemcachedBaseVisitor.o
- DAFuzz/tree_mutation/memcached/MemcachedCustomBaseVisitor.cpp
- DAFuzz/tree_mutation/memcached/MemcachedCustomBaseVisitor.h
- DAFuzz/tree_mutation/memcached/MemcachedCustomBaseVisitor.o
- DAFuzz/tree_mutation/memcached/MemcachedLexer.cpp
- DAFuzz/tree_mutation/memcached/MemcachedLexer.h
- DAFuzz/tree_mutation/memcached/MemcachedLexer.o
- DAFuzz/tree_mutation/memcached/MemcachedListener.cpp
- DAFuzz/tree_mutation/memcached/MemcachedListener.h
- DAFuzz/tree_mutation/memcached/MemcachedListener.o
[truncated: 848 more entries]
