# Supplementary material for: DAFuzz: data-aware fuzzing of in-memory data stores
Source: PeerJ Comput Sci. 2023 Sep 19;9:e1592. doi: 10.7717/peerj-cs.1592 (PMC10557509; doi:10.7717/peerj-cs.1592)
Supplement: Supplemental Information 2 [file peerj-cs-09-1592-s002.zip › DAFuzz/dictionaries/gif.dict]

#
# AFL dictionary for GIF images
# -----------------------------
#
# Created by Michal Zalewski <lcamtuf@google.com>
#

header_87a="87a"
header_89a="89a"
header_gif="GIF"

marker_2c=","
marker_3b=";"

section_2101="!\x01\x12"
section_21f9="!\xf9\x04"
section_21fe="!\xfe"
section_21ff="!\xff\x11"
