# Supplementary material for: DAFuzz: data-aware fuzzing of in-memory data stores
Source: PeerJ Comput Sci. 2023 Sep 19;9:e1592. doi: 10.7717/peerj-cs.1592 (PMC10557509; doi:10.7717/peerj-cs.1592)
Supplement: Supplemental Information 2 [file peerj-cs-09-1592-s002.zip › DAFuzz/dictionaries/html_tags.dict]

#
# AFL dictionary for HTML parsers (tags only)
# -------------------------------------------
#
# A basic collection of HTML tags likely to matter to HTML parsers. Does *not*
# include any attributes or attribute values.
#
# Created by Michal Zalewski <lcamtuf@google.com>
#

tag_a="<a>"
tag_abbr="<abbr>"
tag_acronym="<acronym>"
tag_address="<address>"
tag_annotation_xml="<annotation-xml>"
tag_applet="<applet>"
tag_area="<area>"
tag_article="<article>"
tag_aside="<aside>"
tag_audio="<audio>"
tag_b="<b>"
tag_base="<base>"
tag_basefont="<basefont>"
tag_bdi="<bdi>"
tag_bdo="<bdo>"
tag_bgsound="<bgsound>"
tag_big="<big>"
tag_blink="<blink>"
tag_blockquote="<blockquote>"
tag_body="<body>"
tag_br="<br>"
tag_button="<button>"
tag_canvas="<canvas>"
tag_caption="<caption>"
tag_center="<center>"
tag_cite="<cite>"
tag_code="<code>"
tag_col="<col>"
tag_colgroup="<colgroup>"
tag_data="<data>"
tag_datalist="<datalist>"
tag_dd="<dd>"
tag_del="<del>"
tag_desc="<desc>"
tag_details="<details>"
tag_dfn="<dfn>"
tag_dir="<dir>"
tag_div="<div>"
tag_dl="<dl>"
tag_dt="<dt>"
tag_em="<em>"
tag_embed="<embed>"
tag_fieldset="<fieldset>"
tag_figcaption="<figcaption>"
tag_figure="<figure>"
tag_font="<font>"
tag_footer="<footer>"
tag_foreignobject="<foreignobject>"
tag_form="<form>"
tag_frame="<frame>"
tag_frameset="<frameset>"
tag_h1="<h1>"
tag_h2="<h2>"
tag_h3="<h3>"
tag_h4="<h4>"
tag_h5="<h5>"
tag_h6="<h6>"
tag_head="<head>"
tag_header="<header>"
tag_hgroup="<hgroup>"
tag_hr="<hr>"
tag_html="<html>"
tag_i="<i>"
tag_iframe="<iframe>"
tag_image="<image>"
tag_img="<img>"
tag_input="<input>"
tag_ins="<ins>"
tag_isindex="<isindex>"
tag_kbd="<kbd>"
tag_keygen="<keygen>"
tag_label="<label>"
tag_legend="<legend>"
tag_li="<li>"
tag_link="<link>"
tag_listing="<listing>"
tag_main="<main>"
tag_malignmark="<malignmark>"
tag_map="<map>"
tag_mark="<mark>"
tag_marquee="<marquee>"
tag_math="<math>"
tag_menu="<menu>"
tag_menuitem="<menuitem>"
tag_meta="<meta>"
tag_meter="<meter>"
tag_mglyph="<mglyph>"
tag_mi="<mi>"
tag_mn="<mn>"
tag_mo="<mo>"
tag_ms="<ms>"
tag_mtext="<mtext>"
tag_multicol="<multicol>"
tag_nav="<nav>"
tag_nextid="<nextid>"
tag_nobr="<nobr>"
tag_noembed="<noembed>"
tag_noframes="<noframes>"
tag_noscript="<noscript>"
tag_object="<object>"
tag_ol="<ol>"
tag_optgroup="<optgroup>"
tag_option="<option>"
tag_output="<output>"
tag_p="<p>"
tag_param="<param>"
tag_plaintext="<plaintext>"
tag_pre="<pre>"
tag_progress="<progress>"
tag_q="<q>"
tag_rb="<rb>"
tag_rp="<rp>"
tag_rt="<rt>"
tag_rtc="<rtc>"
tag_ruby="<ruby>"
tag_s="<s>"
tag_samp="<samp>"
tag_script="<script>"
tag_section="<section>"
tag_select="<select>"
tag_small="<small>"
tag_source="<source>"
tag_spacer="<spacer>"
tag_span="<span>"
tag_strike="<strike>"
tag_strong="<strong>"
tag_style="<style>"
tag_sub="<sub>"
tag_summary="<summary>"
tag_sup="<sup>"
tag_svg="<svg>"
tag_table="<table>"
tag_tbody="<tbody>"
tag_td="<td>"
tag_template="<template>"
tag_textarea="<textarea>"
tag_tfoot="<tfoot>"
tag_th="<th>"
tag_thead="<thead>"
tag_time="<time>"
tag_title="<title>"
tag_tr="<tr>"
tag_track="<track>"
tag_tt="<tt>"
tag_u="<u>"
tag_ul="<ul>"
tag_var="<var>"
tag_video="<video>"
tag_wbr="<wbr>"
tag_xmp="<xmp>"
