# Supplementary material for: DAFuzz: data-aware fuzzing of in-memory data stores
Source: PeerJ Comput Sci. 2023 Sep 19;9:e1592. doi: 10.7717/peerj-cs.1592 (PMC10557509; doi:10.7717/peerj-cs.1592)
Supplement: Supplemental Information 2 [file peerj-cs-09-1592-s002.zip › DAFuzz/dictionaries/jpeg.dict]

#
# AFL dictionary for JPEG images
# ------------------------------
#
# Created by Michal Zalewski <lcamtuf@google.com>
#

header_jfif="JFIF\x00"
header_jfxx="JFXX\x00"

section_ffc0="\xff\xc0"
section_ffc2="\xff\xc2"
section_ffc4="\xff\xc4"
section_ffd0="\xff\xd0"
section_ffd8="\xff\xd8"
section_ffd9="\xff\xd9"
section_ffda="\xff\xda"
section_ffdb="\xff\xdb"
section_ffdd="\xff\xdd"
section_ffe0="\xff\xe0"
section_ffe1="\xff\xe1"
section_fffe="\xff\xfe"
