# Supplementary material for: DAFuzz: data-aware fuzzing of in-memory data stores
Source: PeerJ Comput Sci. 2023 Sep 19;9:e1592. doi: 10.7717/peerj-cs.1592 (PMC10557509; doi:10.7717/peerj-cs.1592)
Supplement: Supplemental Information 2 [file peerj-cs-09-1592-s002.zip › DAFuzz/dictionaries/js.dict]

#
# AFL dictionary for JavaScript
# -----------------------------
#
# Contains basic reserved keywords and syntax building blocks.
#
# Created by Michal Zalewski <lcamtuf@google.com>
#

keyword_arguments="arguments"
keyword_break="break"
keyword_case="case"
keyword_catch="catch"
keyword_const="const"
keyword_continue="continue"
keyword_debugger="debugger"
keyword_decodeURI="decodeURI"
keyword_default="default"
keyword_delete="delete"
keyword_do="do"
keyword_else="else"
keyword_escape="escape"
keyword_eval="eval"
keyword_export="export"
keyword_finally="finally"
keyword_for="for (a=0;a<2;a++)"
keyword_function="function"
keyword_if="if"
keyword_in="in"
keyword_instanceof="instanceof"
keyword_isNaN="isNaN"
keyword_let="let"
keyword_new="new"
keyword_parseInt="parseInt"
keyword_return="return"
keyword_switch="switch"
keyword_this="this"
keyword_throw="throw"
keyword_try="try"
keyword_typeof="typeof"
keyword_var="var"
keyword_void="void"
keyword_while="while"
keyword_with="with"

misc_1=" 1"
misc_a="a"
misc_array=" [1]"
misc_assign=" a=1"
misc_code_block=" {1}"
misc_colon_num=" 1:"
misc_colon_string=" 'a':"
misc_comma=" ,"
misc_comment_block=" /* */"
misc_comment_line=" //"
misc_cond=" 1?2:3"
misc_dec=" --"
misc_div=" /"
misc_equals=" ="
misc_fn=" a()"
misc_identical=" ==="
misc_inc=" ++"
misc_minus=" -"
misc_modulo=" %"
misc_parentheses=" ()"
misc_parentheses_1=" (1)"
misc_parentheses_1x4=" (1,1,1,1)"
misc_parentheses_a=" (a)"
misc_period="."
misc_plus=" +"
misc_plus_assign=" +="
misc_regex=" /a/g"
misc_rol=" <<<"
misc_semicolon=" ;"
misc_serialized_object=" {'a': 1}"
misc_string=" 'a'"
misc_unicode=" '\\u0001'"

object_Array=" Array"
object_Boolean=" Boolean"
object_Date=" Date"
object_Function=" Function"
object_Infinity=" Infinity"
object_Int8Array=" Int8Array"
object_Math=" Math"
object_NaN=" NaN"
object_Number=" Number"
object_Object=" Object"
object_RegExp=" RegExp"
object_String=" String"
object_Symbol=" Symbol"
object_false=" false"
object_null=" null"
object_true=" true"

prop_charAt=".charAt"
prop_concat=".concat"
prop_constructor=".constructor"
prop_destructor=".destructor"
prop_length=".length"
prop_match=".match"
prop_proto=".__proto__"
prop_prototype=".prototype"
prop_slice=".slice"
prop_toCode=".toCode"
prop_toString=".toString"
prop_valueOf=".valueOf"
