# Supplementary material for: DAFuzz: data-aware fuzzing of in-memory data stores
Source: PeerJ Comput Sci. 2023 Sep 19;9:e1592. doi: 10.7717/peerj-cs.1592 (PMC10557509; doi:10.7717/peerj-cs.1592)
Supplement: Supplemental Information 2 [file peerj-cs-09-1592-s002.zip › DAFuzz/dictionaries/json.dict]

#
# AFL dictionary for JSON
# -----------------------
#
# Just the very basics.
#
# Inspired by a dictionary by Jakub Wilk <jwilk@jwilk.net>
#

"0"
",0"
":0"
"0:"
"-1.2e+3"

"true"
"false"
"null"

"\"\""
",\"\""
":\"\""
"\"\":"

"{}"
",{}"
":{}"
"{\"\":0}"
"{{}}"

"[]"
",[]"
":[]"
"[0]"
"[[]]"

"''"
"\\"
"\\b"
"\\f"
"\\n"
"\\r"
"\\t"
"\\u0000"
"\\x00"
"\\0"
"\\uD800\\uDC00"
"\\uDBFF\\uDFFF"

"\"\":0"
"//"
"/**/"
