# Supplementary material for: DAFuzz: data-aware fuzzing of in-memory data stores
Source: PeerJ Comput Sci. 2023 Sep 19;9:e1592. doi: 10.7717/peerj-cs.1592 (PMC10557509; doi:10.7717/peerj-cs.1592)
Supplement: Supplemental Information 2 [file peerj-cs-09-1592-s002.zip › DAFuzz/dictionaries/png.dict]

#
# AFL dictionary for PNG images
# -----------------------------
#
# Just the basic, standard-originating sections; does not include vendor
# extensions.
#
# Created by Michal Zalewski <lcamtuf@google.com>
#

header_png="\x89PNG\x0d\x0a\x1a\x0a"

section_IDAT="IDAT"
section_IEND="IEND"
section_IHDR="IHDR"
section_PLTE="PLTE"
section_bKGD="bKGD"
section_cHRM="cHRM"
section_fRAc="fRAc"
section_gAMA="gAMA"
section_gIFg="gIFg"
section_gIFt="gIFt"
section_gIFx="gIFx"
section_hIST="hIST"
section_iCCP="iCCP"
section_iTXt="iTXt"
section_oFFs="oFFs"
section_pCAL="pCAL"
section_pHYs="pHYs"
section_sBIT="sBIT"
section_sCAL="sCAL"
section_sPLT="sPLT"
section_sRGB="sRGB"
section_sTER="sTER"
section_tEXt="tEXt"
section_tIME="tIME"
section_tRNS="tRNS"
section_zTXt="zTXt"
