# Supplementary material for: DAFuzz: data-aware fuzzing of in-memory data stores
Source: PeerJ Comput Sci. 2023 Sep 19;9:e1592. doi: 10.7717/peerj-cs.1592 (PMC10557509; doi:10.7717/peerj-cs.1592)
Supplement: Supplemental Information 2 [file peerj-cs-09-1592-s002.zip › DAFuzz/dictionaries/tiff.dict]

#
# AFL dictionary for TIFF images
# ------------------------------
#
# Just the basic, standard-originating sections; does not include vendor
# extensions.
#
# Created by Michal Zalewski <lcamtuf@google.com>
#

header_ii="II*\x00"
header_mm="MM\x00*"

section_100="\x00\x01"
section_101="\x01\x01"
section_102="\x02\x01"
section_103="\x03\x01"
section_106="\x06\x01"
section_107="\x07\x01"
section_10D="\x0d\x01"
section_10E="\x0e\x01"
section_10F="\x0f\x01"
section_110="\x10\x01"
section_111="\x11\x01"
section_112="\x12\x01"
section_115="\x15\x01"
section_116="\x16\x01"
section_117="\x17\x01"
section_11A="\x1a\x01"
section_11B="\x1b\x01"
section_11C="\x1c\x01"
section_11D="\x1d\x01"
section_11E="\x1e\x01"
section_11F="\x1f\x01"
section_122="\"\x01"
section_123="#\x01"
section_124="$\x01"
section_125="%\x01"
section_128="(\x01"
section_129=")\x01"
section_12D="-\x01"
section_131="1\x01"
section_132="2\x01"
section_13B=";\x01"
section_13C="<\x01"
section_13D="=\x01"
section_13E=">\x01"
section_13F="?\x01"
section_140="@\x01"
section_FE="\xfe\x00"
section_FF="\xff\x00"
