# Supplementary material for: DAFuzz: data-aware fuzzing of in-memory data stores
Source: PeerJ Comput Sci. 2023 Sep 19;9:e1592. doi: 10.7717/peerj-cs.1592 (PMC10557509; doi:10.7717/peerj-cs.1592)
Supplement: Supplemental Information 2 [file peerj-cs-09-1592-s002.zip › DAFuzz/dictionaries/webp.dict]

#
# AFL dictionary for WebP images
# ------------------------------
#
# Created by Michal Zalewski <lcamtuf@google.com>
#

header_RIFF="RIFF"
header_WEBP="WEBP"

section_ALPH="ALPH"
section_ANIM="ANIM"
section_ANMF="ANMF"
section_EXIF="EXIF"
section_FRGM="FRGM"
section_ICCP="ICCP"
section_VP8="VP8 "
section_VP8L="VP8L"
section_VP8X="VP8X"
section_XMP="XMP "
