# Supplementary material for: DAFuzz: data-aware fuzzing of in-memory data stores
Source: PeerJ Comput Sci. 2023 Sep 19;9:e1592. doi: 10.7717/peerj-cs.1592 (PMC10557509; doi:10.7717/peerj-cs.1592)
Supplement: Supplemental Information 2 [file peerj-cs-09-1592-s002.zip › DAFuzz/docs/QuickStartGuide.txt]

=====================
AFL quick start guide
=====================

You should read docs/README. It's pretty short. If you really can't, here's
how to hit the ground running:

1) Compile AFL with 'make'. If build fails, see docs/INSTALL for tips.

2) Find or write a reasonably fast and simple program that takes data from
   a file or stdin, processes it in a test-worthy way, then exits cleanly.
   If testing a network service, modify it to run in the foreground and read
   from stdin. When fuzzing a format that uses checksums, comment out the
   checksum verification code, too.

   The program must crash properly when a fault is encountered. Watch out for
   custom SIGSEGV or SIGABRT handlers and background processes. For tips on
   detecting non-crashing flaws, see section 11 in docs/README.

3) Compile the program / library to be fuzzed using afl-gcc. A common way to
   do this would be:

   CC=/path/to/afl-gcc CXX=/path/to/afl-g++ ./configure --disable-shared
   make clean all

   If program build fails, ping <afl-users@googlegroups.com>.

4) Get a small but valid input file that makes sense to the program. When
   fuzzing verbose syntax (SQL, HTTP, etc), create a dictionary as described in
   dictionaries/README.dictionaries, too.

5) If the program reads from stdin, run 'afl-fuzz' like so:

   ./afl-fuzz -i testcase_dir -o findings_dir -- \
     /path/to/tested/program [...program's cmdline...]

   If the program takes input from a file, you can put @@ in the program's
   command line; AFL will put an auto-generated file name in there for you.

6) Investigate anything shown in red in the fuzzer UI by promptly consulting
   docs/status_screen.txt.

That's it. Sit back, relax, and - time permitting - try to skim through the
following files:

  - docs/README               - A general introduction to AFL,
  - docs/perf_tips.txt        - Simple tips on how to fuzz more quickly,
  - docs/status_screen.txt    - An explanation of the tidbits shown in the UI,
  - docs/parallel_fuzzing.txt - Advice on running AFL on multiple cores.
