# Supplementary material for: DAFuzz: data-aware fuzzing of in-memory data stores
Source: PeerJ Comput Sci. 2023 Sep 19;9:e1592. doi: 10.7717/peerj-cs.1592 (PMC10557509; doi:10.7717/peerj-cs.1592)
Supplement: Supplemental Information 2 [file peerj-cs-09-1592-s002.zip › DAFuzz/docs/technical_details.txt]

===================================
Technical "whitepaper" for afl-fuzz
===================================

  This document provides a quick overview of the guts of American Fuzzy Lop.
  See README for the general instruction manual; and for a discussion of
  motivations and design goals behind AFL, see historical_notes.txt.

0) Design statement
-------------------

American Fuzzy Lop does its best not to focus on any singular principle of
operation and not be a proof-of-concept for any specific theory. The tool can
be thought of as a collection of hacks that have been tested in practice,
found to be surprisingly effective, and have been implemented in the simplest,
most robust way I could think of at the time.

Many of the resulting features are made possible thanks to the availability of
lightweight instrumentation that served as a foundation for the tool, but this
mechanism should be thought of merely as a means to an end. The only true
governing principles are speed, reliability, and ease of use.

1) Coverage measurements
------------------------

The instrumentation injected into compiled programs captures branch (edge)
coverage, along with coarse branch-taken hit counts. The code injected at
branch points is essentially equivalent to:

  cur_location = <COMPILE_TIME_RANDOM>;
  shared_mem[cur_location ^ prev_location]++; 
  prev_location = cur_location >> 1;

The cur_location value is generated randomly to simplify the process of
linking complex projects and keep the XOR output distributed uniformly.

The shared_mem[] array is a 64 kB SHM region passed to the instrumented binary
by the caller. Every byte set in the output map can be thought of as a hit for
a particular (branch_src, branch_dst) tuple in the instrumented code.

The size of the map is chosen so that collisions are sporadic with almost all
of the intended targets, which usually sport between 2k and 10k discoverable
branch points:

   Branch cnt | Colliding tuples | Example targets
  ------------+------------------+-----------------
        1,000 | 0.75%            | giflib, lzo
        2,000 | 1.5%             | zlib, tar, xz
        5,000 | 3.5%             | libpng, libwebp
       10,000 | 7%               | libxml
       20,000 | 14%              | sqlite
       50,000 | 30%              | -

At the same time, its size is small enough to allow the map to be analyzed
in a matter of microseconds on the receiving end, and to effortlessly fit
within L2 cache.

This form of coverage provides considerably more insight into the execution
path of the program than simple block coverage. In particular, it trivially
distinguishes between the following execution traces:

  A -> B -> C -> D -> E (tuples: AB, BC, CD, DE)
  A -> B -> D -> C -> E (tuples: AB, BD, DC, CE)

This aids the discovery of subtle fault conditions in the underlying code,
because security vulnerabilities are more often associated with unexpected
or incorrect state transitions than with merely reaching a new basic block.

The reason for the shift operation in the last line of the pseudocode shown
earlier in this section is to preserve the directionality of tuples (without
this, A ^ B would be indistinguishable from B ^ A) and to retain the identity
of tight loops (otherwise, A ^ A would be obviously equal to B ^ B).

The absence of simple saturating arithmetic opcodes on Intel CPUs means that
the hit counters can sometimes wrap around to zero. Since this is a fairly
unlikely and localized event, it's seen as an acceptable performance trade-off.

2) Detecting new behaviors
--------------------------

The fuzzer maintains a global map of tuples seen in previous executions; this
data can be rapidly compared with individual traces and updated in just a couple
of dword- or qword-wide instructions and a simple loop.

When a mutated input produces an execution trace containing new tuples, the
corresponding input file is preserved and routed for additional processing
later on (see section #3). Inputs that do not trigger new local-scale state
transitions in the execution trace (i.e., produce no new tuples) are discarded,
even if their overall control flow sequence is unique.

This approach allows for a very fine-grained and long-term exploration of
program state while not having to perform any computationally intensive and
fragile global comparisons of complex execution traces, and while avoiding the
scourge of path explosion.

To illustrate the properties of the algorithm, consider that the second trace
shown below would be considered substantially new because of the presence of
new tuples (CA, AE):

  #1: A -> B -> C -> D -> E
  #2: A -> B -> C -> A -> E

At the same time, with #2 processed, the following pattern will not be seen
as unique, despite having a markedly different overall execution path:

  #3: A -> B -> C -> A -> B -> C -> A -> B -> C -> D -> E

In addition to detecting new tuples, the fuzzer also considers coarse tuple
hit counts. These are divided into several buckets:

  1, 2, 3, 4-7, 8-15, 16-31, 32-127, 128+

To some extent, the number of buckets is an implementation artifact: it allows
an in-place mapping of an 8-bit counter generated by the instrumentation to
an 8-position bitmap relied on by the fuzzer executable to keep track of the
already-seen execution counts for each tuple.

Changes within the range of a single bucket are ignored; transition from one
bucket to another is flagged as an interesting change in program control flow,
and is routed to the evolutionary process outlined in the section below.

The hit count behavior provides a way to distinguish between potentially
interesting control flow changes, such as a block of code being executed
twice when it was normally hit only once. At the same time, it is fairly
insensitive to empirically less notable changes, such as a loop going from
47 cycles to 48. The counters also provide some degree of "accidental"
immunity against tuple collisions in dense trace maps.

The execution is policed fairly heavily through memory and execution time
limits; by default, the timeout is set at 5x the initially-calibrated
execution speed, rounded up to 20 ms. The aggressive timeouts are meant to
prevent dramatic fuzzer performance degradation by descending into tarpits
that, say, improve coverage by 1% while being 100x slower; we pragmatically
reject them and hope that the fuzzer will find a less expensive way to reach
the same code. Empirical testing strongly suggests that more generous time
limits are not worth the cost.

3) Evolving the input queue
---------------------------

Mutated test cases that produced new state transitions within the program are
added to the input queue and used as a starting point for future rounds of
fuzzing. They supplement, but do not automatically replace, existing finds.

In contrast to more greedy genetic algorithms, this approach allows the tool
to progressively explore various disjoint and possibly mutually incompatible
features of the underlying data format, as shown in this image:

  http://lcamtuf.coredump.cx/afl/afl_gzip.png

Several practical examples of the results of this algorithm are discussed
here:

  http://lcamtuf.blogspot.com/2014/11/pulling-jpegs-out-of-thin-air.html
  http://lcamtuf.blogspot.com/2014/11/afl-fuzz-nobody-expects-cdata-sections.html

The synthetic corpus produced by this process is essentially a compact
collection of "hmm, this does something new!" input files, and can be used to
seed any other testing processes down the line (for example, to manually
stress-test resource-intensive desktop apps).

With this approach, the queue for most targets grows to somewhere between 1k
and 10k entries; approximately 10-30% of this is attributable to the discovery
of new tuples, and the remainder is associated with changes in hit counts.

The following table compares the relative ability to discover file syntax and
explore program states when using several different approaches to guided
fuzzing. The instrumented target was GNU patch 2.7.3 compiled with -O3 and
seeded with a dummy text file; the session consisted of a single pass over the
input queue with afl-fuzz:

    Fuzzer guidance | Blocks  | Edges   | Edge hit | Highest-coverage
      strategy used | reached | reached | cnt var  | test case generated
  ------------------+---------+---------+----------+---------------------------
     (Initial file) | 156     | 163     | 1.00     | (none)
                    |         |         |          |
    Blind fuzzing S | 182     | 205     | 2.23     | First 2 B of RCS diff
    Blind fuzzing L | 228     | 265     | 2.23     | First 4 B of -c mode diff
     Block coverage | 855     | 1,130   | 1.57     | Almost-valid RCS diff
      Edge coverage | 1,452   | 2,070   | 2.18     | One-chunk -c mode diff
          AFL model | 1,765   | 2,597   | 4.99     | Four-chunk -c mode diff

The first entry for blind fuzzing ("S") corresponds to executing just a single
round of testing; the second set of figures ("L") shows the fuzzer running in a
loop for a number of execution cycles comparable with that of the instrumented
runs, which required more time to fully process the growing queue.

Roughly similar results have been obtained in a separate experiment where the
fuzzer was modified to compile out all the random fuzzing stages and leave just
a series of rudimentary, sequential operations such as walking bit flips.
Because this mode would be incapable of altering the size of the input file,
the sessions were seeded with a valid unified diff:

    Queue extension | Blocks  | Edges   | Edge hit | Number of unique
      strategy used | reached | reached | cnt var  | crashes found
  ------------------+---------+---------+----------+------------------
     (Initial file) | 624     | 717     | 1.00     | -
                    |         |         |          |
      Blind fuzzing | 1,101   | 1,409   | 1.60     | 0
     Block coverage | 1,255   | 1,649   | 1.48     | 0
      Edge coverage | 1,259   | 1,734   | 1.72     | 0
          AFL model | 1,452   | 2,040   | 3.16     | 1

At noted earlier on, some of the prior work on genetic fuzzing relied on
maintaining a single test case and evolving it to maximize coverage. At least
in the tests described above, this "greedy" approach appears to confer no
substantial benefits over blind fuzzing strategies.

4) Culling the corpus
---------------------

The progressive state exploration approach outlined above means that some of
the test cases synthesized later on in the game may have edge coverage that
is a strict superset of the coverage provided by their ancestors.

To optimize the fuzzing effort, AFL periodically re-evaluates the queue using a
fast algorithm that selects a smaller subset of test cases that still cover
every tuple seen so far, and whose characteristics make them particularly
favorable to the tool.

The algorithm works by assigning every queue entry a score proportional to its
execution latency and file size; and then selecting lowest-scoring candidates
for each tuple.

The tuples are then processed sequentially using a simple workflow:

  1) Find next tuple not yet in the temporary working set,

  2) Locate the winning queue entry for this tuple,

  3) Register *all* tuples present in that entry's trace in the working set,

  4) Go to #1 if there are any missing tuples in the set.

The generated corpus of "favored" entries is usually 5-10x smaller than the
starting data set. Non-favored entries are not discarded, but they are skipped
with varying probabilities when encountered in the queue:

  - If there are new, yet-to-be-fuzzed favorites present in the queue, 99%
    of non-favored entries will be skipped to get to the favored ones.

  - If there are no new favorites:

    - If the current non-favored entry was fuzzed before, it will be skipped
      95% of the time.

    - If it hasn't gone through any fuzzing rounds yet, the odds of skipping
      drop down to 75%.

Based on empirical testing, this provides a reasonable balance between queue
cycling speed and test case diversity.

Slightly more sophisticated but much slower culling can be performed on input
or output corpora with afl-cmin. This tool permanently discards the redundant
entries and produces a smaller corpus suitable for use with afl-fuzz or
external tools.

5) Trimming input files
-----------------------

File size has a dramatic impact on fuzzing performance, both because large
files make the target binary slower, and because they reduce the likelihood
that a mutation would touch important format control structures, rather than
redundant data blocks. This is discussed in more detail in perf_tips.txt.

The possibility that the user will provide a low-quality starting corpus aside,
some types of mutations can have the effect of iteratively increasing the size
of the generated files, so it is important to counter this trend.

Luckily, the instrumentation feedback provides a simple way to automatically
trim down input files while ensuring that the changes made to the files have no
impact on the execution path.

The built-in trimmer in afl-fuzz attempts to sequentially remove blocks of data
with variable length and stepover; any deletion that doesn't affect the checksum
of the trace map is committed to disk. The trimmer is not designed to be
particularly thorough; instead, it tries to strike a balance between precision
and the number of execve() calls spent on the process, selecting the block size
and stepover to match. The average per-file gains are around 5-20%.

The standalone afl-tmin tool uses a more exhaustive, iterative algorithm, and
also attempts to perform alphabet normalization on the trimmed files. The
operation of afl-tmin is as follows.

First, the tool automatically selects the operating mode. If the initial input
crashes the target binary, afl-tmin will run in non-instrumented mode, simply
keeping any tweaks that produce a simpler file but still crash the target. If
the target is non-crashing, the tool uses an instrumented mode and keeps only
the tweaks that produce exactly the same execution path.

The actual minimization algorithm is:

  1) Attempt to zero large blocks of data with large stepovers. Empirically,
     this is shown to reduce the number of execs by preempting finer-grained
     efforts later on.

  2) Perform a block deletion pass with decreasing block sizes and stepovers,
     binary-search-style. 

  3) Perform alphabet normalization by counting unique characters and trying
     to bulk-replace each with a zero value.

  4) As a last result, perform byte-by-byte normalization on non-zero bytes.

Instead of zeroing with a 0x00 byte, afl-tmin uses the ASCII digit '0'. This
is done because such a modification is much less likely to interfere with
text parsing, so it is more likely to result in successful minimization of
text files.

The algorithm used here is less involved than some other test case
minimization approaches proposed in academic work, but requires far fewer
executions and tends to produce comparable results in most real-world
applications.

6) Fuzzing strategies
---------------------

The feedback provided by the instrumentation makes it easy to understand the
value of various fuzzing strategies and optimize their parameters so that they
work equally well across a wide range of file types. The strategies used by
afl-fuzz are generally format-agnostic and are discussed in more detail here:

  http://lcamtuf.blogspot.com/2014/08/binary-fuzzing-strategies-what-works.html

It is somewhat notable that especially early on, most of the work done by
afl-fuzz is actually highly deterministic, and progresses to random stacked
modifications and test case splicing only at a later stage. The deterministic
strategies include:

  - Sequential bit flips with varying lengths and stepovers,

  - Sequential addition and subtraction of small integers,

  - Sequential insertion of known interesting integers (0, 1, INT_MAX, etc),

The purpose of opening with deterministic steps is related to their tendency to
produce compact test cases and small diffs between the non-crashing and crashing
inputs.

With deterministic fuzzing out of the way, the non-deterministic steps include
stacked bit flips, insertions, deletions, arithmetics, and splicing of different
test cases.

The relative yields and execve() costs of all these strategies have been
investigated and are discussed in the aforementioned blog post.

For the reasons discussed in historical_notes.txt (chiefly, performance,
simplicity, and reliability), AFL generally does not try to reason about the
relationship between specific mutations and program states; the fuzzing steps
are nominally blind, and are guided only by the evolutionary design of the
input queue.

That said, there is one (trivial) exception to this rule: when a new queue
entry goes through the initial set of deterministic fuzzing steps, and tweaks to
some regions in the file are observed to have no effect on the checksum of the
execution path, they may be excluded from the remaining phases of
deterministic fuzzing - and the fuzzer may proceed straight to random tweaks.
Especially for verbose, human-readable data formats, this can reduce the number
of execs by 10-40% or so without an appreciable drop in coverage. In extreme
cases, such as normally block-aligned tar archives, the gains can be as high as
90%.

Because the underlying "effector maps" are local every queue entry and remain
in force only during deterministic stages that do not alter the size or the
general layout of the underlying file, this mechanism appears to work very
reliably and proved to be simple to implement.

7) Dictionaries
---------------

The feedback provided by the instrumentation makes it easy to automatically
identify syntax tokens in some types of input files, and to detect that certain
combinations of predefined or auto-detected dictionary terms constitute a
valid grammar for the tested parser.

A discussion of how these features are implemented within afl-fuzz can be found
here:

  http://lcamtuf.blogspot.com/2015/01/afl-fuzz-making-up-grammar-with.html

In essence, when basic, typically easily-obtained syntax tokens are combined
together in a purely random manner, the instrumentation and the evolutionary
design of the queue together provide a feedback mechanism to differentiate
between meaningless mutations and ones that trigger new behaviors in the
instrumented code - and to incrementally build more complex syntax on top of
this discovery.

The dictionaries have been shown to enable the fuzzer to rapidly reconstruct
the grammar of highly verbose and complex languages such as JavaScript, SQL,
or XML; several examples of generated SQL statements are given in the blog
post mentioned above.

Interestingly, the AFL instrumentation also allows the fuzzer to automatically
isolate syntax tokens already present in an input file. It can do so by looking
for run of bytes that, when flipped, produce a consistent change to the
program's execution path; this is suggestive of an underlying atomic comparison
to a predefined value baked into the code. The fuzzer relies on this signal
to build compact "auto dictionaries" that are then used in conjunction with
other fuzzing strategies.

8) De-duping crashes
--------------------

De-duplication of crashes is one of the more important problems for any
competent fuzzing tool. Many of the naive approaches run into problems; in
particular, looking just at the faulting address may lead to completely
unrelated issues being clustered together if the fault happens in a common
library function (say, strcmp, strcpy); while checksumming call stack
backtraces can lead to extreme crash count inflation if the fault can be
reached through a number of different, possibly recursive code paths.

The solution implemented in afl-fuzz considers a crash unique if any of two
conditions are met:

  - The crash trace includes a tuple not seen in any of the previous crashes,

  - The crash trace is missing a tuple that was always present in earlier
    faults.

The approach is vulnerable to some path count inflation early on, but exhibits
a very strong self-limiting effect, similar to the execution path analysis
logic that is the cornerstone of afl-fuzz.

9) Investigating crashes
------------------------

The exploitability of many types of crashes can be ambiguous; afl-fuzz tries
to address this by providing a crash exploration mode where a known-faulting
test case is fuzzed in a manner very similar to the normal operation of the
fuzzer, but with a constraint that causes any non-crashing mutations to be
thrown away.

A detailed discussion of the value of this approach can be found here:

  http://lcamtuf.blogspot.com/2014/11/afl-fuzz-crash-exploration-mode.html

The method uses instrumentation feedback to explore the state of the crashing
program to get past the ambiguous faulting condition and then isolate the
newly-found inputs for human review.

On the subject of crashes, it is worth noting that in contrast to normal
queue entries, crashing inputs are *not* trimmed; they are kept exactly as
discovered to make it easier to compare them to the parent, non-crashing entry
in the queue. That said, afl-tmin can be used to shrink them at will.

10) The fork server
-------------------

To improve performance, afl-fuzz uses a "fork server", where the fuzzed process
goes through execve(), linking, and libc initialization only once, and is then
cloned from a stopped process image by leveraging copy-on-write. The
implementation is described in more detail here:

  http://lcamtuf.blogspot.com/2014/10/fuzzing-binaries-without-execve.html

The fork server is an integral aspect of the injected instrumentation and
simply stops at the first instrumented function to await commands from
afl-fuzz.

With fast targets, the fork server can offer considerable performance gains,
usually between 1.5x and 2x. It is also possible to:

  - Use the fork server in manual ("deferred") mode, skipping over larger,
    user-selected chunks of initialization code. It requires very modest
    code changes to the targeted program, and With some targets, can
    produce 10x+ performance gains.

  - Enable "persistent" mode, where a single process is used to try out
    multiple inputs, greatly limiting the overhead of repetitive fork()
    calls. This generally requires some code changes to the targeted program,
    but can improve the performance of fast targets by a factor of 5 or more
    - approximating the benefits of in-process fuzzing jobs while still
    maintaining very robust isolation between the fuzzer process and the
    targeted binary.

11) Parallelization
-------------------

The parallelization mechanism relies on periodically examining the queues
produced by independently-running instances on other CPU cores or on remote
machines, and then selectively pulling in the test cases that, when tried
out locally, produce behaviors not yet seen by the fuzzer at hand.

This allows for extreme flexibility in fuzzer setup, including running synced
instances against different parsers of a common data format, often with
synergistic effects.

For more information about this design, see parallel_fuzzing.txt.

12) Binary-only instrumentation
-------------------------------

Instrumentation of black-box, binary-only targets is accomplished with the
help of a separately-built version of QEMU in "user emulation" mode. This also
allows the execution of cross-architecture code - say, ARM binaries on x86.

QEMU uses basic blocks as translation units; the instrumentation is implemented
on top of this and uses a model roughly analogous to the compile-time hooks:

  if (block_address > elf_text_start && block_address < elf_text_end) {

    cur_location = (block_address >> 4) ^ (block_address << 8);
    shared_mem[cur_location ^ prev_location]++; 
    prev_location = cur_location >> 1;

  }

The shift-and-XOR-based scrambling in the second line is used to mask the
effects of instruction alignment.

The start-up of binary translators such as QEMU, DynamoRIO, and PIN is fairly
slow; to counter this, the QEMU mode leverages a fork server similar to that
used for compiler-instrumented code, effectively spawning copies of an
already-initialized process paused at _start.

First-time translation of a new basic block also incurs substantial latency. To
eliminate this problem, the AFL fork server is extended by providing a channel
between the running emulator and the parent process. The channel is used
to notify the parent about the addresses of any newly-encountered blocks and to
add them to the translation cache that will be replicated for future child
processes.

As a result of these two optimizations, the overhead of the QEMU mode is
roughly 2-5x, compared to 100x+ for PIN.

13) The afl-analyze tool
------------------------

The file format analyzer is a simple extension of the minimization algorithm
discussed earlier on; instead of attempting to remove no-op blocks, the tool
performs a series of walking byte flips and then annotates runs of bytes
in the input file.

It uses the following classification scheme:

  - "No-op blocks" - segments where bit flips cause no apparent changes to
    control flow. Common examples may be comment sections, pixel data within
    a bitmap file, etc.

  - "Superficial content" - segments where some, but not all, bitflips
    produce some control flow changes. Examples may include strings in rich
    documents (e.g., XML, RTF).

  - "Critical stream" - a sequence of bytes where all bit flips alter control
    flow in different but correlated ways. This may be compressed data, 
    non-atomically compared keywords or magic values, etc.

  - "Suspected length field" - small, atomic integer that, when touched in
    any way, causes a consistent change to program control flow, suggestive
    of a failed length check.

  - "Suspected cksum or magic int" - an integer that behaves similarly to a
    length field, but has a numerical value that makes the length explanation
    unlikely. This is suggestive of a checksum or other "magic" integer.

  - "Suspected checksummed block" - a long block of data where any change 
    always triggers the same new execution path. Likely caused by failing
    a checksum or a similar integrity check before any subsequent parsing
    takes place.

  - "Magic value section" - a generic token where changes cause the type
    of binary behavior outlined earlier, but that doesn't meet any of the
    other criteria. May be an atomically compared keyword or so.
