# Supplementary material for: DAFuzz: data-aware fuzzing of in-memory data stores
Source: PeerJ Comput Sci. 2023 Sep 19;9:e1592. doi: 10.7717/peerj-cs.1592 (PMC10557509; doi:10.7717/peerj-cs.1592)
Supplement: Supplemental Information 2 [file peerj-cs-09-1592-s002.zip › DAFuzz/docs/vuln_samples/sqlite-bad-ptr2.sql]

PRAGMA foreign_keys=1;CREATE TABLE t1("""0"PRIMARY KEy REFERENCES t1 ON DELETE SET NULL);REPLACE INTO t1 SELECT(0);
