# Supplementary material for: DAFuzz: data-aware fuzzing of in-memory data stores
Source: PeerJ Comput Sci. 2023 Sep 19;9:e1592. doi: 10.7717/peerj-cs.1592 (PMC10557509; doi:10.7717/peerj-cs.1592)
Supplement: Supplemental Information 2 [file peerj-cs-09-1592-s002.zip › DAFuzz/docs/vuln_samples/sqlite-null-ptr12.sql]

PRAGMA e;select lower(0);select lower(0)"a",""GROUP BY a ORDER BY a;
