# Supplementary material for: DAFuzz: data-aware fuzzing of in-memory data stores
Source: PeerJ Comput Sci. 2023 Sep 19;9:e1592. doi: 10.7717/peerj-cs.1592 (PMC10557509; doi:10.7717/peerj-cs.1592)
Supplement: Supplemental Information 2 [file peerj-cs-09-1592-s002.zip › DAFuzz/docs/vuln_samples/sqlite-null-ptr15.sql]

CREATE VIRTUAL TABLE t4 USING fts4(0,b,c,notindexed=0);INSERT INTO t4 VALUES('','','0');BEGIN;INSERT INTO t4 VALUES('','','0');INSERT INTO t4(t4)VALUES('integrity-check');
