# Supplementary material for: DAFuzz: data-aware fuzzing of in-memory data stores
Source: PeerJ Comput Sci. 2023 Sep 19;9:e1592. doi: 10.7717/peerj-cs.1592 (PMC10557509; doi:10.7717/peerj-cs.1592)
Supplement: Supplemental Information 2 [file peerj-cs-09-1592-s002.zip › DAFuzz/experimental/argv_fuzzing/argv-fuzz-inl.h]

/*
   american fuzzy lop - sample argv fuzzing wrapper
   ------------------------------------------------

   Written by Michal Zalewski <lcamtuf@google.com>

   Copyright 2015 Google Inc. All rights reserved.

   Licensed under the Apache License, Version 2.0 (the "License");
   you may not use this file except in compliance with the License.
   You may obtain a copy of the License at:

     http://www.apache.org/licenses/LICENSE-2.0

   This file shows a simple way to fuzz command-line parameters with stock
   afl-fuzz. To use, add:

   #include "/path/to/argv-fuzz-inl.h"

   ...to the file containing main(), ideally placing it after all the 
   standard includes. Next, put AFL_INIT_ARGV(); near the very beginning of
   main().

   This will cause the program to read NUL-delimited input from stdin and
   put it in argv[]. Two subsequent NULs terminate the array. Empty
   params are encoded as a lone 0x02. Lone 0x02 can't be generated, but
   that shouldn't matter in real life.

   If you would like to always preserve argv[0], use this instead:
   AFL_INIT_SET0("prog_name");

*/

#ifndef _HAVE_ARGV_FUZZ_INL
#define _HAVE_ARGV_FUZZ_INL

#include <unistd.h>

#define AFL_INIT_ARGV() do { argv = afl_init_argv(&argc); } while (0)

#define AFL_INIT_SET0(_p) do { \
    argv = afl_init_argv(&argc); \
    argv[0] = (_p); \
    if (!argc) argc = 1; \
  } while (0)

#define MAX_CMDLINE_LEN 100000
#define MAX_CMDLINE_PAR 1000

static char** afl_init_argv(int* argc) {

  static char  in_buf[MAX_CMDLINE_LEN];
  static char* ret[MAX_CMDLINE_PAR];

  char* ptr = in_buf;
  int   rc  = 0;

  if (read(0, in_buf, MAX_CMDLINE_LEN - 2) < 0);

  while (*ptr) {

    ret[rc] = ptr;
    if (ret[rc][0] == 0x02 && !ret[rc][1]) ret[rc]++;
    rc++;

    while (*ptr) ptr++;
    ptr++;

  }

  *argc = rc;

  return ret;

}

#undef MAX_CMDLINE_LEN
#undef MAX_CMDLINE_PAR

#endif /* !_HAVE_ARGV_FUZZ_INL */
