# Supplementary material for: DAFuzz: data-aware fuzzing of in-memory data stores
Source: PeerJ Comput Sci. 2023 Sep 19;9:e1592. doi: 10.7717/peerj-cs.1592 (PMC10557509; doi:10.7717/peerj-cs.1592)
Supplement: Supplemental Information 2 [file peerj-cs-09-1592-s002.zip › DAFuzz/experimental/post_library/post_library_png.so.c]

/*
   american fuzzy lop - postprocessor for PNG
   ------------------------------------------

   Written and maintained by Michal Zalewski <lcamtuf@google.com>

   Copyright 2015 Google Inc. All rights reserved.

   Licensed under the Apache License, Version 2.0 (the "License");
   you may not use this file except in compliance with the License.
   You may obtain a copy of the License at:

     http://www.apache.org/licenses/LICENSE-2.0

   See post_library.so.c for a general discussion of how to implement
   postprocessors. This specific postprocessor attempts to fix up PNG
   checksums, providing a slightly more complicated example than found
   in post_library.so.c.

   Compile with:

     gcc -shared -Wall -O3 post_library_png.so.c -o post_library_png.so -lz

 */

#include <stdio.h>
#include <stdlib.h>
#include <stdint.h>
#include <string.h>
#include <zlib.h>

#include <arpa/inet.h>

/* A macro to round an integer up to 4 kB. */

#define UP4K(_i) ((((_i) >> 12) + 1) << 12)

const unsigned char* afl_postprocess(const unsigned char* in_buf,
                                     unsigned int* len) {

  static unsigned char* saved_buf;
  static unsigned int   saved_len;

  unsigned char* new_buf = (unsigned char*)in_buf;
  unsigned int pos = 8;

  /* Don't do anything if there's not enough room for the PNG header
     (8 bytes). */

  if (*len < 8) return in_buf;

  /* Minimum size of a zero-length PNG chunk is 12 bytes; if we
     don't have that, we can bail out. */

  while (pos + 12 <= *len) {

    unsigned int chunk_len, real_cksum, file_cksum;

    /* Chunk length is the first big-endian dword in the chunk. */

    chunk_len = ntohl(*(uint32_t*)(in_buf + pos));

    /* Bail out if chunk size is too big or goes past EOF. */

    if (chunk_len > 1024 * 1024 || pos + 12 + chunk_len > *len) break;

    /* Chunk checksum is calculated for chunk ID (dword) and the actual
       payload. */

    real_cksum = htonl(crc32(0, in_buf + pos + 4, chunk_len + 4));

    /* The in-file checksum is the last dword past the chunk data. */

    file_cksum = *(uint32_t*)(in_buf + pos + 8 + chunk_len);

    /* If the checksums do not match, we need to fix the file. */

    if (real_cksum != file_cksum) {

      /* First modification? Make a copy of the input buffer. Round size
         up to 4 kB to minimize the number of reallocs needed. */

      if (new_buf == in_buf) {

        if (*len <= saved_len) {

          new_buf = saved_buf;

        } else {

          new_buf = realloc(saved_buf, UP4K(*len));
          if (!new_buf) return in_buf;
          saved_buf = new_buf;
          saved_len = UP4K(*len);
          memcpy(new_buf, in_buf, *len);

        }

      }

      *(uint32_t*)(new_buf + pos + 8 + chunk_len) = real_cksum;

    }

    /* Skip the entire chunk and move to the next one. */

    pos += 12 + chunk_len;

  }

  return new_buf;

}
