# Supplementary material for: DAFuzz: data-aware fuzzing of in-memory data stores
Source: PeerJ Comput Sci. 2023 Sep 19;9:e1592. doi: 10.7717/peerj-cs.1592 (PMC10557509; doi:10.7717/peerj-cs.1592)
Supplement: Supplemental Information 2 [file peerj-cs-09-1592-s002.zip › DAFuzz/llvm_mode/afl-clang-fast.c]

/*
  Copyright 2015 Google LLC All rights reserved.

  Licensed under the Apache License, Version 2.0 (the "License");
  you may not use this file except in compliance with the License.
  You may obtain a copy of the License at:

    http://www.apache.org/licenses/LICENSE-2.0

  Unless required by applicable law or agreed to in writing, software
  distributed under the License is distributed on an "AS IS" BASIS,
  WITHOUT WARRANTIES OR CONDITIONS OF ANY KIND, either express or implied.
  See the License for the specific language governing permissions and
  limitations under the License.
*/

/*
   american fuzzy lop - LLVM-mode wrapper for clang
   ------------------------------------------------

   Written by Laszlo Szekeres <lszekeres@google.com> and
              Michal Zalewski <lcamtuf@google.com>

   LLVM integration design comes from Laszlo Szekeres.

   This program is a drop-in replacement for clang, similar in most respects
   to ../afl-gcc. It tries to figure out compilation mode, adds a bunch
   of flags, and then calls the real compiler.
*/

#define AFL_MAIN

#include "../config.h"
#include "../types.h"
#include "../debug.h"
#include "../alloc-inl.h"

#include <stdio.h>
#include <unistd.h>
#include <stdlib.h>
#include <string.h>

static u8*  obj_path;               /* Path to runtime libraries         */
static u8** cc_params;              /* Parameters passed to the real CC  */
static u32  cc_par_cnt = 1;         /* Param count, including argv0      */


/* Try to find the runtime libraries. If that fails, abort. */

static void find_obj(u8* argv0) {

  u8 *afl_path = getenv("AFL_PATH");
  u8 *slash, *tmp;

  if (afl_path) {

    tmp = alloc_printf("%s/afl-llvm-rt.o", afl_path);

    if (!access(tmp, R_OK)) {
      obj_path = afl_path;
      ck_free(tmp);
      return;
    }

    ck_free(tmp);

  }

  slash = strrchr(argv0, '/');

  if (slash) {

    u8 *dir;

    *slash = 0;
    dir = ck_strdup(argv0);
    *slash = '/';

    tmp = alloc_printf("%s/afl-llvm-rt.o", dir);

    if (!access(tmp, R_OK)) {
      obj_path = dir;
      ck_free(tmp);
      return;
    }

    ck_free(tmp);
    ck_free(dir);

  }

  if (!access(AFL_PATH "/afl-llvm-rt.o", R_OK)) {
    obj_path = AFL_PATH;
    return;
  }

  FATAL("Unable to find 'afl-llvm-rt.o' or 'afl-llvm-pass.so'. Please set AFL_PATH");
 
}


/* Copy argv to cc_params, making the necessary edits. */

static void edit_params(u32 argc, char** argv) {

  u8 fortify_set = 0, asan_set = 0, x_set = 0, maybe_linking = 1, bit_mode = 0;
  u8 *name;

  cc_params = ck_alloc((argc + 128) * sizeof(u8*));

  name = strrchr(argv[0], '/');
  if (!name) name = argv[0]; else name++;

  if (!strcmp(name, "afl-clang-fast++")) {
    u8* alt_cxx = getenv("AFL_CXX");
    cc_params[0] = alt_cxx ? alt_cxx : (u8*)"clang++";
  } else {
    u8* alt_cc = getenv("AFL_CC");
    cc_params[0] = alt_cc ? alt_cc : (u8*)"clang";
  }

  /* There are two ways to compile afl-clang-fast. In the traditional mode, we
     use afl-llvm-pass.so to inject instrumentation. In the experimental
     'trace-pc-guard' mode, we use native LLVM instrumentation callbacks
     instead. The latter is a very recent addition - see:

     http://clang.llvm.org/docs/SanitizerCoverage.html#tracing-pcs-with-guards */

#ifdef USE_TRACE_PC
  cc_params[cc_par_cnt++] = "-fsanitize-coverage=trace-pc-guard";
  cc_params[cc_par_cnt++] = "-mllvm";
  cc_params[cc_par_cnt++] = "-sanitizer-coverage-block-threshold=0";
#else
  cc_params[cc_par_cnt++] = "-Xclang";
  cc_params[cc_par_cnt++] = "-load";
  cc_params[cc_par_cnt++] = "-Xclang";
  cc_params[cc_par_cnt++] = alloc_printf("%s/afl-llvm-pass.so", obj_path);
#endif /* ^USE_TRACE_PC */

  cc_params[cc_par_cnt++] = "-Qunused-arguments";

  /* Detect stray -v calls from ./configure scripts. */

  if (argc == 1 && !strcmp(argv[1], "-v")) maybe_linking = 0;

  while (--argc) {
    u8* cur = *(++argv);

    if (!strcmp(cur, "-m32")) bit_mode = 32;
    if (!strcmp(cur, "armv7a-linux-androideabi")) bit_mode = 32;
    if (!strcmp(cur, "-m64")) bit_mode = 64;

    if (!strcmp(cur, "-x")) x_set = 1;

    if (!strcmp(cur, "-c") || !strcmp(cur, "-S") || !strcmp(cur, "-E"))
      maybe_linking = 0;

    if (!strcmp(cur, "-fsanitize=address") ||
        !strcmp(cur, "-fsanitize=memory")) asan_set = 1;

    if (strstr(cur, "FORTIFY_SOURCE")) fortify_set = 1;

    if (!strcmp(cur, "-shared")) maybe_linking = 0;

    if (!strcmp(cur, "-Wl,-z,defs") ||
        !strcmp(cur, "-Wl,--no-undefined")) continue;

    cc_params[cc_par_cnt++] = cur;

  }

  if (getenv("AFL_HARDEN")) {

    cc_params[cc_par_cnt++] = "-fstack-protector-all";

    if (!fortify_set)
      cc_params[cc_par_cnt++] = "-D_FORTIFY_SOURCE=2";

  }

  if (!asan_set) {

    if (getenv("AFL_USE_ASAN")) {

      if (getenv("AFL_USE_MSAN"))
        FATAL("ASAN and MSAN are mutually exclusive");

      if (getenv("AFL_HARDEN"))
        FATAL("ASAN and AFL_HARDEN are mutually exclusive");

      cc_params[cc_par_cnt++] = "-U_FORTIFY_SOURCE";
      cc_params[cc_par_cnt++] = "-fsanitize=address";

    } else if (getenv("AFL_USE_MSAN")) {

      if (getenv("AFL_USE_ASAN"))
        FATAL("ASAN and MSAN are mutually exclusive");

      if (getenv("AFL_HARDEN"))
        FATAL("MSAN and AFL_HARDEN are mutually exclusive");

      cc_params[cc_par_cnt++] = "-U_FORTIFY_SOURCE";
      cc_params[cc_par_cnt++] = "-fsanitize=memory";

    }

  }

#ifdef USE_TRACE_PC

  if (getenv("AFL_INST_RATIO"))
    FATAL("AFL_INST_RATIO not available at compile time with 'trace-pc'.");

#endif /* USE_TRACE_PC */

  if (!getenv("AFL_DONT_OPTIMIZE")) {

    cc_params[cc_par_cnt++] = "-g";
    cc_params[cc_par_cnt++] = "-O3";
    cc_params[cc_par_cnt++] = "-funroll-loops";

  }

  if (getenv("AFL_NO_BUILTIN")) {

    cc_params[cc_par_cnt++] = "-fno-builtin-strcmp";
    cc_params[cc_par_cnt++] = "-fno-builtin-strncmp";
    cc_params[cc_par_cnt++] = "-fno-builtin-strcasecmp";
    cc_params[cc_par_cnt++] = "-fno-builtin-strncasecmp";
    cc_params[cc_par_cnt++] = "-fno-builtin-memcmp";

  }

  cc_params[cc_par_cnt++] = "-D__AFL_HAVE_MANUAL_CONTROL=1";
  cc_params[cc_par_cnt++] = "-D__AFL_COMPILER=1";
  cc_params[cc_par_cnt++] = "-DFUZZING_BUILD_MODE_UNSAFE_FOR_PRODUCTION=1";

  /* When the user tries to use persistent or deferred forkserver modes by
     appending a single line to the program, we want to reliably inject a
     signature into the binary (to be picked up by afl-fuzz) and we want
     to call a function from the runtime .o file. This is unnecessarily
     painful for three reasons:

     1) We need to convince the compiler not to optimize out the signature.
        This is done with __attribute__((used)).

     2) We need to convince the linker, when called with -Wl,--gc-sections,
        not to do the same. This is done by forcing an assignment to a
        'volatile' pointer.

     3) We need to declare __afl_persistent_loop() in the global namespace,
        but doing this within a method in a class is hard - :: and extern "C"
        are forbidden and __attribute__((alias(...))) doesn't work. Hence the
        __asm__ aliasing trick.

   */

  cc_params[cc_par_cnt++] = "-D__AFL_LOOP(_A)="
    "({ static volatile char *_B __attribute__((used)); "
    " _B = (char*)\"" PERSIST_SIG "\"; "
#ifdef __APPLE__
    "__attribute__((visibility(\"default\"))) "
    "int _L(unsigned int) __asm__(\"___afl_persistent_loop\"); "
#else
    "__attribute__((visibility(\"default\"))) "
    "int _L(unsigned int) __asm__(\"__afl_persistent_loop\"); "
#endif /* ^__APPLE__ */
    "_L(_A); })";

  cc_params[cc_par_cnt++] = "-D__AFL_INIT()="
    "do { static volatile char *_A __attribute__((used)); "
    " _A = (char*)\"" DEFER_SIG "\"; "
#ifdef __APPLE__
    "__attribute__((visibility(\"default\"))) "
    "void _I(void) __asm__(\"___afl_manual_init\"); "
#else
    "__attribute__((visibility(\"default\"))) "
    "void _I(void) __asm__(\"__afl_manual_init\"); "
#endif /* ^__APPLE__ */
    "_I(); } while (0)";

  if (maybe_linking) {

    if (x_set) {
      cc_params[cc_par_cnt++] = "-x";
      cc_params[cc_par_cnt++] = "none";
    }

    switch (bit_mode) {

      case 0:
        cc_params[cc_par_cnt++] = alloc_printf("%s/afl-llvm-rt.o", obj_path);
        break;

      case 32:
        cc_params[cc_par_cnt++] = alloc_printf("%s/afl-llvm-rt-32.o", obj_path);

        if (access(cc_params[cc_par_cnt - 1], R_OK))
          FATAL("-m32 is not supported by your compiler");

        break;

      case 64:
        cc_params[cc_par_cnt++] = alloc_printf("%s/afl-llvm-rt-64.o", obj_path);

        if (access(cc_params[cc_par_cnt - 1], R_OK))
          FATAL("-m64 is not supported by your compiler");

        break;

    }

  }

  cc_params[cc_par_cnt] = NULL;

}


/* Main entry point */

int main(int argc, char** argv) {

  if (isatty(2) && !getenv("AFL_QUIET")) {

#ifdef USE_TRACE_PC
    SAYF(cCYA "afl-clang-fast [tpcg] " cBRI VERSION  cRST " by <lszekeres@google.com>\n");
#else
    SAYF(cCYA "afl-clang-fast " cBRI VERSION  cRST " by <lszekeres@google.com>\n");
#endif /* ^USE_TRACE_PC */

  }

  if (argc < 2) {

    SAYF("\n"
         "This is a helper application for afl-fuzz. It serves as a drop-in replacement\n"
         "for clang, letting you recompile third-party code with the required runtime\n"
         "instrumentation. A common use pattern would be one of the following:\n\n"

         "  CC=%s/afl-clang-fast ./configure\n"
         "  CXX=%s/afl-clang-fast++ ./configure\n\n"

         "In contrast to the traditional afl-clang tool, this version is implemented as\n"
         "an LLVM pass and tends to offer improved performance with slow programs.\n\n"

         "You can specify custom next-stage toolchain via AFL_CC and AFL_CXX. Setting\n"
         "AFL_HARDEN enables hardening optimizations in the compiled code.\n\n",
         BIN_PATH, BIN_PATH);

    exit(1);

  }


  find_obj(argv[0]);

  edit_params(argc, argv);

  execvp(cc_params[0], (char**)cc_params);

  FATAL("Oops, failed to execute '%s' - check your PATH", cc_params[0]);

  return 0;

}
