# Supplementary material for: DAFuzz: data-aware fuzzing of in-memory data stores
Source: PeerJ Comput Sci. 2023 Sep 19;9:e1592. doi: 10.7717/peerj-cs.1592 (PMC10557509; doi:10.7717/peerj-cs.1592)
Supplement: Supplemental Information 2 [file peerj-cs-09-1592-s002.zip › DAFuzz/qemu_mode/patches/cpu-exec.diff]

--- qemu-2.10.0-rc3-clean/accel/tcg/cpu-exec.c	2017-08-15 11:39:41.000000000 -0700
+++ qemu-2.10.0-rc3/accel/tcg/cpu-exec.c	2017-08-22 14:34:55.868730680 -0700
@@ -36,6 +36,8 @@
 #include "sysemu/cpus.h"
 #include "sysemu/replay.h"
 
+#include "../patches/afl-qemu-cpu-inl.h"
+
 /* -icount align implementation. */
 
 typedef struct SyncClocks {
@@ -144,6 +146,8 @@
     int tb_exit;
     uint8_t *tb_ptr = itb->tc_ptr;
 
+    AFL_QEMU_CPU_SNIPPET2;
+
     qemu_log_mask_and_addr(CPU_LOG_EXEC, itb->pc,
                            "Trace %p [%d: " TARGET_FMT_lx "] %s\n",
                            itb->tc_ptr, cpu->cpu_index, itb->pc,
@@ -365,6 +369,7 @@
             if (!tb) {
                 /* if no translated code available, then translate it now */
                 tb = tb_gen_code(cpu, pc, cs_base, flags, 0);
+                AFL_QEMU_CPU_SNIPPET1;
             }
 
             mmap_unlock();
