# Supplementary material for: DAFuzz: data-aware fuzzing of in-memory data stores
Source: PeerJ Comput Sci. 2023 Sep 19;9:e1592. doi: 10.7717/peerj-cs.1592 (PMC10557509; doi:10.7717/peerj-cs.1592)
Supplement: Supplemental Information 2 [file peerj-cs-09-1592-s002.zip › DAFuzz/qemu_mode/patches/elfload.diff]

--- qemu-2.10.0-rc3-clean/linux-user/elfload.c	2017-08-15 11:39:41.000000000 -0700
+++ qemu-2.10.0-rc3/linux-user/elfload.c	2017-08-22 14:33:57.397127516 -0700
@@ -20,6 +20,8 @@
 
 #define ELF_OSABI   ELFOSABI_SYSV
 
+extern abi_ulong afl_entry_point, afl_start_code, afl_end_code;
+
 /* from personality.h */
 
 /*
@@ -2085,6 +2087,8 @@
     info->brk = 0;
     info->elf_flags = ehdr->e_flags;
 
+    if (!afl_entry_point) afl_entry_point = info->entry;
+
     for (i = 0; i < ehdr->e_phnum; i++) {
         struct elf_phdr *eppnt = phdr + i;
         if (eppnt->p_type == PT_LOAD) {
@@ -2118,9 +2122,11 @@
             if (elf_prot & PROT_EXEC) {
                 if (vaddr < info->start_code) {
                     info->start_code = vaddr;
+                    if (!afl_start_code) afl_start_code = vaddr;
                 }
                 if (vaddr_ef > info->end_code) {
                     info->end_code = vaddr_ef;
+                    if (!afl_end_code) afl_end_code = vaddr_ef;
                 }
             }
             if (elf_prot & PROT_WRITE) {
