# Supplementary material for: DAFuzz: data-aware fuzzing of in-memory data stores
Source: PeerJ Comput Sci. 2023 Sep 19;9:e1592. doi: 10.7717/peerj-cs.1592 (PMC10557509; doi:10.7717/peerj-cs.1592)
Supplement: Supplemental Information 2 [file peerj-cs-09-1592-s002.zip › DAFuzz/testcases/README.testcases]

=======================
AFL starting test cases
=======================

  (See ../docs/README for the general instruction manual.)

The archives/, images/, multimedia/, and others/ subdirectories contain small,
standalone files that can be used to seed afl-fuzz when testing parsers for a
variety of common data formats.

There is probably not much to be said about these files, except that they were
optimized for size and stripped of any non-essential fluff. Some directories
contain several examples that exercise various features of the underlying format.
For example, there is a PNG file with and without a color profile.

Additional test cases are always welcome.

In addition to well-chosen starting files, many fuzzing jobs benefit from a
small and concise dictionary. See ../dictionaries/README.dictionaries for more.
