# Supplementary material for: DAFuzz: data-aware fuzzing of in-memory data stores
Source: PeerJ Comput Sci. 2023 Sep 19;9:e1592. doi: 10.7717/peerj-cs.1592 (PMC10557509; doi:10.7717/peerj-cs.1592)
Supplement: Supplemental Information 2 [file peerj-cs-09-1592-s002.zip › DAFuzz/tree_mutation/CMakeCache.txt]

# This is the CMakeCache file.
# For build in directory: /mnt/d/zyp/fuzzer/memdbFuzz/tree_mutation
# It was generated by CMake: /usr/local/bin/cmake
# You can edit this file to change values found and used by cmake.
# If you do not want to change any of the values, simply exit the editor.
# If you do want to change a value, simply edit, save, and exit the editor.
# The syntax for the file is as follows:
# KEY:TYPE=VALUE
# KEY is the name of a variable in the cache.
# TYPE is a hint to GUIs for the type of VALUE, DO NOT EDIT TYPE!.
# VALUE is the current value for the KEY.

########################
# EXTERNAL cache entries
########################

//Path to a program.
CMAKE_ADDR2LINE:FILEPATH=/usr/bin/addr2line

//Path to a program.
CMAKE_AR:FILEPATH=/usr/bin/ar

//Choose the type of build, options are: Debug Release.
CMAKE_BUILD_TYPE:STRING=Release

//Enable/Disable color output during build.
CMAKE_COLOR_MAKEFILE:BOOL=ON

//CXX compiler
CMAKE_CXX_COMPILER:FILEPATH=/usr/bin/c++

//A wrapper around 'ar' adding the appropriate '--plugin' option
// for the GCC compiler
CMAKE_CXX_COMPILER_AR:FILEPATH=/usr/bin/gcc-ar-7

//A wrapper around 'ranlib' adding the appropriate '--plugin' option
// for the GCC compiler
CMAKE_CXX_COMPILER_RANLIB:FILEPATH=/usr/bin/gcc-ranlib-7

//Flags used by the CXX compiler during all build types.
CMAKE_CXX_FLAGS:STRING=

//Flags used by the CXX compiler during DEBUG builds.
CMAKE_CXX_FLAGS_DEBUG:STRING=-g

//Flags used by the CXX compiler during MINSIZEREL builds.
CMAKE_CXX_FLAGS_MINSIZEREL:STRING=-Os -DNDEBUG

//Flags used by the CXX compiler during RELEASE builds.
CMAKE_CXX_FLAGS_RELEASE:STRING=-O3 -DNDEBUG

//Flags used by the CXX compiler during RELWITHDEBINFO builds.
CMAKE_CXX_FLAGS_RELWITHDEBINFO:STRING=-O2 -g -DNDEBUG

//C compiler
CMAKE_C_COMPILER:FILEPATH=/usr/bin/cc

//A wrapper around 'ar' adding the appropriate '--plugin' option
// for the GCC compiler
CMAKE_C_COMPILER_AR:FILEPATH=/usr/bin/gcc-ar-7

//A wrapper around 'ranlib' adding the appropriate '--plugin' option
// for the GCC compiler
CMAKE_C_COMPILER_RANLIB:FILEPATH=/usr/bin/gcc-ranlib-7

//Flags used by the C compiler during all build types.
CMAKE_C_FLAGS:STRING=

//Flags used by the C compiler during DEBUG builds.
CMAKE_C_FLAGS_DEBUG:STRING=-g

//Flags used by the C compiler during MINSIZEREL builds.
CMAKE_C_FLAGS_MINSIZEREL:STRING=-Os -DNDEBUG

//Flags used by the C compiler during RELEASE builds.
CMAKE_C_FLAGS_RELEASE:STRING=-O3 -DNDEBUG

//Flags used by the C compiler during RELWITHDEBINFO builds.
CMAKE_C_FLAGS_RELWITHDEBINFO:STRING=-O2 -g -DNDEBUG

//Path to a program.
CMAKE_DLLTOOL:FILEPATH=CMAKE_DLLTOOL-NOTFOUND

//Flags used by the linker during all build types.
CMAKE_EXE_LINKER_FLAGS:STRING=

//Flags used by the linker during DEBUG builds.
CMAKE_EXE_LINKER_FLAGS_DEBUG:STRING=

//Flags used by the linker during MINSIZEREL builds.
CMAKE_EXE_LINKER_FLAGS_MINSIZEREL:STRING=

//Flags used by the linker during RELEASE builds.
CMAKE_EXE_LINKER_FLAGS_RELEASE:STRING=

//Flags used by the linker during RELWITHDEBINFO builds.
CMAKE_EXE_LINKER_FLAGS_RELWITHDEBINFO:STRING=

//Enable/Disable output of compile commands during generation.
CMAKE_EXPORT_COMPILE_COMMANDS:BOOL=

//Install path prefix, prepended onto install directories.
CMAKE_INSTALL_PREFIX:PATH=/usr/local

//Path to a program.
CMAKE_LINKER:FILEPATH=/usr/bin/ld

//Path to a program.
CMAKE_MAKE_PROGRAM:FILEPATH=/usr/bin/make

//Flags used by the linker during the creation of modules during
// all build types.
CMAKE_MODULE_LINKER_FLAGS:STRING=

//Flags used by the linker during the creation of modules during
// DEBUG builds.
CMAKE_MODULE_LINKER_FLAGS_DEBUG:STRING=

//Flags used by the linker during the creation of modules during
// MINSIZEREL builds.
CMAKE_MODULE_LINKER_FLAGS_MINSIZEREL:STRING=

//Flags used by the linker during the creation of modules during
// RELEASE builds.
CMAKE_MODULE_LINKER_FLAGS_RELEASE:STRING=

//Flags used by the linker during the creation of modules during
// RELWITHDEBINFO builds.
CMAKE_MODULE_LINKER_FLAGS_RELWITHDEBINFO:STRING=

//Path to a program.
CMAKE_NM:FILEPATH=/usr/bin/nm

//Path to a program.
CMAKE_OBJCOPY:FILEPATH=/usr/bin/objcopy

//Path to a program.
CMAKE_OBJDUMP:FILEPATH=/usr/bin/objdump

//Value Computed by CMake
CMAKE_PROJECT_DESCRIPTION:STATIC=

//Value Computed by CMake
CMAKE_PROJECT_HOMEPAGE_URL:STATIC=

//Value Computed by CMake
CMAKE_PROJECT_NAME:STATIC=LIBANTLR4

//Path to a program.
CMAKE_RANLIB:FILEPATH=/usr/bin/ranlib

//Path to a program.
CMAKE_READELF:FILEPATH=/usr/bin/readelf

//Flags used by the linker during the creation of shared libraries
// during all build types.
CMAKE_SHARED_LINKER_FLAGS:STRING=

//Flags used by the linker during the creation of shared libraries
// during DEBUG builds.
CMAKE_SHARED_LINKER_FLAGS_DEBUG:STRING=

//Flags used by the linker during the creation of shared libraries
// during MINSIZEREL builds.
CMAKE_SHARED_LINKER_FLAGS_MINSIZEREL:STRING=

//Flags used by the linker during the creation of shared libraries
// during RELEASE builds.
CMAKE_SHARED_LINKER_FLAGS_RELEASE:STRING=

//Flags used by the linker during the creation of shared libraries
// during RELWITHDEBINFO builds.
CMAKE_SHARED_LINKER_FLAGS_RELWITHDEBINFO:STRING=

//If set, runtime paths are not added when installing shared libraries,
// but are added when building.
CMAKE_SKIP_INSTALL_RPATH:BOOL=NO

//If set, runtime paths are not added when using shared libraries.
CMAKE_SKIP_RPATH:BOOL=NO

//Flags used by the linker during the creation of static libraries
// during all build types.
CMAKE_STATIC_LINKER_FLAGS:STRING=

//Flags used by the linker during the creation of static libraries
// during DEBUG builds.
CMAKE_STATIC_LINKER_FLAGS_DEBUG:STRING=

//Flags used by the linker during the creation of static libraries
// during MINSIZEREL builds.
CMAKE_STATIC_LINKER_FLAGS_MINSIZEREL:STRING=

//Flags used by the linker during the creation of static libraries
// during RELEASE builds.
CMAKE_STATIC_LINKER_FLAGS_RELEASE:STRING=

//Flags used by the linker during the creation of static libraries
// during RELWITHDEBINFO builds.
CMAKE_STATIC_LINKER_FLAGS_RELWITHDEBINFO:STRING=

//Path to a program.
CMAKE_STRIP:FILEPATH=/usr/bin/strip

//If this value is on, makefiles will be generated without the
// .SILENT directive, and all commands will be echoed to the console
// during the make.  This is useful for debugging only. With Visual
// Studio IDE projects all commands are done without /nologo.
CMAKE_VERBOSE_MAKEFILE:BOOL=FALSE

//Enable to build Debian packages
CPACK_BINARY_DEB:BOOL=OFF

//Enable to build FreeBSD packages
CPACK_BINARY_FREEBSD:BOOL=OFF

//Enable to build IFW packages
CPACK_BINARY_IFW:BOOL=OFF

//Enable to build NSIS packages
CPACK_BINARY_NSIS:BOOL=OFF

//Enable to build RPM packages
CPACK_BINARY_RPM:BOOL=OFF

//Enable to build STGZ packages
CPACK_BINARY_STGZ:BOOL=ON

//Enable to build TBZ2 packages
CPACK_BINARY_TBZ2:BOOL=OFF

//Enable to build TGZ packages
CPACK_BINARY_TGZ:BOOL=ON

//Enable to build TXZ packages
CPACK_BINARY_TXZ:BOOL=OFF

//Enable to build TZ packages
CPACK_BINARY_TZ:BOOL=ON

//Enable to build RPM source packages
CPACK_SOURCE_RPM:BOOL=OFF

//Enable to build TBZ2 source packages
CPACK_SOURCE_TBZ2:BOOL=ON

//Enable to build TGZ source packages
CPACK_SOURCE_TGZ:BOOL=ON

//Enable to build TXZ source packages
CPACK_SOURCE_TXZ:BOOL=ON

//Enable to build TZ source packages
CPACK_SOURCE_TZ:BOOL=ON

//Enable to build ZIP source packages
CPACK_SOURCE_ZIP:BOOL=OFF

//Git command line client
GIT_EXECUTABLE:FILEPATH=/usr/bin/git

//Value Computed by CMake
LIBANTLR4_BINARY_DIR:STATIC=/mnt/d/zyp/fuzzer/memdbFuzz/tree_mutation

//Value Computed by CMake
LIBANTLR4_SOURCE_DIR:STATIC=/mnt/d/zyp/fuzzer/memdbFuzz/tree_mutation

//pkg-config executable
PKG_CONFIG_EXECUTABLE:FILEPATH=/usr/bin/pkg-config

//Chose to build with or without demo executable
WITH_DEMO:STRING=False

//Building with clang++ and libc++(in Linux). To enable with: -DWITH_LIBCXX=On
WITH_LIBCXX:BOOL=OFF

//(Visual C++) Enable to statically link CRT, which avoids requiring
// users to install the redistribution package.
//\n To disable with: -DWITH_STATIC_CRT=Off
WITH_STATIC_CRT:BOOL=ON

//Dependencies for the target
antlr4_shared_LIB_DEPENDS:STATIC=general;uuid;

//Dependencies for the target
antlr4_static_LIB_DEPENDS:STATIC=general;uuid;

//Path to a library.
pkgcfg_lib_UUID_uuid:FILEPATH=/usr/lib/x86_64-linux-gnu/libuuid.so

//The directory containing a CMake configuration file for utf8cpp.
utf8cpp_DIR:PATH=utf8cpp_DIR-NOTFOUND

//Path to a file.
utf8cpp_HEADER:PATH=utf8cpp_HEADER-NOTFOUND


########################
# INTERNAL cache entries
########################

//ADVANCED property for variable: CMAKE_ADDR2LINE
CMAKE_ADDR2LINE-ADVANCED:INTERNAL=1
//ADVANCED property for variable: CMAKE_AR
CMAKE_AR-ADVANCED:INTERNAL=1
//This is the directory where this CMakeCache.txt was created
CMAKE_CACHEFILE_DIR:INTERNAL=/mnt/d/zyp/fuzzer/memdbFuzz/tree_mutation
//Major version of cmake used to create the current loaded cache
CMAKE_CACHE_MAJOR_VERSION:INTERNAL=3
//Minor version of cmake used to create the current loaded cache
CMAKE_CACHE_MINOR_VERSION:INTERNAL=18
//Patch version of cmake used to create the current loaded cache
CMAKE_CACHE_PATCH_VERSION:INTERNAL=20081101
//ADVANCED property for variable: CMAKE_COLOR_MAKEFILE
CMAKE_COLOR_MAKEFILE-ADVANCED:INTERNAL=1
//Path to CMake executable.
CMAKE_COMMAND:INTERNAL=/usr/local/bin/cmake
//Path to cpack program executable.
CMAKE_CPACK_COMMAND:INTERNAL=/usr/local/bin/cpack
//Path to ctest program executable.
CMAKE_CTEST_COMMAND:INTERNAL=/usr/local/bin/ctest
//ADVANCED property for variable: CMAKE_CXX_COMPILER
CMAKE_CXX_COMPILER-ADVANCED:INTERNAL=1
//ADVANCED property for variable: CMAKE_CXX_COMPILER_AR
CMAKE_CXX_COMPILER_AR-ADVANCED:INTERNAL=1
//ADVANCED property for variable: CMAKE_CXX_COMPILER_RANLIB
CMAKE_CXX_COMPILER_RANLIB-ADVANCED:INTERNAL=1
//ADVANCED property for variable: CMAKE_CXX_FLAGS
CMAKE_CXX_FLAGS-ADVANCED:INTERNAL=1
//ADVANCED property for variable: CMAKE_CXX_FLAGS_DEBUG
CMAKE_CXX_FLAGS_DEBUG-ADVANCED:INTERNAL=1
//ADVANCED property for variable: CMAKE_CXX_FLAGS_MINSIZEREL
CMAKE_CXX_FLAGS_MINSIZEREL-ADVANCED:INTERNAL=1
//ADVANCED property for variable: CMAKE_CXX_FLAGS_RELEASE
CMAKE_CXX_FLAGS_RELEASE-ADVANCED:INTERNAL=1
//ADVANCED property for variable: CMAKE_CXX_FLAGS_RELWITHDEBINFO
CMAKE_CXX_FLAGS_RELWITHDEBINFO-ADVANCED:INTERNAL=1
//ADVANCED property for variable: CMAKE_C_COMPILER
CMAKE_C_COMPILER-ADVANCED:INTERNAL=1
//ADVANCED property for variable: CMAKE_C_COMPILER_AR
CMAKE_C_COMPILER_AR-ADVANCED:INTERNAL=1
//ADVANCED property for variable: CMAKE_C_COMPILER_RANLIB
CMAKE_C_COMPILER_RANLIB-ADVANCED:INTERNAL=1
//ADVANCED property for variable: CMAKE_C_FLAGS
CMAKE_C_FLAGS-ADVANCED:INTERNAL=1
//ADVANCED property for variable: CMAKE_C_FLAGS_DEBUG
CMAKE_C_FLAGS_DEBUG-ADVANCED:INTERNAL=1
//ADVANCED property for variable: CMAKE_C_FLAGS_MINSIZEREL
CMAKE_C_FLAGS_MINSIZEREL-ADVANCED:INTERNAL=1
//ADVANCED property for variable: CMAKE_C_FLAGS_RELEASE
CMAKE_C_FLAGS_RELEASE-ADVANCED:INTERNAL=1
//ADVANCED property for variable: CMAKE_C_FLAGS_RELWITHDEBINFO
CMAKE_C_FLAGS_RELWITHDEBINFO-ADVANCED:INTERNAL=1
//ADVANCED property for variable: CMAKE_DLLTOOL
CMAKE_DLLTOOL-ADVANCED:INTERNAL=1
//Path to cache edit program executable.
CMAKE_EDIT_COMMAND:INTERNAL=/usr/local/bin/ccmake
//Executable file format
CMAKE_EXECUTABLE_FORMAT:INTERNAL=ELF
//ADVANCED property for variable: CMAKE_EXE_LINKER_FLAGS
CMAKE_EXE_LINKER_FLAGS-ADVANCED:INTERNAL=1
//ADVANCED property for variable: CMAKE_EXE_LINKER_FLAGS_DEBUG
CMAKE_EXE_LINKER_FLAGS_DEBUG-ADVANCED:INTERNAL=1
//ADVANCED property for variable: CMAKE_EXE_LINKER_FLAGS_MINSIZEREL
CMAKE_EXE_LINKER_FLAGS_MINSIZEREL-ADVANCED:INTERNAL=1
//ADVANCED property for variable: CMAKE_EXE_LINKER_FLAGS_RELEASE
CMAKE_EXE_LINKER_FLAGS_RELEASE-ADVANCED:INTERNAL=1
//ADVANCED property for variable: CMAKE_EXE_LINKER_FLAGS_RELWITHDEBINFO
CMAKE_EXE_LINKER_FLAGS_RELWITHDEBINFO-ADVANCED:INTERNAL=1
//ADVANCED property for variable: CMAKE_EXPORT_COMPILE_COMMANDS
CMAKE_EXPORT_COMPILE_COMMANDS-ADVANCED:INTERNAL=1
//Name of external makefile project generator.
CMAKE_EXTRA_GENERATOR:INTERNAL=
//Name of generator.
CMAKE_GENERATOR:INTERNAL=Unix Makefiles
//Generator instance identifier.
CMAKE_GENERATOR_INSTANCE:INTERNAL=
//Name of generator platform.
CMAKE_GENERATOR_PLATFORM:INTERNAL=
//Name of generator toolset.
CMAKE_GENERATOR_TOOLSET:INTERNAL=
//Source directory with the top level CMakeLists.txt file for this
// project
CMAKE_HOME_DIRECTORY:INTERNAL=/mnt/d/zyp/fuzzer/memdbFuzz/tree_mutation
//Install .so files without execute permission.
CMAKE_INSTALL_SO_NO_EXE:INTERNAL=1
//ADVANCED property for variable: CMAKE_LINKER
CMAKE_LINKER-ADVANCED:INTERNAL=1
//ADVANCED property for variable: CMAKE_MAKE_PROGRAM
CMAKE_MAKE_PROGRAM-ADVANCED:INTERNAL=1
//ADVANCED property for variable: CMAKE_MODULE_LINKER_FLAGS
CMAKE_MODULE_LINKER_FLAGS-ADVANCED:INTERNAL=1
//ADVANCED property for variable: CMAKE_MODULE_LINKER_FLAGS_DEBUG
CMAKE_MODULE_LINKER_FLAGS_DEBUG-ADVANCED:INTERNAL=1
//ADVANCED property for variable: CMAKE_MODULE_LINKER_FLAGS_MINSIZEREL
CMAKE_MODULE_LINKER_FLAGS_MINSIZEREL-ADVANCED:INTERNAL=1
//ADVANCED property for variable: CMAKE_MODULE_LINKER_FLAGS_RELEASE
CMAKE_MODULE_LINKER_FLAGS_RELEASE-ADVANCED:INTERNAL=1
//ADVANCED property for variable: CMAKE_MODULE_LINKER_FLAGS_RELWITHDEBINFO
CMAKE_MODULE_LINKER_FLAGS_RELWITHDEBINFO-ADVANCED:INTERNAL=1
//ADVANCED property for variable: CMAKE_NM
CMAKE_NM-ADVANCED:INTERNAL=1
//number of local generators
CMAKE_NUMBER_OF_MAKEFILES:INTERNAL=2
//ADVANCED property for variable: CMAKE_OBJCOPY
CMAKE_OBJCOPY-ADVANCED:INTERNAL=1
//ADVANCED property for variable: CMAKE_OBJDUMP
CMAKE_OBJDUMP-ADVANCED:INTERNAL=1
//Platform information initialized
CMAKE_PLATFORM_INFO_INITIALIZED:INTERNAL=1
//ADVANCED property for variable: CMAKE_RANLIB
CMAKE_RANLIB-ADVANCED:INTERNAL=1
//ADVANCED property for variable: CMAKE_READELF
CMAKE_READELF-ADVANCED:INTERNAL=1
//Path to CMake installation.
CMAKE_ROOT:INTERNAL=/usr/local/share/cmake-3.18
//ADVANCED property for variable: CMAKE_SHARED_LINKER_FLAGS
CMAKE_SHARED_LINKER_FLAGS-ADVANCED:INTERNAL=1
//ADVANCED property for variable: CMAKE_SHARED_LINKER_FLAGS_DEBUG
CMAKE_SHARED_LINKER_FLAGS_DEBUG-ADVANCED:INTERNAL=1
//ADVANCED property for variable: CMAKE_SHARED_LINKER_FLAGS_MINSIZEREL
CMAKE_SHARED_LINKER_FLAGS_MINSIZEREL-ADVANCED:INTERNAL=1
//ADVANCED property for variable: CMAKE_SHARED_LINKER_FLAGS_RELEASE
CMAKE_SHARED_LINKER_FLAGS_RELEASE-ADVANCED:INTERNAL=1
//ADVANCED property for variable: CMAKE_SHARED_LINKER_FLAGS_RELWITHDEBINFO
CMAKE_SHARED_LINKER_FLAGS_RELWITHDEBINFO-ADVANCED:INTERNAL=1
//ADVANCED property for variable: CMAKE_SKIP_INSTALL_RPATH
CMAKE_SKIP_INSTALL_RPATH-ADVANCED:INTERNAL=1
//ADVANCED property for variable: CMAKE_SKIP_RPATH
CMAKE_SKIP_RPATH-ADVANCED:INTERNAL=1
//ADVANCED property for variable: CMAKE_STATIC_LINKER_FLAGS
CMAKE_STATIC_LINKER_FLAGS-ADVANCED:INTERNAL=1
//ADVANCED property for variable: CMAKE_STATIC_LINKER_FLAGS_DEBUG
CMAKE_STATIC_LINKER_FLAGS_DEBUG-ADVANCED:INTERNAL=1
//ADVANCED property for variable: CMAKE_STATIC_LINKER_FLAGS_MINSIZEREL
CMAKE_STATIC_LINKER_FLAGS_MINSIZEREL-ADVANCED:INTERNAL=1
//ADVANCED property for variable: CMAKE_STATIC_LINKER_FLAGS_RELEASE
CMAKE_STATIC_LINKER_FLAGS_RELEASE-ADVANCED:INTERNAL=1
//ADVANCED property for variable: CMAKE_STATIC_LINKER_FLAGS_RELWITHDEBINFO
CMAKE_STATIC_LINKER_FLAGS_RELWITHDEBINFO-ADVANCED:INTERNAL=1
//ADVANCED property for variable: CMAKE_STRIP
CMAKE_STRIP-ADVANCED:INTERNAL=1
//uname command
CMAKE_UNAME:INTERNAL=/bin/uname
//ADVANCED property for variable: CMAKE_VERBOSE_MAKEFILE
CMAKE_VERBOSE_MAKEFILE-ADVANCED:INTERNAL=1
//ADVANCED property for variable: CPACK_BINARY_DEB
CPACK_BINARY_DEB-ADVANCED:INTERNAL=1
//ADVANCED property for variable: CPACK_BINARY_FREEBSD
CPACK_BINARY_FREEBSD-ADVANCED:INTERNAL=1
//ADVANCED property for variable: CPACK_BINARY_IFW
CPACK_BINARY_IFW-ADVANCED:INTERNAL=1
//ADVANCED property for variable: CPACK_BINARY_NSIS
CPACK_BINARY_NSIS-ADVANCED:INTERNAL=1
//ADVANCED property for variable: CPACK_BINARY_RPM
CPACK_BINARY_RPM-ADVANCED:INTERNAL=1
//ADVANCED property for variable: CPACK_BINARY_STGZ
CPACK_BINARY_STGZ-ADVANCED:INTERNAL=1
//ADVANCED property for variable: CPACK_BINARY_TBZ2
CPACK_BINARY_TBZ2-ADVANCED:INTERNAL=1
//ADVANCED property for variable: CPACK_BINARY_TGZ
CPACK_BINARY_TGZ-ADVANCED:INTERNAL=1
//ADVANCED property for variable: CPACK_BINARY_TXZ
CPACK_BINARY_TXZ-ADVANCED:INTERNAL=1
//ADVANCED property for variable: CPACK_BINARY_TZ
CPACK_BINARY_TZ-ADVANCED:INTERNAL=1
//ADVANCED property for variable: CPACK_SOURCE_RPM
CPACK_SOURCE_RPM-ADVANCED:INTERNAL=1
//ADVANCED property for variable: CPACK_SOURCE_TBZ2
CPACK_SOURCE_TBZ2-ADVANCED:INTERNAL=1
//ADVANCED property for variable: CPACK_SOURCE_TGZ
CPACK_SOURCE_TGZ-ADVANCED:INTERNAL=1
//ADVANCED property for variable: CPACK_SOURCE_TXZ
CPACK_SOURCE_TXZ-ADVANCED:INTERNAL=1
//ADVANCED property for variable: CPACK_SOURCE_TZ
CPACK_SOURCE_TZ-ADVANCED:INTERNAL=1
//ADVANCED property for variable: CPACK_SOURCE_ZIP
CPACK_SOURCE_ZIP-ADVANCED:INTERNAL=1
//Details about finding PkgConfig
FIND_PACKAGE_MESSAGE_DETAILS_PkgConfig:INTERNAL=[/usr/bin/pkg-config][v0.29.1()]
//ADVANCED property for variable: GIT_EXECUTABLE
GIT_EXECUTABLE-ADVANCED:INTERNAL=1
//ADVANCED property for variable: PKG_CONFIG_EXECUTABLE
PKG_CONFIG_EXECUTABLE-ADVANCED:INTERNAL=1
UUID_CFLAGS:INTERNAL=-I/usr/include/uuid
UUID_CFLAGS_I:INTERNAL=
UUID_CFLAGS_OTHER:INTERNAL=
UUID_FOUND:INTERNAL=1
UUID_INCLUDEDIR:INTERNAL=/usr/include
UUID_INCLUDE_DIRS:INTERNAL=/usr/include/uuid
UUID_LDFLAGS:INTERNAL=-luuid
UUID_LDFLAGS_OTHER:INTERNAL=
UUID_LIBDIR:INTERNAL=/usr/lib/x86_64-linux-gnu
UUID_LIBRARIES:INTERNAL=uuid
UUID_LIBRARY_DIRS:INTERNAL=
UUID_LIBS:INTERNAL=
UUID_LIBS_L:INTERNAL=
UUID_LIBS_OTHER:INTERNAL=
UUID_LIBS_PATHS:INTERNAL=
UUID_MODULE_NAME:INTERNAL=uuid
UUID_PREFIX:INTERNAL=/usr
UUID_STATIC_CFLAGS:INTERNAL=-I/usr/include/uuid
UUID_STATIC_CFLAGS_I:INTERNAL=
UUID_STATIC_CFLAGS_OTHER:INTERNAL=
UUID_STATIC_INCLUDE_DIRS:INTERNAL=/usr/include/uuid
UUID_STATIC_LDFLAGS:INTERNAL=-luuid
UUID_STATIC_LDFLAGS_OTHER:INTERNAL=
UUID_STATIC_LIBDIR:INTERNAL=
UUID_STATIC_LIBRARIES:INTERNAL=uuid
UUID_STATIC_LIBRARY_DIRS:INTERNAL=
UUID_STATIC_LIBS:INTERNAL=
UUID_STATIC_LIBS_L:INTERNAL=
UUID_STATIC_LIBS_OTHER:INTERNAL=
UUID_STATIC_LIBS_PATHS:INTERNAL=
UUID_VERSION:INTERNAL=2.31.1
UUID_uuid_INCLUDEDIR:INTERNAL=
UUID_uuid_LIBDIR:INTERNAL=
UUID_uuid_PREFIX:INTERNAL=
UUID_uuid_VERSION:INTERNAL=
__pkg_config_arguments_UUID:INTERNAL=REQUIRED;uuid
__pkg_config_checked_UUID:INTERNAL=1
//ADVANCED property for variable: pkgcfg_lib_UUID_uuid
pkgcfg_lib_UUID_uuid-ADVANCED:INTERNAL=1
prefix_result:INTERNAL=/usr/lib/x86_64-linux-gnu
