# Supplementary material for: DAFuzz: data-aware fuzzing of in-memory data stores
Source: PeerJ Comput Sci. 2023 Sep 19;9:e1592. doi: 10.7717/peerj-cs.1592 (PMC10557509; doi:10.7717/peerj-cs.1592)
Supplement: Supplemental Information 2 [file peerj-cs-09-1592-s002.zip › DAFuzz/tree_mutation/CMakeFiles/3.18.20081101-MSVC_2/CMakeSystem.cmake]

set(CMAKE_HOST_SYSTEM "Linux-4.4.0-19041-Microsoft")
set(CMAKE_HOST_SYSTEM_NAME "Linux")
set(CMAKE_HOST_SYSTEM_VERSION "4.4.0-19041-Microsoft")
set(CMAKE_HOST_SYSTEM_PROCESSOR "x86_64")


set(CMAKE_SYSTEM "Linux-4.4.0-19041-Microsoft")
set(CMAKE_SYSTEM_NAME "Linux")
set(CMAKE_SYSTEM_VERSION "4.4.0-19041-Microsoft")
set(CMAKE_SYSTEM_PROCESSOR "x86_64")

set(CMAKE_CROSSCOMPILING "FALSE")

set(CMAKE_SYSTEM_LOADED 1)
