# Supplementary material for: DAFuzz: data-aware fuzzing of in-memory data stores
Source: PeerJ Comput Sci. 2023 Sep 19;9:e1592. doi: 10.7717/peerj-cs.1592 (PMC10557509; doi:10.7717/peerj-cs.1592)
Supplement: Supplemental Information 2 [file peerj-cs-09-1592-s002.zip › DAFuzz/tree_mutation/CMakeFiles/CMakeDirectoryInformation.cmake]

# CMAKE generated file: DO NOT EDIT!
# Generated by "Unix Makefiles" Generator, CMake Version 3.18

# Relative path conversion top directories.
set(CMAKE_RELATIVE_PATH_TOP_SOURCE "/mnt/d/zyp/fuzzer/memdbFuzz/tree_mutation")
set(CMAKE_RELATIVE_PATH_TOP_BINARY "/mnt/d/zyp/fuzzer/memdbFuzz/tree_mutation")

# Force unix paths in dependencies.
set(CMAKE_FORCE_UNIX_PATHS 1)


# The C and CXX include file regular expressions for this directory.
set(CMAKE_C_INCLUDE_REGEX_SCAN "^.*$")
set(CMAKE_C_INCLUDE_REGEX_COMPLAIN "^$")
set(CMAKE_CXX_INCLUDE_REGEX_SCAN ${CMAKE_C_INCLUDE_REGEX_SCAN})
set(CMAKE_CXX_INCLUDE_REGEX_COMPLAIN ${CMAKE_C_INCLUDE_REGEX_COMPLAIN})
