# Supplementary material for: DAFuzz: data-aware fuzzing of in-memory data stores
Source: PeerJ Comput Sci. 2023 Sep 19;9:e1592. doi: 10.7717/peerj-cs.1592 (PMC10557509; doi:10.7717/peerj-cs.1592)
Supplement: Supplemental Information 2 [file peerj-cs-09-1592-s002.zip › DAFuzz/tree_mutation/CMakeFiles/CMakeOutput.log]

The system is: Linux - 4.4.0-19041-Microsoft - x86_64
Compiling the C compiler identification source file "CMakeCCompilerId.c" succeeded.
Compiler: /usr/bin/cc 
Build flags: 
Id flags:  

The output was:
0


Compilation of the C compiler identification source "CMakeCCompilerId.c" produced "a.out"

The C compiler identification is GNU, found in "/mnt/d/zyp/fuzzer/Superion/Superion-master/tree_mutation/CMakeFiles/3.18.20081101-MSVC_2/CompilerIdC/a.out"

Compiling the CXX compiler identification source file "CMakeCXXCompilerId.cpp" succeeded.
Compiler: /usr/bin/c++ 
Build flags: 
Id flags:  

The output was:
0


Compilation of the CXX compiler identification source "CMakeCXXCompilerId.cpp" produced "a.out"

The CXX compiler identification is GNU, found in "/mnt/d/zyp/fuzzer/Superion/Superion-master/tree_mutation/CMakeFiles/3.18.20081101-MSVC_2/CompilerIdCXX/a.out"

Detecting C compiler ABI info compiled with the following output:
Change Dir: /mnt/d/zyp/fuzzer/Superion/Superion-master/tree_mutation/CMakeFiles/CMakeTmp

Run Build Command(s):/usr/bin/make cmTC_59322/fast && /usr/bin/make  -f CMakeFiles/cmTC_59322.dir/build.make CMakeFiles/cmTC_59322.dir/build
make[1]: Entering directory '/mnt/d/zyp/fuzzer/Superion/Superion-master/tree_mutation/CMakeFiles/CMakeTmp'
Building C object CMakeFiles/cmTC_59322.dir/CMakeCCompilerABI.c.o
/usr/bin/cc   -v -o CMakeFiles/cmTC_59322.dir/CMakeCCompilerABI.c.o -c /usr/local/share/cmake-3.18/Modules/CMakeCCompilerABI.c
Using built-in specs.
COLLECT_GCC=/usr/bin/cc
OFFLOAD_TARGET_NAMES=nvptx-none
OFFLOAD_TARGET_DEFAULT=1
Target: x86_64-linux-gnu
Configured with: ../src/configure -v --with-pkgversion='Ubuntu 7.5.0-3ubuntu1~18.04' --with-bugurl=file:///usr/share/doc/gcc-7/README.Bugs --enable-languages=c,ada,c++,go,brig,d,fortran,objc,obj-c++ --prefix=/usr --with-gcc-major-version-only --program-suffix=-7 --program-prefix=x86_64-linux-gnu- --enable-shared --enable-linker-build-id --libexecdir=/usr/lib --without-included-gettext --enable-threads=posix --libdir=/usr/lib --enable-nls --enable-bootstrap --enable-clocale=gnu --enable-libstdcxx-debug --enable-libstdcxx-time=yes --with-default-libstdcxx-abi=new --enable-gnu-unique-object --disable-vtable-verify --enable-libmpx --enable-plugin --enable-default-pie --with-system-zlib --with-target-system-zlib --enable-objc-gc=auto --enable-multiarch --disable-werror --with-arch-32=i686 --with-abi=m64 --with-multilib-list=m32,m64,mx32 --enable-multilib --with-tune=generic --enable-offload-targets=nvptx-none --without-cuda-driver --enable-checking=release --build=x86_64-linux-gnu --host=x86_64-linux-gnu --target=x86_64-linux-gnu
Thread model: posix
gcc version 7.5.0 (Ubuntu 7.5.0-3ubuntu1~18.04) 
COLLECT_GCC_OPTIONS='-v' '-o' 'CMakeFiles/cmTC_59322.dir/CMakeCCompilerABI.c.o' '-c' '-mtune=generic' '-march=x86-64'
 /usr/lib/gcc/x86_64-linux-gnu/7/cc1 -quiet -v -imultiarch x86_64-linux-gnu /usr/local/share/cmake-3.18/Modules/CMakeCCompilerABI.c -quiet -dumpbase CMakeCCompilerABI.c -mtune=generic -march=x86-64 -auxbase-strip CMakeFiles/cmTC_59322.dir/CMakeCCompilerABI.c.o -version -fstack-protector-strong -Wformat -Wformat-security -o /tmp/ccoU59h0.s
GNU C11 (Ubuntu 7.5.0-3ubuntu1~18.04) version 7.5.0 (x86_64-linux-gnu)
	compiled by GNU C version 7.5.0, GMP version 6.1.2, MPFR version 4.0.1, MPC version 1.1.0, isl version isl-0.19-GMP

GGC heuristics: --param ggc-min-expand=100 --param ggc-min-heapsize=131072
ignoring nonexistent directory "/usr/local/include/x86_64-linux-gnu"
ignoring nonexistent directory "/usr/lib/gcc/x86_64-linux-gnu/7/../../../../x86_64-linux-gnu/include"
#include "..." search starts here:
#include <...> search starts here:
 /usr/lib/gcc/x86_64-linux-gnu/7/include
 /usr/local/include
 /usr/lib/gcc/x86_64-linux-gnu/7/include-fixed
 /usr/include/x86_64-linux-gnu
 /usr/include
End of search list.
GNU C11 (Ubuntu 7.5.0-3ubuntu1~18.04) version 7.5.0 (x86_64-linux-gnu)
	compiled by GNU C version 7.5.0, GMP version 6.1.2, MPFR version 4.0.1, MPC version 1.1.0, isl version isl-0.19-GMP

GGC heuristics: --param ggc-min-expand=100 --param ggc-min-heapsize=131072
Compiler executable checksum: b62ed4a2880cd4159476ea8293b72fa8
COLLECT_GCC_OPTIONS='-v' '-o' 'CMakeFiles/cmTC_59322.dir/CMakeCCompilerABI.c.o' '-c' '-mtune=generic' '-march=x86-64'
 as -v --64 -o CMakeFiles/cmTC_59322.dir/CMakeCCompilerABI.c.o /tmp/ccoU59h0.s
GNU assembler version 2.30 (x86_64-linux-gnu) using BFD version (GNU Binutils for Ubuntu) 2.30
COMPILER_PATH=/usr/lib/gcc/x86_64-linux-gnu/7/:/usr/lib/gcc/x86_64-linux-gnu/7/:/usr/lib/gcc/x86_64-linux-gnu/:/usr/lib/gcc/x86_64-linux-gnu/7/:/usr/lib/gcc/x86_64-linux-gnu/
LIBRARY_PATH=/usr/lib/gcc/x86_64-linux-gnu/7/:/usr/lib/gcc/x86_64-linux-gnu/7/../../../x86_64-linux-gnu/:/usr/lib/gcc/x86_64-linux-gnu/7/../../../../lib/:/lib/x86_64-linux-gnu/:/lib/../lib/:/usr/lib/x86_64-linux-gnu/:/usr/lib/../lib/:/usr/lib/gcc/x86_64-linux-gnu/7/../../../:/lib/:/usr/lib/
COLLECT_GCC_OPTIONS='-v' '-o' 'CMakeFiles/cmTC_59322.dir/CMakeCCompilerABI.c.o' '-c' '-mtune=generic' '-march=x86-64'
Linking C executable cmTC_59322
/usr/local/bin/cmake -E cmake_link_script CMakeFiles/cmTC_59322.dir/link.txt --verbose=1
/usr/bin/cc  -v -rdynamic CMakeFiles/cmTC_59322.dir/CMakeCCompilerABI.c.o -o cmTC_59322 
Using built-in specs.
COLLECT_GCC=/usr/bin/cc
COLLECT_LTO_WRAPPER=/usr/lib/gcc/x86_64-linux-gnu/7/lto-wrapper
OFFLOAD_TARGET_NAMES=nvptx-none
OFFLOAD_TARGET_DEFAULT=1
Target: x86_64-linux-gnu
Configured with: ../src/configure -v --with-pkgversion='Ubuntu 7.5.0-3ubuntu1~18.04' --with-bugurl=file:///usr/share/doc/gcc-7/README.Bugs --enable-languages=c,ada,c++,go,brig,d,fortran,objc,obj-c++ --prefix=/usr --with-gcc-major-version-only --program-suffix=-7 --program-prefix=x86_64-linux-gnu- --enable-shared --enable-linker-build-id --libexecdir=/usr/lib --without-included-gettext --enable-threads=posix --libdir=/usr/lib --enable-nls --enable-bootstrap --enable-clocale=gnu --enable-libstdcxx-debug --enable-libstdcxx-time=yes --with-default-libstdcxx-abi=new --enable-gnu-unique-object --disable-vtable-verify --enable-libmpx --enable-plugin --enable-default-pie --with-system-zlib --with-target-system-zlib --enable-objc-gc=auto --enable-multiarch --disable-werror --with-arch-32=i686 --with-abi=m64 --with-multilib-list=m32,m64,mx32 --enable-multilib --with-tune=generic --enable-offload-targets=nvptx-none --without-cuda-driver --enable-checking=release --build=x86_64-linux-gnu --host=x86_64-linux-gnu --target=x86_64-linux-gnu
Thread model: posix
gcc version 7.5.0 (Ubuntu 7.5.0-3ubuntu1~18.04) 
COMPILER_PATH=/usr/lib/gcc/x86_64-linux-gnu/7/:/usr/lib/gcc/x86_64-linux-gnu/7/:/usr/lib/gcc/x86_64-linux-gnu/:/usr/lib/gcc/x86_64-linux-gnu/7/:/usr/lib/gcc/x86_64-linux-gnu/
LIBRARY_PATH=/usr/lib/gcc/x86_64-linux-gnu/7/:/usr/lib/gcc/x86_64-linux-gnu/7/../../../x86_64-linux-gnu/:/usr/lib/gcc/x86_64-linux-gnu/7/../../../../lib/:/lib/x86_64-linux-gnu/:/lib/../lib/:/usr/lib/x86_64-linux-gnu/:/usr/lib/../lib/:/usr/lib/gcc/x86_64-linux-gnu/7/../../../:/lib/:/usr/lib/
COLLECT_GCC_OPTIONS='-v' '-rdynamic' '-o' 'cmTC_59322' '-mtune=generic' '-march=x86-64'
 /usr/lib/gcc/x86_64-linux-gnu/7/collect2 -plugin /usr/lib/gcc/x86_64-linux-gnu/7/liblto_plugin.so -plugin-opt=/usr/lib/gcc/x86_64-linux-gnu/7/lto-wrapper -plugin-opt=-fresolution=/tmp/ccs1LNzm.res -plugin-opt=-pass-through=-lgcc -plugin-opt=-pass-through=-lgcc_s -plugin-opt=-pass-through=-lc -plugin-opt=-pass-through=-lgcc -plugin-opt=-pass-through=-lgcc_s --build-id --eh-frame-hdr -m elf_x86_64 --hash-style=gnu --as-needed -export-dynamic -dynamic-linker /lib64/ld-linux-x86-64.so.2 -pie -z now -z relro -o cmTC_59322 /usr/lib/gcc/x86_64-linux-gnu/7/../../../x86_64-linux-gnu/Scrt1.o /usr/lib/gcc/x86_64-linux-gnu/7/../../../x86_64-linux-gnu/crti.o /usr/lib/gcc/x86_64-linux-gnu/7/crtbeginS.o -L/usr/lib/gcc/x86_64-linux-gnu/7 -L/usr/lib/gcc/x86_64-linux-gnu/7/../../../x86_64-linux-gnu -L/usr/lib/gcc/x86_64-linux-gnu/7/../../../../lib -L/lib/x86_64-linux-gnu -L/lib/../lib -L/usr/lib/x86_64-linux-gnu -L/usr/lib/../lib -L/usr/lib/gcc/x86_64-linux-gnu/7/../../.. CMakeFiles/cmTC_59322.dir/CMakeCCompilerABI.c.o -lgcc --push-state --as-needed -lgcc_s --pop-state -lc -lgcc --push-state --as-needed -lgcc_s --pop-state /usr/lib/gcc/x86_64-linux-gnu/7/crtendS.o /usr/lib/gcc/x86_64-linux-gnu/7/../../../x86_64-linux-gnu/crtn.o
COLLECT_GCC_OPTIONS='-v' '-rdynamic' '-o' 'cmTC_59322' '-mtune=generic' '-march=x86-64'
make[1]: Leaving directory '/mnt/d/zyp/fuzzer/Superion/Superion-master/tree_mutation/CMakeFiles/CMakeTmp'


Parsed C implicit include dir info from above output: rv=done
  found start of include info
  found start of implicit include info
    add: [/usr/lib/gcc/x86_64-linux-gnu/7/include]
    add: [/usr/local/include]
    add: [/usr/lib/gcc/x86_64-linux-gnu/7/include-fixed]
    add: [/usr/include/x86_64-linux-gnu]
    add: [/usr/include]
  end of search list found
  collapse include dir [/usr/lib/gcc/x86_64-linux-gnu/7/include] ==> [/usr/lib/gcc/x86_64-linux-gnu/7/include]
  collapse include dir [/usr/local/include] ==> [/usr/local/include]
  collapse include dir [/usr/lib/gcc/x86_64-linux-gnu/7/include-fixed] ==> [/usr/lib/gcc/x86_64-linux-gnu/7/include-fixed]
  collapse include dir [/usr/include/x86_64-linux-gnu] ==> [/usr/include/x86_64-linux-gnu]
  collapse include dir [/usr/include] ==> [/usr/include]
  implicit include dirs: [/usr/lib/gcc/x86_64-linux-gnu/7/include;/usr/local/include;/usr/lib/gcc/x86_64-linux-gnu/7/include-fixed;/usr/include/x86_64-linux-gnu;/usr/include]


Parsed C implicit link information from above output:
  link line regex: [^( *|.*[/\])(ld|CMAKE_LINK_STARTFILE-NOTFOUND|([^/\]+-)?ld|collect2)[^/\]*( |$)]
  ignore line: [Change Dir: /mnt/d/zyp/fuzzer/Superion/Superion-master/tree_mutation/CMakeFiles/CMakeTmp]
  ignore line: []
  ignore line: [Run Build Command(s):/usr/bin/make cmTC_59322/fast && /usr/bin/make  -f CMakeFiles/cmTC_59322.dir/build.make CMakeFiles/cmTC_59322.dir/build]
  ignore line: [make[1]: Entering directory '/mnt/d/zyp/fuzzer/Superion/Superion-master/tree_mutation/CMakeFiles/CMakeTmp']
  ignore line: [Building C object CMakeFiles/cmTC_59322.dir/CMakeCCompilerABI.c.o]
  ignore line: [/usr/bin/cc   -v -o CMakeFiles/cmTC_59322.dir/CMakeCCompilerABI.c.o -c /usr/local/share/cmake-3.18/Modules/CMakeCCompilerABI.c]
  ignore line: [Using built-in specs.]
  ignore line: [COLLECT_GCC=/usr/bin/cc]
  ignore line: [OFFLOAD_TARGET_NAMES=nvptx-none]
  ignore line: [OFFLOAD_TARGET_DEFAULT=1]
  ignore line: [Target: x86_64-linux-gnu]
  ignore line: [Configured with: ../src/configure -v --with-pkgversion='Ubuntu 7.5.0-3ubuntu1~18.04' --with-bugurl=file:///usr/share/doc/gcc-7/README.Bugs --enable-languages=c ada c++ go brig d fortran objc obj-c++ --prefix=/usr --with-gcc-major-version-only --program-suffix=-7 --program-prefix=x86_64-linux-gnu- --enable-shared --enable-linker-build-id --libexecdir=/usr/lib --without-included-gettext --enable-threads=posix --libdir=/usr/lib --enable-nls --enable-bootstrap --enable-clocale=gnu --enable-libstdcxx-debug --enable-libstdcxx-time=yes --with-default-libstdcxx-abi=new --enable-gnu-unique-object --disable-vtable-verify --enable-libmpx --enable-plugin --enable-default-pie --with-system-zlib --with-target-system-zlib --enable-objc-gc=auto --enable-multiarch --disable-werror --with-arch-32=i686 --with-abi=m64 --with-multilib-list=m32 m64 mx32 --enable-multilib --with-tune=generic --enable-offload-targets=nvptx-none --without-cuda-driver --enable-checking=release --build=x86_64-linux-gnu --host=x86_64-linux-gnu --target=x86_64-linux-gnu]
  ignore line: [Thread model: posix]
  ignore line: [gcc version 7.5.0 (Ubuntu 7.5.0-3ubuntu1~18.04) ]
  ignore line: [COLLECT_GCC_OPTIONS='-v' '-o' 'CMakeFiles/cmTC_59322.dir/CMakeCCompilerABI.c.o' '-c' '-mtune=generic' '-march=x86-64']
  ignore line: [ /usr/lib/gcc/x86_64-linux-gnu/7/cc1 -quiet -v -imultiarch x86_64-linux-gnu /usr/local/share/cmake-3.18/Modules/CMakeCCompilerABI.c -quiet -dumpbase CMakeCCompilerABI.c -mtune=generic -march=x86-64 -auxbase-strip CMakeFiles/cmTC_59322.dir/CMakeCCompilerABI.c.o -version -fstack-protector-strong -Wformat -Wformat-security -o /tmp/ccoU59h0.s]
  ignore line: [GNU C11 (Ubuntu 7.5.0-3ubuntu1~18.04) version 7.5.0 (x86_64-linux-gnu)]
  ignore line: [	compiled by GNU C version 7.5.0  GMP version 6.1.2  MPFR version 4.0.1  MPC version 1.1.0  isl version isl-0.19-GMP]
  ignore line: []
  ignore line: [GGC heuristics: --param ggc-min-expand=100 --param ggc-min-heapsize=131072]
  ignore line: [ignoring nonexistent directory "/usr/local/include/x86_64-linux-gnu"]
  ignore line: [ignoring nonexistent directory "/usr/lib/gcc/x86_64-linux-gnu/7/../../../../x86_64-linux-gnu/include"]
  ignore line: [#include "..." search starts here:]
  ignore line: [#include <...> search starts here:]
  ignore line: [ /usr/lib/gcc/x86_64-linux-gnu/7/include]
  ignore line: [ /usr/local/include]
  ignore line: [ /usr/lib/gcc/x86_64-linux-gnu/7/include-fixed]
  ignore line: [ /usr/include/x86_64-linux-gnu]
  ignore line: [ /usr/include]
  ignore line: [End of search list.]
  ignore line: [GNU C11 (Ubuntu 7.5.0-3ubuntu1~18.04) version 7.5.0 (x86_64-linux-gnu)]
  ignore line: [	compiled by GNU C version 7.5.0  GMP version 6.1.2  MPFR version 4.0.1  MPC version 1.1.0  isl version isl-0.19-GMP]
  ignore line: []
  ignore line: [GGC heuristics: --param ggc-min-expand=100 --param ggc-min-heapsize=131072]
  ignore line: [Compiler executable checksum: b62ed4a2880cd4159476ea8293b72fa8]
  ignore line: [COLLECT_GCC_OPTIONS='-v' '-o' 'CMakeFiles/cmTC_59322.dir/CMakeCCompilerABI.c.o' '-c' '-mtune=generic' '-march=x86-64']
  ignore line: [ as -v --64 -o CMakeFiles/cmTC_59322.dir/CMakeCCompilerABI.c.o /tmp/ccoU59h0.s]
  ignore line: [GNU assembler version 2.30 (x86_64-linux-gnu) using BFD version (GNU Binutils for Ubuntu) 2.30]
  ignore line: [COMPILER_PATH=/usr/lib/gcc/x86_64-linux-gnu/7/:/usr/lib/gcc/x86_64-linux-gnu/7/:/usr/lib/gcc/x86_64-linux-gnu/:/usr/lib/gcc/x86_64-linux-gnu/7/:/usr/lib/gcc/x86_64-linux-gnu/]
  ignore line: [LIBRARY_PATH=/usr/lib/gcc/x86_64-linux-gnu/7/:/usr/lib/gcc/x86_64-linux-gnu/7/../../../x86_64-linux-gnu/:/usr/lib/gcc/x86_64-linux-gnu/7/../../../../lib/:/lib/x86_64-linux-gnu/:/lib/../lib/:/usr/lib/x86_64-linux-gnu/:/usr/lib/../lib/:/usr/lib/gcc/x86_64-linux-gnu/7/../../../:/lib/:/usr/lib/]
  ignore line: [COLLECT_GCC_OPTIONS='-v' '-o' 'CMakeFiles/cmTC_59322.dir/CMakeCCompilerABI.c.o' '-c' '-mtune=generic' '-march=x86-64']
  ignore line: [Linking C executable cmTC_59322]
  ignore line: [/usr/local/bin/cmake -E cmake_link_script CMakeFiles/cmTC_59322.dir/link.txt --verbose=1]
  ignore line: [/usr/bin/cc  -v -rdynamic CMakeFiles/cmTC_59322.dir/CMakeCCompilerABI.c.o -o cmTC_59322 ]
  ignore line: [Using built-in specs.]
  ignore line: [COLLECT_GCC=/usr/bin/cc]
  ignore line: [COLLECT_LTO_WRAPPER=/usr/lib/gcc/x86_64-linux-gnu/7/lto-wrapper]
  ignore line: [OFFLOAD_TARGET_NAMES=nvptx-none]
  ignore line: [OFFLOAD_TARGET_DEFAULT=1]
  ignore line: [Target: x86_64-linux-gnu]
  ignore line: [Configured with: ../src/configure -v --with-pkgversion='Ubuntu 7.5.0-3ubuntu1~18.04' --with-bugurl=file:///usr/share/doc/gcc-7/README.Bugs --enable-languages=c ada c++ go brig d fortran objc obj-c++ --prefix=/usr --with-gcc-major-version-only --program-suffix=-7 --program-prefix=x86_64-linux-gnu- --enable-shared --enable-linker-build-id --libexecdir=/usr/lib --without-included-gettext --enable-threads=posix --libdir=/usr/lib --enable-nls --enable-bootstrap --enable-clocale=gnu --enable-libstdcxx-debug --enable-libstdcxx-time=yes --with-default-libstdcxx-abi=new --enable-gnu-unique-object --disable-vtable-verify --enable-libmpx --enable-plugin --enable-default-pie --with-system-zlib --with-target-system-zlib --enable-objc-gc=auto --enable-multiarch --disable-werror --with-arch-32=i686 --with-abi=m64 --with-multilib-list=m32 m64 mx32 --enable-multilib --with-tune=generic --enable-offload-targets=nvptx-none --without-cuda-driver --enable-checking=release --build=x86_64-linux-gnu --host=x86_64-linux-gnu --target=x86_64-linux-gnu]
  ignore line: [Thread model: posix]
  ignore line: [gcc version 7.5.0 (Ubuntu 7.5.0-3ubuntu1~18.04) ]
  ignore line: [COMPILER_PATH=/usr/lib/gcc/x86_64-linux-gnu/7/:/usr/lib/gcc/x86_64-linux-gnu/7/:/usr/lib/gcc/x86_64-linux-gnu/:/usr/lib/gcc/x86_64-linux-gnu/7/:/usr/lib/gcc/x86_64-linux-gnu/]
  ignore line: [LIBRARY_PATH=/usr/lib/gcc/x86_64-linux-gnu/7/:/usr/lib/gcc/x86_64-linux-gnu/7/../../../x86_64-linux-gnu/:/usr/lib/gcc/x86_64-linux-gnu/7/../../../../lib/:/lib/x86_64-linux-gnu/:/lib/../lib/:/usr/lib/x86_64-linux-gnu/:/usr/lib/../lib/:/usr/lib/gcc/x86_64-linux-gnu/7/../../../:/lib/:/usr/lib/]
  ignore line: [COLLECT_GCC_OPTIONS='-v' '-rdynamic' '-o' 'cmTC_59322' '-mtune=generic' '-march=x86-64']
  link line: [ /usr/lib/gcc/x86_64-linux-gnu/7/collect2 -plugin /usr/lib/gcc/x86_64-linux-gnu/7/liblto_plugin.so -plugin-opt=/usr/lib/gcc/x86_64-linux-gnu/7/lto-wrapper -plugin-opt=-fresolution=/tmp/ccs1LNzm.res -plugin-opt=-pass-through=-lgcc -plugin-opt=-pass-through=-lgcc_s -plugin-opt=-pass-through=-lc -plugin-opt=-pass-through=-lgcc -plugin-opt=-pass-through=-lgcc_s --build-id --eh-frame-hdr -m elf_x86_64 --hash-style=gnu --as-needed -export-dynamic -dynamic-linker /lib64/ld-linux-x86-64.so.2 -pie -z now -z relro -o cmTC_59322 /usr/lib/gcc/x86_64-linux-gnu/7/../../../x86_64-linux-gnu/Scrt1.o /usr/lib/gcc/x86_64-linux-gnu/7/../../../x86_64-linux-gnu/crti.o /usr/lib/gcc/x86_64-linux-gnu/7/crtbeginS.o -L/usr/lib/gcc/x86_64-linux-gnu/7 -L/usr/lib/gcc/x86_64-linux-gnu/7/../../../x86_64-linux-gnu -L/usr/lib/gcc/x86_64-linux-gnu/7/../../../../lib -L/lib/x86_64-linux-gnu -L/lib/../lib -L/usr/lib/x86_64-linux-gnu -L/usr/lib/../lib -L/usr/lib/gcc/x86_64-linux-gnu/7/../../.. CMakeFiles/cmTC_59322.dir/CMakeCCompilerABI.c.o -lgcc --push-state --as-needed -lgcc_s --pop-state -lc -lgcc --push-state --as-needed -lgcc_s --pop-state /usr/lib/gcc/x86_64-linux-gnu/7/crtendS.o /usr/lib/gcc/x86_64-linux-gnu/7/../../../x86_64-linux-gnu/crtn.o]
    arg [/usr/lib/gcc/x86_64-linux-gnu/7/collect2] ==> ignore
    arg [-plugin] ==> ignore
    arg [/usr/lib/gcc/x86_64-linux-gnu/7/liblto_plugin.so] ==> ignore
    arg [-plugin-opt=/usr/lib/gcc/x86_64-linux-gnu/7/lto-wrapper] ==> ignore
    arg [-plugin-opt=-fresolution=/tmp/ccs1LNzm.res] ==> ignore
    arg [-plugin-opt=-pass-through=-lgcc] ==> ignore
    arg [-plugin-opt=-pass-through=-lgcc_s] ==> ignore
    arg [-plugin-opt=-pass-through=-lc] ==> ignore
    arg [-plugin-opt=-pass-through=-lgcc] ==> ignore
    arg [-plugin-opt=-pass-through=-lgcc_s] ==> ignore
    arg [--build-id] ==> ignore
    arg [--eh-frame-hdr] ==> ignore
    arg [-m] ==> ignore
    arg [elf_x86_64] ==> ignore
    arg [--hash-style=gnu] ==> ignore
    arg [--as-needed] ==> ignore
    arg [-export-dynamic] ==> ignore
    arg [-dynamic-linker] ==> ignore
    arg [/lib64/ld-linux-x86-64.so.2] ==> ignore
    arg [-pie] ==> ignore
    arg [-znow] ==> ignore
    arg [-zrelro] ==> ignore
    arg [-o] ==> ignore
    arg [cmTC_59322] ==> ignore
    arg [/usr/lib/gcc/x86_64-linux-gnu/7/../../../x86_64-linux-gnu/Scrt1.o] ==> ignore
    arg [/usr/lib/gcc/x86_64-linux-gnu/7/../../../x86_64-linux-gnu/crti.o] ==> ignore
    arg [/usr/lib/gcc/x86_64-linux-gnu/7/crtbeginS.o] ==> ignore
    arg [-L/usr/lib/gcc/x86_64-linux-gnu/7] ==> dir [/usr/lib/gcc/x86_64-linux-gnu/7]
    arg [-L/usr/lib/gcc/x86_64-linux-gnu/7/../../../x86_64-linux-gnu] ==> dir [/usr/lib/gcc/x86_64-linux-gnu/7/../../../x86_64-linux-gnu]
    arg [-L/usr/lib/gcc/x86_64-linux-gnu/7/../../../../lib] ==> dir [/usr/lib/gcc/x86_64-linux-gnu/7/../../../../lib]
    arg [-L/lib/x86_64-linux-gnu] ==> dir [/lib/x86_64-linux-gnu]
    arg [-L/lib/../lib] ==> dir [/lib/../lib]
    arg [-L/usr/lib/x86_64-linux-gnu] ==> dir [/usr/lib/x86_64-linux-gnu]
    arg [-L/usr/lib/../lib] ==> dir [/usr/lib/../lib]
    arg [-L/usr/lib/gcc/x86_64-linux-gnu/7/../../..] ==> dir [/usr/lib/gcc/x86_64-linux-gnu/7/../../..]
    arg [CMakeFiles/cmTC_59322.dir/CMakeCCompilerABI.c.o] ==> ignore
    arg [-lgcc] ==> lib [gcc]
    arg [--push-state] ==> ignore
    arg [--as-needed] ==> ignore
    arg [-lgcc_s] ==> lib [gcc_s]
    arg [--pop-state] ==> ignore
    arg [-lc] ==> lib [c]
    arg [-lgcc] ==> lib [gcc]
    arg [--push-state] ==> ignore
    arg [--as-needed] ==> ignore
    arg [-lgcc_s] ==> lib [gcc_s]
    arg [--pop-state] ==> ignore
    arg [/usr/lib/gcc/x86_64-linux-gnu/7/crtendS.o] ==> ignore
    arg [/usr/lib/gcc/x86_64-linux-gnu/7/../../../x86_64-linux-gnu/crtn.o] ==> ignore
  collapse library dir [/usr/lib/gcc/x86_64-linux-gnu/7] ==> [/usr/lib/gcc/x86_64-linux-gnu/7]
  collapse library dir [/usr/lib/gcc/x86_64-linux-gnu/7/../../../x86_64-linux-gnu] ==> [/usr/lib/x86_64-linux-gnu]
  collapse library dir [/usr/lib/gcc/x86_64-linux-gnu/7/../../../../lib] ==> [/usr/lib]
  collapse library dir [/lib/x86_64-linux-gnu] ==> [/lib/x86_64-linux-gnu]
  collapse library dir [/lib/../lib] ==> [/lib]
  collapse library dir [/usr/lib/x86_64-linux-gnu] ==> [/usr/lib/x86_64-linux-gnu]
  collapse library dir [/usr/lib/../lib] ==> [/usr/lib]
  collapse library dir [/usr/lib/gcc/x86_64-linux-gnu/7/../../..] ==> [/usr/lib]
  implicit libs: [gcc;gcc_s;c;gcc;gcc_s]
  implicit dirs: [/usr/lib/gcc/x86_64-linux-gnu/7;/usr/lib/x86_64-linux-gnu;/usr/lib;/lib/x86_64-linux-gnu;/lib]
  implicit fwks: []


Detecting CXX compiler ABI info compiled with the following output:
Change Dir: /mnt/d/zyp/fuzzer/Superion/Superion-master/tree_mutation/CMakeFiles/CMakeTmp

Run Build Command(s):/usr/bin/make cmTC_8f2bb/fast && /usr/bin/make  -f CMakeFiles/cmTC_8f2bb.dir/build.make CMakeFiles/cmTC_8f2bb.dir/build
make[1]: Entering directory '/mnt/d/zyp/fuzzer/Superion/Superion-master/tree_mutation/CMakeFiles/CMakeTmp'
Building CXX object CMakeFiles/cmTC_8f2bb.dir/CMakeCXXCompilerABI.cpp.o
/usr/bin/c++   -v -o CMakeFiles/cmTC_8f2bb.dir/CMakeCXXCompilerABI.cpp.o -c /usr/local/share/cmake-3.18/Modules/CMakeCXXCompilerABI.cpp
Using built-in specs.
COLLECT_GCC=/usr/bin/c++
OFFLOAD_TARGET_NAMES=nvptx-none
OFFLOAD_TARGET_DEFAULT=1
Target: x86_64-linux-gnu
Configured with: ../src/configure -v --with-pkgversion='Ubuntu 7.5.0-3ubuntu1~18.04' --with-bugurl=file:///usr/share/doc/gcc-7/README.Bugs --enable-languages=c,ada,c++,go,brig,d,fortran,objc,obj-c++ --prefix=/usr --with-gcc-major-version-only --program-suffix=-7 --program-prefix=x86_64-linux-gnu- --enable-shared --enable-linker-build-id --libexecdir=/usr/lib --without-included-gettext --enable-threads=posix --libdir=/usr/lib --enable-nls --enable-bootstrap --enable-clocale=gnu --enable-libstdcxx-debug --enable-libstdcxx-time=yes --with-default-libstdcxx-abi=new --enable-gnu-unique-object --disable-vtable-verify --enable-libmpx --enable-plugin --enable-default-pie --with-system-zlib --with-target-system-zlib --enable-objc-gc=auto --enable-multiarch --disable-werror --with-arch-32=i686 --with-abi=m64 --with-multilib-list=m32,m64,mx32 --enable-multilib --with-tune=generic --enable-offload-targets=nvptx-none --without-cuda-driver --enable-checking=release --build=x86_64-linux-gnu --host=x86_64-linux-gnu --target=x86_64-linux-gnu
Thread model: posix
gcc version 7.5.0 (Ubuntu 7.5.0-3ubuntu1~18.04) 
COLLECT_GCC_OPTIONS='-v' '-o' 'CMakeFiles/cmTC_8f2bb.dir/CMakeCXXCompilerABI.cpp.o' '-c' '-shared-libgcc' '-mtune=generic' '-march=x86-64'
 /usr/lib/gcc/x86_64-linux-gnu/7/cc1plus -quiet -v -imultiarch x86_64-linux-gnu -D_GNU_SOURCE /usr/local/share/cmake-3.18/Modules/CMakeCXXCompilerABI.cpp -quiet -dumpbase CMakeCXXCompilerABI.cpp -mtune=generic -march=x86-64 -auxbase-strip CMakeFiles/cmTC_8f2bb.dir/CMakeCXXCompilerABI.cpp.o -version -fstack-protector-strong -Wformat -Wformat-security -o /tmp/cc8I4xmr.s
GNU C++14 (Ubuntu 7.5.0-3ubuntu1~18.04) version 7.5.0 (x86_64-linux-gnu)
	compiled by GNU C version 7.5.0, GMP version 6.1.2, MPFR version 4.0.1, MPC version 1.1.0, isl version isl-0.19-GMP

GGC heuristics: --param ggc-min-expand=100 --param ggc-min-heapsize=131072
ignoring duplicate directory "/usr/include/x86_64-linux-gnu/c++/7"
ignoring nonexistent directory "/usr/local/include/x86_64-linux-gnu"
ignoring nonexistent directory "/usr/lib/gcc/x86_64-linux-gnu/7/../../../../x86_64-linux-gnu/include"
#include "..." search starts here:
#include <...> search starts here:
 /usr/include/c++/7
 /usr/include/x86_64-linux-gnu/c++/7
 /usr/include/c++/7/backward
 /usr/lib/gcc/x86_64-linux-gnu/7/include
 /usr/local/include
 /usr/lib/gcc/x86_64-linux-gnu/7/include-fixed
 /usr/include/x86_64-linux-gnu
 /usr/include
End of search list.
GNU C++14 (Ubuntu 7.5.0-3ubuntu1~18.04) version 7.5.0 (x86_64-linux-gnu)
	compiled by GNU C version 7.5.0, GMP version 6.1.2, MPFR version 4.0.1, MPC version 1.1.0, isl version isl-0.19-GMP

GGC heuristics: --param ggc-min-expand=100 --param ggc-min-heapsize=131072
Compiler executable checksum: 3eb3dc290cd5714c3e1c3ae751116f07
COLLECT_GCC_OPTIONS='-v' '-o' 'CMakeFiles/cmTC_8f2bb.dir/CMakeCXXCompilerABI.cpp.o' '-c' '-shared-libgcc' '-mtune=generic' '-march=x86-64'
 as -v --64 -o CMakeFiles/cmTC_8f2bb.dir/CMakeCXXCompilerABI.cpp.o /tmp/cc8I4xmr.s
GNU assembler version 2.30 (x86_64-linux-gnu) using BFD version (GNU Binutils for Ubuntu) 2.30
COMPILER_PATH=/usr/lib/gcc/x86_64-linux-gnu/7/:/usr/lib/gcc/x86_64-linux-gnu/7/:/usr/lib/gcc/x86_64-linux-gnu/:/usr/lib/gcc/x86_64-linux-gnu/7/:/usr/lib/gcc/x86_64-linux-gnu/
LIBRARY_PATH=/usr/lib/gcc/x86_64-linux-gnu/7/:/usr/lib/gcc/x86_64-linux-gnu/7/../../../x86_64-linux-gnu/:/usr/lib/gcc/x86_64-linux-gnu/7/../../../../lib/:/lib/x86_64-linux-gnu/:/lib/../lib/:/usr/lib/x86_64-linux-gnu/:/usr/lib/../lib/:/usr/lib/gcc/x86_64-linux-gnu/7/../../../:/lib/:/usr/lib/
COLLECT_GCC_OPTIONS='-v' '-o' 'CMakeFiles/cmTC_8f2bb.dir/CMakeCXXCompilerABI.cpp.o' '-c' '-shared-libgcc' '-mtune=generic' '-march=x86-64'
Linking CXX executable cmTC_8f2bb
/usr/local/bin/cmake -E cmake_link_script CMakeFiles/cmTC_8f2bb.dir/link.txt --verbose=1
/usr/bin/c++  -v -rdynamic CMakeFiles/cmTC_8f2bb.dir/CMakeCXXCompilerABI.cpp.o -o cmTC_8f2bb 
Using built-in specs.
COLLECT_GCC=/usr/bin/c++
COLLECT_LTO_WRAPPER=/usr/lib/gcc/x86_64-linux-gnu/7/lto-wrapper
OFFLOAD_TARGET_NAMES=nvptx-none
OFFLOAD_TARGET_DEFAULT=1
Target: x86_64-linux-gnu
Configured with: ../src/configure -v --with-pkgversion='Ubuntu 7.5.0-3ubuntu1~18.04' --with-bugurl=file:///usr/share/doc/gcc-7/README.Bugs --enable-languages=c,ada,c++,go,brig,d,fortran,objc,obj-c++ --prefix=/usr --with-gcc-major-version-only --program-suffix=-7 --program-prefix=x86_64-linux-gnu- --enable-shared --enable-linker-build-id --libexecdir=/usr/lib --without-included-gettext --enable-threads=posix --libdir=/usr/lib --enable-nls --enable-bootstrap --enable-clocale=gnu --enable-libstdcxx-debug --enable-libstdcxx-time=yes --with-default-libstdcxx-abi=new --enable-gnu-unique-object --disable-vtable-verify --enable-libmpx --enable-plugin --enable-default-pie --with-system-zlib --with-target-system-zlib --enable-objc-gc=auto --enable-multiarch --disable-werror --with-arch-32=i686 --with-abi=m64 --with-multilib-list=m32,m64,mx32 --enable-multilib --with-tune=generic --enable-offload-targets=nvptx-none --without-cuda-driver --enable-checking=release --build=x86_64-linux-gnu --host=x86_64-linux-gnu --target=x86_64-linux-gnu
Thread model: posix
gcc version 7.5.0 (Ubuntu 7.5.0-3ubuntu1~18.04) 
COMPILER_PATH=/usr/lib/gcc/x86_64-linux-gnu/7/:/usr/lib/gcc/x86_64-linux-gnu/7/:/usr/lib/gcc/x86_64-linux-gnu/:/usr/lib/gcc/x86_64-linux-gnu/7/:/usr/lib/gcc/x86_64-linux-gnu/
LIBRARY_PATH=/usr/lib/gcc/x86_64-linux-gnu/7/:/usr/lib/gcc/x86_64-linux-gnu/7/../../../x86_64-linux-gnu/:/usr/lib/gcc/x86_64-linux-gnu/7/../../../../lib/:/lib/x86_64-linux-gnu/:/lib/../lib/:/usr/lib/x86_64-linux-gnu/:/usr/lib/../lib/:/usr/lib/gcc/x86_64-linux-gnu/7/../../../:/lib/:/usr/lib/
COLLECT_GCC_OPTIONS='-v' '-rdynamic' '-o' 'cmTC_8f2bb' '-shared-libgcc' '-mtune=generic' '-march=x86-64'
 /usr/lib/gcc/x86_64-linux-gnu/7/collect2 -plugin /usr/lib/gcc/x86_64-linux-gnu/7/liblto_plugin.so -plugin-opt=/usr/lib/gcc/x86_64-linux-gnu/7/lto-wrapper -plugin-opt=-fresolution=/tmp/ccLE6M7L.res -plugin-opt=-pass-through=-lgcc_s -plugin-opt=-pass-through=-lgcc -plugin-opt=-pass-through=-lc -plugin-opt=-pass-through=-lgcc_s -plugin-opt=-pass-through=-lgcc --build-id --eh-frame-hdr -m elf_x86_64 --hash-style=gnu --as-needed -export-dynamic -dynamic-linker /lib64/ld-linux-x86-64.so.2 -pie -z now -z relro -o cmTC_8f2bb /usr/lib/gcc/x86_64-linux-gnu/7/../../../x86_64-linux-gnu/Scrt1.o /usr/lib/gcc/x86_64-linux-gnu/7/../../../x86_64-linux-gnu/crti.o /usr/lib/gcc/x86_64-linux-gnu/7/crtbeginS.o -L/usr/lib/gcc/x86_64-linux-gnu/7 -L/usr/lib/gcc/x86_64-linux-gnu/7/../../../x86_64-linux-gnu -L/usr/lib/gcc/x86_64-linux-gnu/7/../../../../lib -L/lib/x86_64-linux-gnu -L/lib/../lib -L/usr/lib/x86_64-linux-gnu -L/usr/lib/../lib -L/usr/lib/gcc/x86_64-linux-gnu/7/../../.. CMakeFiles/cmTC_8f2bb.dir/CMakeCXXCompilerABI.cpp.o -lstdc++ -lm -lgcc_s -lgcc -lc -lgcc_s -lgcc /usr/lib/gcc/x86_64-linux-gnu/7/crtendS.o /usr/lib/gcc/x86_64-linux-gnu/7/../../../x86_64-linux-gnu/crtn.o
COLLECT_GCC_OPTIONS='-v' '-rdynamic' '-o' 'cmTC_8f2bb' '-shared-libgcc' '-mtune=generic' '-march=x86-64'
make[1]: Leaving directory '/mnt/d/zyp/fuzzer/Superion/Superion-master/tree_mutation/CMakeFiles/CMakeTmp'


Parsed CXX implicit include dir info from above output: rv=done
  found start of include info
  found start of implicit include info
    add: [/usr/include/c++/7]
    add: [/usr/include/x86_64-linux-gnu/c++/7]
    add: [/usr/include/c++/7/backward]
    add: [/usr/lib/gcc/x86_64-linux-gnu/7/include]
    add: [/usr/local/include]
    add: [/usr/lib/gcc/x86_64-linux-gnu/7/include-fixed]
    add: [/usr/include/x86_64-linux-gnu]
    add: [/usr/include]
  end of search list found
  collapse include dir [/usr/include/c++/7] ==> [/usr/include/c++/7]
  collapse include dir [/usr/include/x86_64-linux-gnu/c++/7] ==> [/usr/include/x86_64-linux-gnu/c++/7]
  collapse include dir [/usr/include/c++/7/backward] ==> [/usr/include/c++/7/backward]
  collapse include dir [/usr/lib/gcc/x86_64-linux-gnu/7/include] ==> [/usr/lib/gcc/x86_64-linux-gnu/7/include]
  collapse include dir [/usr/local/include] ==> [/usr/local/include]
  collapse include dir [/usr/lib/gcc/x86_64-linux-gnu/7/include-fixed] ==> [/usr/lib/gcc/x86_64-linux-gnu/7/include-fixed]
  collapse include dir [/usr/include/x86_64-linux-gnu] ==> [/usr/include/x86_64-linux-gnu]
  collapse include dir [/usr/include] ==> [/usr/include]
  implicit include dirs: [/usr/include/c++/7;/usr/include/x86_64-linux-gnu/c++/7;/usr/include/c++/7/backward;/usr/lib/gcc/x86_64-linux-gnu/7/include;/usr/local/include;/usr/lib/gcc/x86_64-linux-gnu/7/include-fixed;/usr/include/x86_64-linux-gnu;/usr/include]


Parsed CXX implicit link information from above output:
  link line regex: [^( *|.*[/\])(ld|CMAKE_LINK_STARTFILE-NOTFOUND|([^/\]+-)?ld|collect2)[^/\]*( |$)]
  ignore line: [Change Dir: /mnt/d/zyp/fuzzer/Superion/Superion-master/tree_mutation/CMakeFiles/CMakeTmp]
  ignore line: []
  ignore line: [Run Build Command(s):/usr/bin/make cmTC_8f2bb/fast && /usr/bin/make  -f CMakeFiles/cmTC_8f2bb.dir/build.make CMakeFiles/cmTC_8f2bb.dir/build]
  ignore line: [make[1]: Entering directory '/mnt/d/zyp/fuzzer/Superion/Superion-master/tree_mutation/CMakeFiles/CMakeTmp']
  ignore line: [Building CXX object CMakeFiles/cmTC_8f2bb.dir/CMakeCXXCompilerABI.cpp.o]
  ignore line: [/usr/bin/c++   -v -o CMakeFiles/cmTC_8f2bb.dir/CMakeCXXCompilerABI.cpp.o -c /usr/local/share/cmake-3.18/Modules/CMakeCXXCompilerABI.cpp]
  ignore line: [Using built-in specs.]
  ignore line: [COLLECT_GCC=/usr/bin/c++]
  ignore line: [OFFLOAD_TARGET_NAMES=nvptx-none]
  ignore line: [OFFLOAD_TARGET_DEFAULT=1]
  ignore line: [Target: x86_64-linux-gnu]
  ignore line: [Configured with: ../src/configure -v --with-pkgversion='Ubuntu 7.5.0-3ubuntu1~18.04' --with-bugurl=file:///usr/share/doc/gcc-7/README.Bugs --enable-languages=c ada c++ go brig d fortran objc obj-c++ --prefix=/usr --with-gcc-major-version-only --program-suffix=-7 --program-prefix=x86_64-linux-gnu- --enable-shared --enable-linker-build-id --libexecdir=/usr/lib --without-included-gettext --enable-threads=posix --libdir=/usr/lib --enable-nls --enable-bootstrap --enable-clocale=gnu --enable-libstdcxx-debug --enable-libstdcxx-time=yes --with-default-libstdcxx-abi=new --enable-gnu-unique-object --disable-vtable-verify --enable-libmpx --enable-plugin --enable-default-pie --with-system-zlib --with-target-system-zlib --enable-objc-gc=auto --enable-multiarch --disable-werror --with-arch-32=i686 --with-abi=m64 --with-multilib-list=m32 m64 mx32 --enable-multilib --with-tune=generic --enable-offload-targets=nvptx-none --without-cuda-driver --enable-checking=release --build=x86_64-linux-gnu --host=x86_64-linux-gnu --target=x86_64-linux-gnu]
  ignore line: [Thread model: posix]
  ignore line: [gcc version 7.5.0 (Ubuntu 7.5.0-3ubuntu1~18.04) ]
  ignore line: [COLLECT_GCC_OPTIONS='-v' '-o' 'CMakeFiles/cmTC_8f2bb.dir/CMakeCXXCompilerABI.cpp.o' '-c' '-shared-libgcc' '-mtune=generic' '-march=x86-64']
  ignore line: [ /usr/lib/gcc/x86_64-linux-gnu/7/cc1plus -quiet -v -imultiarch x86_64-linux-gnu -D_GNU_SOURCE /usr/local/share/cmake-3.18/Modules/CMakeCXXCompilerABI.cpp -quiet -dumpbase CMakeCXXCompilerABI.cpp -mtune=generic -march=x86-64 -auxbase-strip CMakeFiles/cmTC_8f2bb.dir/CMakeCXXCompilerABI.cpp.o -version -fstack-protector-strong -Wformat -Wformat-security -o /tmp/cc8I4xmr.s]
  ignore line: [GNU C++14 (Ubuntu 7.5.0-3ubuntu1~18.04) version 7.5.0 (x86_64-linux-gnu)]
  ignore line: [	compiled by GNU C version 7.5.0  GMP version 6.1.2  MPFR version 4.0.1  MPC version 1.1.0  isl version isl-0.19-GMP]
  ignore line: []
  ignore line: [GGC heuristics: --param ggc-min-expand=100 --param ggc-min-heapsize=131072]
  ignore line: [ignoring duplicate directory "/usr/include/x86_64-linux-gnu/c++/7"]
  ignore line: [ignoring nonexistent directory "/usr/local/include/x86_64-linux-gnu"]
  ignore line: [ignoring nonexistent directory "/usr/lib/gcc/x86_64-linux-gnu/7/../../../../x86_64-linux-gnu/include"]
  ignore line: [#include "..." search starts here:]
  ignore line: [#include <...> search starts here:]
  ignore line: [ /usr/include/c++/7]
  ignore line: [ /usr/include/x86_64-linux-gnu/c++/7]
  ignore line: [ /usr/include/c++/7/backward]
  ignore line: [ /usr/lib/gcc/x86_64-linux-gnu/7/include]
  ignore line: [ /usr/local/include]
  ignore line: [ /usr/lib/gcc/x86_64-linux-gnu/7/include-fixed]
  ignore line: [ /usr/include/x86_64-linux-gnu]
  ignore line: [ /usr/include]
  ignore line: [End of search list.]
  ignore line: [GNU C++14 (Ubuntu 7.5.0-3ubuntu1~18.04) version 7.5.0 (x86_64-linux-gnu)]
  ignore line: [	compiled by GNU C version 7.5.0  GMP version 6.1.2  MPFR version 4.0.1  MPC version 1.1.0  isl version isl-0.19-GMP]
  ignore line: []
  ignore line: [GGC heuristics: --param ggc-min-expand=100 --param ggc-min-heapsize=131072]
  ignore line: [Compiler executable checksum: 3eb3dc290cd5714c3e1c3ae751116f07]
  ignore line: [COLLECT_GCC_OPTIONS='-v' '-o' 'CMakeFiles/cmTC_8f2bb.dir/CMakeCXXCompilerABI.cpp.o' '-c' '-shared-libgcc' '-mtune=generic' '-march=x86-64']
  ignore line: [ as -v --64 -o CMakeFiles/cmTC_8f2bb.dir/CMakeCXXCompilerABI.cpp.o /tmp/cc8I4xmr.s]
  ignore line: [GNU assembler version 2.30 (x86_64-linux-gnu) using BFD version (GNU Binutils for Ubuntu) 2.30]
  ignore line: [COMPILER_PATH=/usr/lib/gcc/x86_64-linux-gnu/7/:/usr/lib/gcc/x86_64-linux-gnu/7/:/usr/lib/gcc/x86_64-linux-gnu/:/usr/lib/gcc/x86_64-linux-gnu/7/:/usr/lib/gcc/x86_64-linux-gnu/]
  ignore line: [LIBRARY_PATH=/usr/lib/gcc/x86_64-linux-gnu/7/:/usr/lib/gcc/x86_64-linux-gnu/7/../../../x86_64-linux-gnu/:/usr/lib/gcc/x86_64-linux-gnu/7/../../../../lib/:/lib/x86_64-linux-gnu/:/lib/../lib/:/usr/lib/x86_64-linux-gnu/:/usr/lib/../lib/:/usr/lib/gcc/x86_64-linux-gnu/7/../../../:/lib/:/usr/lib/]
  ignore line: [COLLECT_GCC_OPTIONS='-v' '-o' 'CMakeFiles/cmTC_8f2bb.dir/CMakeCXXCompilerABI.cpp.o' '-c' '-shared-libgcc' '-mtune=generic' '-march=x86-64']
  ignore line: [Linking CXX executable cmTC_8f2bb]
  ignore line: [/usr/local/bin/cmake -E cmake_link_script CMakeFiles/cmTC_8f2bb.dir/link.txt --verbose=1]
  ignore line: [/usr/bin/c++  -v -rdynamic CMakeFiles/cmTC_8f2bb.dir/CMakeCXXCompilerABI.cpp.o -o cmTC_8f2bb ]
  ignore line: [Using built-in specs.]
  ignore line: [COLLECT_GCC=/usr/bin/c++]
  ignore line: [COLLECT_LTO_WRAPPER=/usr/lib/gcc/x86_64-linux-gnu/7/lto-wrapper]
  ignore line: [OFFLOAD_TARGET_NAMES=nvptx-none]
  ignore line: [OFFLOAD_TARGET_DEFAULT=1]
  ignore line: [Target: x86_64-linux-gnu]
  ignore line: [Configured with: ../src/configure -v --with-pkgversion='Ubuntu 7.5.0-3ubuntu1~18.04' --with-bugurl=file:///usr/share/doc/gcc-7/README.Bugs --enable-languages=c ada c++ go brig d fortran objc obj-c++ --prefix=/usr --with-gcc-major-version-only --program-suffix=-7 --program-prefix=x86_64-linux-gnu- --enable-shared --enable-linker-build-id --libexecdir=/usr/lib --without-included-gettext --enable-threads=posix --libdir=/usr/lib --enable-nls --enable-bootstrap --enable-clocale=gnu --enable-libstdcxx-debug --enable-libstdcxx-time=yes --with-default-libstdcxx-abi=new --enable-gnu-unique-object --disable-vtable-verify --enable-libmpx --enable-plugin --enable-default-pie --with-system-zlib --with-target-system-zlib --enable-objc-gc=auto --enable-multiarch --disable-werror --with-arch-32=i686 --with-abi=m64 --with-multilib-list=m32 m64 mx32 --enable-multilib --with-tune=generic --enable-offload-targets=nvptx-none --without-cuda-driver --enable-checking=release --build=x86_64-linux-gnu --host=x86_64-linux-gnu --target=x86_64-linux-gnu]
  ignore line: [Thread model: posix]
  ignore line: [gcc version 7.5.0 (Ubuntu 7.5.0-3ubuntu1~18.04) ]
  ignore line: [COMPILER_PATH=/usr/lib/gcc/x86_64-linux-gnu/7/:/usr/lib/gcc/x86_64-linux-gnu/7/:/usr/lib/gcc/x86_64-linux-gnu/:/usr/lib/gcc/x86_64-linux-gnu/7/:/usr/lib/gcc/x86_64-linux-gnu/]
  ignore line: [LIBRARY_PATH=/usr/lib/gcc/x86_64-linux-gnu/7/:/usr/lib/gcc/x86_64-linux-gnu/7/../../../x86_64-linux-gnu/:/usr/lib/gcc/x86_64-linux-gnu/7/../../../../lib/:/lib/x86_64-linux-gnu/:/lib/../lib/:/usr/lib/x86_64-linux-gnu/:/usr/lib/../lib/:/usr/lib/gcc/x86_64-linux-gnu/7/../../../:/lib/:/usr/lib/]
  ignore line: [COLLECT_GCC_OPTIONS='-v' '-rdynamic' '-o' 'cmTC_8f2bb' '-shared-libgcc' '-mtune=generic' '-march=x86-64']
  link line: [ /usr/lib/gcc/x86_64-linux-gnu/7/collect2 -plugin /usr/lib/gcc/x86_64-linux-gnu/7/liblto_plugin.so -plugin-opt=/usr/lib/gcc/x86_64-linux-gnu/7/lto-wrapper -plugin-opt=-fresolution=/tmp/ccLE6M7L.res -plugin-opt=-pass-through=-lgcc_s -plugin-opt=-pass-through=-lgcc -plugin-opt=-pass-through=-lc -plugin-opt=-pass-through=-lgcc_s -plugin-opt=-pass-through=-lgcc --build-id --eh-frame-hdr -m elf_x86_64 --hash-style=gnu --as-needed -export-dynamic -dynamic-linker /lib64/ld-linux-x86-64.so.2 -pie -z now -z relro -o cmTC_8f2bb /usr/lib/gcc/x86_64-linux-gnu/7/../../../x86_64-linux-gnu/Scrt1.o /usr/lib/gcc/x86_64-linux-gnu/7/../../../x86_64-linux-gnu/crti.o /usr/lib/gcc/x86_64-linux-gnu/7/crtbeginS.o -L/usr/lib/gcc/x86_64-linux-gnu/7 -L/usr/lib/gcc/x86_64-linux-gnu/7/../../../x86_64-linux-gnu -L/usr/lib/gcc/x86_64-linux-gnu/7/../../../../lib -L/lib/x86_64-linux-gnu -L/lib/../lib -L/usr/lib/x86_64-linux-gnu -L/usr/lib/../lib -L/usr/lib/gcc/x86_64-linux-gnu/7/../../.. CMakeFiles/cmTC_8f2bb.dir/CMakeCXXCompilerABI.cpp.o -lstdc++ -lm -lgcc_s -lgcc -lc -lgcc_s -lgcc /usr/lib/gcc/x86_64-linux-gnu/7/crtendS.o /usr/lib/gcc/x86_64-linux-gnu/7/../../../x86_64-linux-gnu/crtn.o]
    arg [/usr/lib/gcc/x86_64-linux-gnu/7/collect2] ==> ignore
    arg [-plugin] ==> ignore
    arg [/usr/lib/gcc/x86_64-linux-gnu/7/liblto_plugin.so] ==> ignore
    arg [-plugin-opt=/usr/lib/gcc/x86_64-linux-gnu/7/lto-wrapper] ==> ignore
    arg [-plugin-opt=-fresolution=/tmp/ccLE6M7L.res] ==> ignore
    arg [-plugin-opt=-pass-through=-lgcc_s] ==> ignore
    arg [-plugin-opt=-pass-through=-lgcc] ==> ignore
    arg [-plugin-opt=-pass-through=-lc] ==> ignore
    arg [-plugin-opt=-pass-through=-lgcc_s] ==> ignore
    arg [-plugin-opt=-pass-through=-lgcc] ==> ignore
    arg [--build-id] ==> ignore
    arg [--eh-frame-hdr] ==> ignore
    arg [-m] ==> ignore
    arg [elf_x86_64] ==> ignore
    arg [--hash-style=gnu] ==> ignore
    arg [--as-needed] ==> ignore
    arg [-export-dynamic] ==> ignore
    arg [-dynamic-linker] ==> ignore
    arg [/lib64/ld-linux-x86-64.so.2] ==> ignore
    arg [-pie] ==> ignore
    arg [-znow] ==> ignore
    arg [-zrelro] ==> ignore
    arg [-o] ==> ignore
    arg [cmTC_8f2bb] ==> ignore
    arg [/usr/lib/gcc/x86_64-linux-gnu/7/../../../x86_64-linux-gnu/Scrt1.o] ==> ignore
    arg [/usr/lib/gcc/x86_64-linux-gnu/7/../../../x86_64-linux-gnu/crti.o] ==> ignore
    arg [/usr/lib/gcc/x86_64-linux-gnu/7/crtbeginS.o] ==> ignore
    arg [-L/usr/lib/gcc/x86_64-linux-gnu/7] ==> dir [/usr/lib/gcc/x86_64-linux-gnu/7]
    arg [-L/usr/lib/gcc/x86_64-linux-gnu/7/../../../x86_64-linux-gnu] ==> dir [/usr/lib/gcc/x86_64-linux-gnu/7/../../../x86_64-linux-gnu]
    arg [-L/usr/lib/gcc/x86_64-linux-gnu/7/../../../../lib] ==> dir [/usr/lib/gcc/x86_64-linux-gnu/7/../../../../lib]
    arg [-L/lib/x86_64-linux-gnu] ==> dir [/lib/x86_64-linux-gnu]
    arg [-L/lib/../lib] ==> dir [/lib/../lib]
    arg [-L/usr/lib/x86_64-linux-gnu] ==> dir [/usr/lib/x86_64-linux-gnu]
    arg [-L/usr/lib/../lib] ==> dir [/usr/lib/../lib]
    arg [-L/usr/lib/gcc/x86_64-linux-gnu/7/../../..] ==> dir [/usr/lib/gcc/x86_64-linux-gnu/7/../../..]
    arg [CMakeFiles/cmTC_8f2bb.dir/CMakeCXXCompilerABI.cpp.o] ==> ignore
    arg [-lstdc++] ==> lib [stdc++]
    arg [-lm] ==> lib [m]
    arg [-lgcc_s] ==> lib [gcc_s]
    arg [-lgcc] ==> lib [gcc]
    arg [-lc] ==> lib [c]
    arg [-lgcc_s] ==> lib [gcc_s]
    arg [-lgcc] ==> lib [gcc]
    arg [/usr/lib/gcc/x86_64-linux-gnu/7/crtendS.o] ==> ignore
    arg [/usr/lib/gcc/x86_64-linux-gnu/7/../../../x86_64-linux-gnu/crtn.o] ==> ignore
  collapse library dir [/usr/lib/gcc/x86_64-linux-gnu/7] ==> [/usr/lib/gcc/x86_64-linux-gnu/7]
  collapse library dir [/usr/lib/gcc/x86_64-linux-gnu/7/../../../x86_64-linux-gnu] ==> [/usr/lib/x86_64-linux-gnu]
  collapse library dir [/usr/lib/gcc/x86_64-linux-gnu/7/../../../../lib] ==> [/usr/lib]
  collapse library dir [/lib/x86_64-linux-gnu] ==> [/lib/x86_64-linux-gnu]
  collapse library dir [/lib/../lib] ==> [/lib]
  collapse library dir [/usr/lib/x86_64-linux-gnu] ==> [/usr/lib/x86_64-linux-gnu]
  collapse library dir [/usr/lib/../lib] ==> [/usr/lib]
  collapse library dir [/usr/lib/gcc/x86_64-linux-gnu/7/../../..] ==> [/usr/lib]
  implicit libs: [stdc++;m;gcc_s;gcc;c;gcc_s;gcc]
  implicit dirs: [/usr/lib/gcc/x86_64-linux-gnu/7;/usr/lib/x86_64-linux-gnu;/usr/lib;/lib/x86_64-linux-gnu;/lib]
  implicit fwks: []


The system is: Linux - 4.4.0-19041-Microsoft - x86_64
Compiling the C compiler identification source file "CMakeCCompilerId.c" succeeded.
Compiler: /usr/bin/cc 
Build flags: 
Id flags:  

The output was:
0


Compilation of the C compiler identification source "CMakeCCompilerId.c" produced "a.out"

The C compiler identification is GNU, found in "/mnt/d/zyp/fuzzer/memdbFuzz/tree_mutation/CMakeFiles/3.18.20081101-MSVC_2/CompilerIdC/a.out"

Compiling the CXX compiler identification source file "CMakeCXXCompilerId.cpp" succeeded.
Compiler: /usr/bin/c++ 
Build flags: 
Id flags:  

The output was:
0


Compilation of the CXX compiler identification source "CMakeCXXCompilerId.cpp" produced "a.out"

The CXX compiler identification is GNU, found in "/mnt/d/zyp/fuzzer/memdbFuzz/tree_mutation/CMakeFiles/3.18.20081101-MSVC_2/CompilerIdCXX/a.out"

Detecting C compiler ABI info compiled with the following output:
Change Dir: /mnt/d/zyp/fuzzer/memdbFuzz/tree_mutation/CMakeFiles/CMakeTmp

Run Build Command(s):/usr/bin/make cmTC_f5cb1/fast && /usr/bin/make  -f CMakeFiles/cmTC_f5cb1.dir/build.make CMakeFiles/cmTC_f5cb1.dir/build
make[1]: Entering directory '/mnt/d/zyp/fuzzer/memdbFuzz/tree_mutation/CMakeFiles/CMakeTmp'
Building C object CMakeFiles/cmTC_f5cb1.dir/CMakeCCompilerABI.c.o
/usr/bin/cc   -v -o CMakeFiles/cmTC_f5cb1.dir/CMakeCCompilerABI.c.o -c /usr/local/share/cmake-3.18/Modules/CMakeCCompilerABI.c
Using built-in specs.
COLLECT_GCC=/usr/bin/cc
OFFLOAD_TARGET_NAMES=nvptx-none
OFFLOAD_TARGET_DEFAULT=1
Target: x86_64-linux-gnu
Configured with: ../src/configure -v --with-pkgversion='Ubuntu 7.5.0-3ubuntu1~18.04' --with-bugurl=file:///usr/share/doc/gcc-7/README.Bugs --enable-languages=c,ada,c++,go,brig,d,fortran,objc,obj-c++ --prefix=/usr --with-gcc-major-version-only --program-suffix=-7 --program-prefix=x86_64-linux-gnu- --enable-shared --enable-linker-build-id --libexecdir=/usr/lib --without-included-gettext --enable-threads=posix --libdir=/usr/lib --enable-nls --enable-bootstrap --enable-clocale=gnu --enable-libstdcxx-debug --enable-libstdcxx-time=yes --with-default-libstdcxx-abi=new --enable-gnu-unique-object --disable-vtable-verify --enable-libmpx --enable-plugin --enable-default-pie --with-system-zlib --with-target-system-zlib --enable-objc-gc=auto --enable-multiarch --disable-werror --with-arch-32=i686 --with-abi=m64 --with-multilib-list=m32,m64,mx32 --enable-multilib --with-tune=generic --enable-offload-targets=nvptx-none --without-cuda-driver --enable-checking=release --build=x86_64-linux-gnu --host=x86_64-linux-gnu --target=x86_64-linux-gnu
Thread model: posix
gcc version 7.5.0 (Ubuntu 7.5.0-3ubuntu1~18.04) 
COLLECT_GCC_OPTIONS='-v' '-o' 'CMakeFiles/cmTC_f5cb1.dir/CMakeCCompilerABI.c.o' '-c' '-mtune=generic' '-march=x86-64'
 /usr/lib/gcc/x86_64-linux-gnu/7/cc1 -quiet -v -imultiarch x86_64-linux-gnu /usr/local/share/cmake-3.18/Modules/CMakeCCompilerABI.c -quiet -dumpbase CMakeCCompilerABI.c -mtune=generic -march=x86-64 -auxbase-strip CMakeFiles/cmTC_f5cb1.dir/CMakeCCompilerABI.c.o -version -fstack-protector-strong -Wformat -Wformat-security -o /tmp/cca4yf1J.s
GNU C11 (Ubuntu 7.5.0-3ubuntu1~18.04) version 7.5.0 (x86_64-linux-gnu)
	compiled by GNU C version 7.5.0, GMP version 6.1.2, MPFR version 4.0.1, MPC version 1.1.0, isl version isl-0.19-GMP

GGC heuristics: --param ggc-min-expand=100 --param ggc-min-heapsize=131072
ignoring nonexistent directory "/usr/local/include/x86_64-linux-gnu"
ignoring nonexistent directory "/usr/lib/gcc/x86_64-linux-gnu/7/../../../../x86_64-linux-gnu/include"
#include "..." search starts here:
#include <...> search starts here:
 /usr/lib/gcc/x86_64-linux-gnu/7/include
 /usr/local/include
 /usr/lib/gcc/x86_64-linux-gnu/7/include-fixed
 /usr/include/x86_64-linux-gnu
 /usr/include
End of search list.
GNU C11 (Ubuntu 7.5.0-3ubuntu1~18.04) version 7.5.0 (x86_64-linux-gnu)
	compiled by GNU C version 7.5.0, GMP version 6.1.2, MPFR version 4.0.1, MPC version 1.1.0, isl version isl-0.19-GMP

GGC heuristics: --param ggc-min-expand=100 --param ggc-min-heapsize=131072
Compiler executable checksum: b62ed4a2880cd4159476ea8293b72fa8
COLLECT_GCC_OPTIONS='-v' '-o' 'CMakeFiles/cmTC_f5cb1.dir/CMakeCCompilerABI.c.o' '-c' '-mtune=generic' '-march=x86-64'
 as -v --64 -o CMakeFiles/cmTC_f5cb1.dir/CMakeCCompilerABI.c.o /tmp/cca4yf1J.s
GNU assembler version 2.30 (x86_64-linux-gnu) using BFD version (GNU Binutils for Ubuntu) 2.30
COMPILER_PATH=/usr/lib/gcc/x86_64-linux-gnu/7/:/usr/lib/gcc/x86_64-linux-gnu/7/:/usr/lib/gcc/x86_64-linux-gnu/:/usr/lib/gcc/x86_64-linux-gnu/7/:/usr/lib/gcc/x86_64-linux-gnu/
LIBRARY_PATH=/usr/lib/gcc/x86_64-linux-gnu/7/:/usr/lib/gcc/x86_64-linux-gnu/7/../../../x86_64-linux-gnu/:/usr/lib/gcc/x86_64-linux-gnu/7/../../../../lib/:/lib/x86_64-linux-gnu/:/lib/../lib/:/usr/lib/x86_64-linux-gnu/:/usr/lib/../lib/:/usr/lib/gcc/x86_64-linux-gnu/7/../../../:/lib/:/usr/lib/
COLLECT_GCC_OPTIONS='-v' '-o' 'CMakeFiles/cmTC_f5cb1.dir/CMakeCCompilerABI.c.o' '-c' '-mtune=generic' '-march=x86-64'
Linking C executable cmTC_f5cb1
/usr/local/bin/cmake -E cmake_link_script CMakeFiles/cmTC_f5cb1.dir/link.txt --verbose=1
/usr/bin/cc  -v -rdynamic CMakeFiles/cmTC_f5cb1.dir/CMakeCCompilerABI.c.o -o cmTC_f5cb1 
Using built-in specs.
COLLECT_GCC=/usr/bin/cc
COLLECT_LTO_WRAPPER=/usr/lib/gcc/x86_64-linux-gnu/7/lto-wrapper
OFFLOAD_TARGET_NAMES=nvptx-none
OFFLOAD_TARGET_DEFAULT=1
Target: x86_64-linux-gnu
Configured with: ../src/configure -v --with-pkgversion='Ubuntu 7.5.0-3ubuntu1~18.04' --with-bugurl=file:///usr/share/doc/gcc-7/README.Bugs --enable-languages=c,ada,c++,go,brig,d,fortran,objc,obj-c++ --prefix=/usr --with-gcc-major-version-only --program-suffix=-7 --program-prefix=x86_64-linux-gnu- --enable-shared --enable-linker-build-id --libexecdir=/usr/lib --without-included-gettext --enable-threads=posix --libdir=/usr/lib --enable-nls --enable-bootstrap --enable-clocale=gnu --enable-libstdcxx-debug --enable-libstdcxx-time=yes --with-default-libstdcxx-abi=new --enable-gnu-unique-object --disable-vtable-verify --enable-libmpx --enable-plugin --enable-default-pie --with-system-zlib --with-target-system-zlib --enable-objc-gc=auto --enable-multiarch --disable-werror --with-arch-32=i686 --with-abi=m64 --with-multilib-list=m32,m64,mx32 --enable-multilib --with-tune=generic --enable-offload-targets=nvptx-none --without-cuda-driver --enable-checking=release --build=x86_64-linux-gnu --host=x86_64-linux-gnu --target=x86_64-linux-gnu
Thread model: posix
gcc version 7.5.0 (Ubuntu 7.5.0-3ubuntu1~18.04) 
COMPILER_PATH=/usr/lib/gcc/x86_64-linux-gnu/7/:/usr/lib/gcc/x86_64-linux-gnu/7/:/usr/lib/gcc/x86_64-linux-gnu/:/usr/lib/gcc/x86_64-linux-gnu/7/:/usr/lib/gcc/x86_64-linux-gnu/
LIBRARY_PATH=/usr/lib/gcc/x86_64-linux-gnu/7/:/usr/lib/gcc/x86_64-linux-gnu/7/../../../x86_64-linux-gnu/:/usr/lib/gcc/x86_64-linux-gnu/7/../../../../lib/:/lib/x86_64-linux-gnu/:/lib/../lib/:/usr/lib/x86_64-linux-gnu/:/usr/lib/../lib/:/usr/lib/gcc/x86_64-linux-gnu/7/../../../:/lib/:/usr/lib/
COLLECT_GCC_OPTIONS='-v' '-rdynamic' '-o' 'cmTC_f5cb1' '-mtune=generic' '-march=x86-64'
 /usr/lib/gcc/x86_64-linux-gnu/7/collect2 -plugin /usr/lib/gcc/x86_64-linux-gnu/7/liblto_plugin.so -plugin-opt=/usr/lib/gcc/x86_64-linux-gnu/7/lto-wrapper -plugin-opt=-fresolution=/tmp/ccJCQOe0.res -plugin-opt=-pass-through=-lgcc -plugin-opt=-pass-through=-lgcc_s -plugin-opt=-pass-through=-lc -plugin-opt=-pass-through=-lgcc -plugin-opt=-pass-through=-lgcc_s --build-id --eh-frame-hdr -m elf_x86_64 --hash-style=gnu --as-needed -export-dynamic -dynamic-linker /lib64/ld-linux-x86-64.so.2 -pie -z now -z relro -o cmTC_f5cb1 /usr/lib/gcc/x86_64-linux-gnu/7/../../../x86_64-linux-gnu/Scrt1.o /usr/lib/gcc/x86_64-linux-gnu/7/../../../x86_64-linux-gnu/crti.o /usr/lib/gcc/x86_64-linux-gnu/7/crtbeginS.o -L/usr/lib/gcc/x86_64-linux-gnu/7 -L/usr/lib/gcc/x86_64-linux-gnu/7/../../../x86_64-linux-gnu -L/usr/lib/gcc/x86_64-linux-gnu/7/../../../../lib -L/lib/x86_64-linux-gnu -L/lib/../lib -L/usr/lib/x86_64-linux-gnu -L/usr/lib/../lib -L/usr/lib/gcc/x86_64-linux-gnu/7/../../.. CMakeFiles/cmTC_f5cb1.dir/CMakeCCompilerABI.c.o -lgcc --push-state --as-needed -lgcc_s --pop-state -lc -lgcc --push-state --as-needed -lgcc_s --pop-state /usr/lib/gcc/x86_64-linux-gnu/7/crtendS.o /usr/lib/gcc/x86_64-linux-gnu/7/../../../x86_64-linux-gnu/crtn.o
COLLECT_GCC_OPTIONS='-v' '-rdynamic' '-o' 'cmTC_f5cb1' '-mtune=generic' '-march=x86-64'
make[1]: Leaving directory '/mnt/d/zyp/fuzzer/memdbFuzz/tree_mutation/CMakeFiles/CMakeTmp'


Parsed C implicit include dir info from above output: rv=done
  found start of include info
  found start of implicit include info
    add: [/usr/lib/gcc/x86_64-linux-gnu/7/include]
    add: [/usr/local/include]
    add: [/usr/lib/gcc/x86_64-linux-gnu/7/include-fixed]
    add: [/usr/include/x86_64-linux-gnu]
    add: [/usr/include]
  end of search list found
  collapse include dir [/usr/lib/gcc/x86_64-linux-gnu/7/include] ==> [/usr/lib/gcc/x86_64-linux-gnu/7/include]
  collapse include dir [/usr/local/include] ==> [/usr/local/include]
  collapse include dir [/usr/lib/gcc/x86_64-linux-gnu/7/include-fixed] ==> [/usr/lib/gcc/x86_64-linux-gnu/7/include-fixed]
  collapse include dir [/usr/include/x86_64-linux-gnu] ==> [/usr/include/x86_64-linux-gnu]
  collapse include dir [/usr/include] ==> [/usr/include]
  implicit include dirs: [/usr/lib/gcc/x86_64-linux-gnu/7/include;/usr/local/include;/usr/lib/gcc/x86_64-linux-gnu/7/include-fixed;/usr/include/x86_64-linux-gnu;/usr/include]


Parsed C implicit link information from above output:
  link line regex: [^( *|.*[/\])(ld|CMAKE_LINK_STARTFILE-NOTFOUND|([^/\]+-)?ld|collect2)[^/\]*( |$)]
  ignore line: [Change Dir: /mnt/d/zyp/fuzzer/memdbFuzz/tree_mutation/CMakeFiles/CMakeTmp]
  ignore line: []
  ignore line: [Run Build Command(s):/usr/bin/make cmTC_f5cb1/fast && /usr/bin/make  -f CMakeFiles/cmTC_f5cb1.dir/build.make CMakeFiles/cmTC_f5cb1.dir/build]
  ignore line: [make[1]: Entering directory '/mnt/d/zyp/fuzzer/memdbFuzz/tree_mutation/CMakeFiles/CMakeTmp']
  ignore line: [Building C object CMakeFiles/cmTC_f5cb1.dir/CMakeCCompilerABI.c.o]
  ignore line: [/usr/bin/cc   -v -o CMakeFiles/cmTC_f5cb1.dir/CMakeCCompilerABI.c.o -c /usr/local/share/cmake-3.18/Modules/CMakeCCompilerABI.c]
  ignore line: [Using built-in specs.]
  ignore line: [COLLECT_GCC=/usr/bin/cc]
  ignore line: [OFFLOAD_TARGET_NAMES=nvptx-none]
  ignore line: [OFFLOAD_TARGET_DEFAULT=1]
  ignore line: [Target: x86_64-linux-gnu]
  ignore line: [Configured with: ../src/configure -v --with-pkgversion='Ubuntu 7.5.0-3ubuntu1~18.04' --with-bugurl=file:///usr/share/doc/gcc-7/README.Bugs --enable-languages=c ada c++ go brig d fortran objc obj-c++ --prefix=/usr --with-gcc-major-version-only --program-suffix=-7 --program-prefix=x86_64-linux-gnu- --enable-shared --enable-linker-build-id --libexecdir=/usr/lib --without-included-gettext --enable-threads=posix --libdir=/usr/lib --enable-nls --enable-bootstrap --enable-clocale=gnu --enable-libstdcxx-debug --enable-libstdcxx-time=yes --with-default-libstdcxx-abi=new --enable-gnu-unique-object --disable-vtable-verify --enable-libmpx --enable-plugin --enable-default-pie --with-system-zlib --with-target-system-zlib --enable-objc-gc=auto --enable-multiarch --disable-werror --with-arch-32=i686 --with-abi=m64 --with-multilib-list=m32 m64 mx32 --enable-multilib --with-tune=generic --enable-offload-targets=nvptx-none --without-cuda-driver --enable-checking=release --build=x86_64-linux-gnu --host=x86_64-linux-gnu --target=x86_64-linux-gnu]
  ignore line: [Thread model: posix]
  ignore line: [gcc version 7.5.0 (Ubuntu 7.5.0-3ubuntu1~18.04) ]
  ignore line: [COLLECT_GCC_OPTIONS='-v' '-o' 'CMakeFiles/cmTC_f5cb1.dir/CMakeCCompilerABI.c.o' '-c' '-mtune=generic' '-march=x86-64']
  ignore line: [ /usr/lib/gcc/x86_64-linux-gnu/7/cc1 -quiet -v -imultiarch x86_64-linux-gnu /usr/local/share/cmake-3.18/Modules/CMakeCCompilerABI.c -quiet -dumpbase CMakeCCompilerABI.c -mtune=generic -march=x86-64 -auxbase-strip CMakeFiles/cmTC_f5cb1.dir/CMakeCCompilerABI.c.o -version -fstack-protector-strong -Wformat -Wformat-security -o /tmp/cca4yf1J.s]
  ignore line: [GNU C11 (Ubuntu 7.5.0-3ubuntu1~18.04) version 7.5.0 (x86_64-linux-gnu)]
  ignore line: [	compiled by GNU C version 7.5.0  GMP version 6.1.2  MPFR version 4.0.1  MPC version 1.1.0  isl version isl-0.19-GMP]
  ignore line: []
  ignore line: [GGC heuristics: --param ggc-min-expand=100 --param ggc-min-heapsize=131072]
  ignore line: [ignoring nonexistent directory "/usr/local/include/x86_64-linux-gnu"]
  ignore line: [ignoring nonexistent directory "/usr/lib/gcc/x86_64-linux-gnu/7/../../../../x86_64-linux-gnu/include"]
  ignore line: [#include "..." search starts here:]
  ignore line: [#include <...> search starts here:]
  ignore line: [ /usr/lib/gcc/x86_64-linux-gnu/7/include]
  ignore line: [ /usr/local/include]
  ignore line: [ /usr/lib/gcc/x86_64-linux-gnu/7/include-fixed]
  ignore line: [ /usr/include/x86_64-linux-gnu]
  ignore line: [ /usr/include]
  ignore line: [End of search list.]
  ignore line: [GNU C11 (Ubuntu 7.5.0-3ubuntu1~18.04) version 7.5.0 (x86_64-linux-gnu)]
  ignore line: [	compiled by GNU C version 7.5.0  GMP version 6.1.2  MPFR version 4.0.1  MPC version 1.1.0  isl version isl-0.19-GMP]
  ignore line: []
  ignore line: [GGC heuristics: --param ggc-min-expand=100 --param ggc-min-heapsize=131072]
  ignore line: [Compiler executable checksum: b62ed4a2880cd4159476ea8293b72fa8]
  ignore line: [COLLECT_GCC_OPTIONS='-v' '-o' 'CMakeFiles/cmTC_f5cb1.dir/CMakeCCompilerABI.c.o' '-c' '-mtune=generic' '-march=x86-64']
  ignore line: [ as -v --64 -o CMakeFiles/cmTC_f5cb1.dir/CMakeCCompilerABI.c.o /tmp/cca4yf1J.s]
  ignore line: [GNU assembler version 2.30 (x86_64-linux-gnu) using BFD version (GNU Binutils for Ubuntu) 2.30]
  ignore line: [COMPILER_PATH=/usr/lib/gcc/x86_64-linux-gnu/7/:/usr/lib/gcc/x86_64-linux-gnu/7/:/usr/lib/gcc/x86_64-linux-gnu/:/usr/lib/gcc/x86_64-linux-gnu/7/:/usr/lib/gcc/x86_64-linux-gnu/]
  ignore line: [LIBRARY_PATH=/usr/lib/gcc/x86_64-linux-gnu/7/:/usr/lib/gcc/x86_64-linux-gnu/7/../../../x86_64-linux-gnu/:/usr/lib/gcc/x86_64-linux-gnu/7/../../../../lib/:/lib/x86_64-linux-gnu/:/lib/../lib/:/usr/lib/x86_64-linux-gnu/:/usr/lib/../lib/:/usr/lib/gcc/x86_64-linux-gnu/7/../../../:/lib/:/usr/lib/]
  ignore line: [COLLECT_GCC_OPTIONS='-v' '-o' 'CMakeFiles/cmTC_f5cb1.dir/CMakeCCompilerABI.c.o' '-c' '-mtune=generic' '-march=x86-64']
  ignore line: [Linking C executable cmTC_f5cb1]
  ignore line: [/usr/local/bin/cmake -E cmake_link_script CMakeFiles/cmTC_f5cb1.dir/link.txt --verbose=1]
  ignore line: [/usr/bin/cc  -v -rdynamic CMakeFiles/cmTC_f5cb1.dir/CMakeCCompilerABI.c.o -o cmTC_f5cb1 ]
  ignore line: [Using built-in specs.]
  ignore line: [COLLECT_GCC=/usr/bin/cc]
  ignore line: [COLLECT_LTO_WRAPPER=/usr/lib/gcc/x86_64-linux-gnu/7/lto-wrapper]
  ignore line: [OFFLOAD_TARGET_NAMES=nvptx-none]
  ignore line: [OFFLOAD_TARGET_DEFAULT=1]
  ignore line: [Target: x86_64-linux-gnu]
  ignore line: [Configured with: ../src/configure -v --with-pkgversion='Ubuntu 7.5.0-3ubuntu1~18.04' --with-bugurl=file:///usr/share/doc/gcc-7/README.Bugs --enable-languages=c ada c++ go brig d fortran objc obj-c++ --prefix=/usr --with-gcc-major-version-only --program-suffix=-7 --program-prefix=x86_64-linux-gnu- --enable-shared --enable-linker-build-id --libexecdir=/usr/lib --without-included-gettext --enable-threads=posix --libdir=/usr/lib --enable-nls --enable-bootstrap --enable-clocale=gnu --enable-libstdcxx-debug --enable-libstdcxx-time=yes --with-default-libstdcxx-abi=new --enable-gnu-unique-object --disable-vtable-verify --enable-libmpx --enable-plugin --enable-default-pie --with-system-zlib --with-target-system-zlib --enable-objc-gc=auto --enable-multiarch --disable-werror --with-arch-32=i686 --with-abi=m64 --with-multilib-list=m32 m64 mx32 --enable-multilib --with-tune=generic --enable-offload-targets=nvptx-none --without-cuda-driver --enable-checking=release --build=x86_64-linux-gnu --host=x86_64-linux-gnu --target=x86_64-linux-gnu]
  ignore line: [Thread model: posix]
  ignore line: [gcc version 7.5.0 (Ubuntu 7.5.0-3ubuntu1~18.04) ]
  ignore line: [COMPILER_PATH=/usr/lib/gcc/x86_64-linux-gnu/7/:/usr/lib/gcc/x86_64-linux-gnu/7/:/usr/lib/gcc/x86_64-linux-gnu/:/usr/lib/gcc/x86_64-linux-gnu/7/:/usr/lib/gcc/x86_64-linux-gnu/]
  ignore line: [LIBRARY_PATH=/usr/lib/gcc/x86_64-linux-gnu/7/:/usr/lib/gcc/x86_64-linux-gnu/7/../../../x86_64-linux-gnu/:/usr/lib/gcc/x86_64-linux-gnu/7/../../../../lib/:/lib/x86_64-linux-gnu/:/lib/../lib/:/usr/lib/x86_64-linux-gnu/:/usr/lib/../lib/:/usr/lib/gcc/x86_64-linux-gnu/7/../../../:/lib/:/usr/lib/]
  ignore line: [COLLECT_GCC_OPTIONS='-v' '-rdynamic' '-o' 'cmTC_f5cb1' '-mtune=generic' '-march=x86-64']
  link line: [ /usr/lib/gcc/x86_64-linux-gnu/7/collect2 -plugin /usr/lib/gcc/x86_64-linux-gnu/7/liblto_plugin.so -plugin-opt=/usr/lib/gcc/x86_64-linux-gnu/7/lto-wrapper -plugin-opt=-fresolution=/tmp/ccJCQOe0.res -plugin-opt=-pass-through=-lgcc -plugin-opt=-pass-through=-lgcc_s -plugin-opt=-pass-through=-lc -plugin-opt=-pass-through=-lgcc -plugin-opt=-pass-through=-lgcc_s --build-id --eh-frame-hdr -m elf_x86_64 --hash-style=gnu --as-needed -export-dynamic -dynamic-linker /lib64/ld-linux-x86-64.so.2 -pie -z now -z relro -o cmTC_f5cb1 /usr/lib/gcc/x86_64-linux-gnu/7/../../../x86_64-linux-gnu/Scrt1.o /usr/lib/gcc/x86_64-linux-gnu/7/../../../x86_64-linux-gnu/crti.o /usr/lib/gcc/x86_64-linux-gnu/7/crtbeginS.o -L/usr/lib/gcc/x86_64-linux-gnu/7 -L/usr/lib/gcc/x86_64-linux-gnu/7/../../../x86_64-linux-gnu -L/usr/lib/gcc/x86_64-linux-gnu/7/../../../../lib -L/lib/x86_64-linux-gnu -L/lib/../lib -L/usr/lib/x86_64-linux-gnu -L/usr/lib/../lib -L/usr/lib/gcc/x86_64-linux-gnu/7/../../.. CMakeFiles/cmTC_f5cb1.dir/CMakeCCompilerABI.c.o -lgcc --push-state --as-needed -lgcc_s --pop-state -lc -lgcc --push-state --as-needed -lgcc_s --pop-state /usr/lib/gcc/x86_64-linux-gnu/7/crtendS.o /usr/lib/gcc/x86_64-linux-gnu/7/../../../x86_64-linux-gnu/crtn.o]
    arg [/usr/lib/gcc/x86_64-linux-gnu/7/collect2] ==> ignore
    arg [-plugin] ==> ignore
    arg [/usr/lib/gcc/x86_64-linux-gnu/7/liblto_plugin.so] ==> ignore
    arg [-plugin-opt=/usr/lib/gcc/x86_64-linux-gnu/7/lto-wrapper] ==> ignore
    arg [-plugin-opt=-fresolution=/tmp/ccJCQOe0.res] ==> ignore
    arg [-plugin-opt=-pass-through=-lgcc] ==> ignore
    arg [-plugin-opt=-pass-through=-lgcc_s] ==> ignore
    arg [-plugin-opt=-pass-through=-lc] ==> ignore
    arg [-plugin-opt=-pass-through=-lgcc] ==> ignore
    arg [-plugin-opt=-pass-through=-lgcc_s] ==> ignore
    arg [--build-id] ==> ignore
    arg [--eh-frame-hdr] ==> ignore
    arg [-m] ==> ignore
    arg [elf_x86_64] ==> ignore
    arg [--hash-style=gnu] ==> ignore
    arg [--as-needed] ==> ignore
    arg [-export-dynamic] ==> ignore
    arg [-dynamic-linker] ==> ignore
    arg [/lib64/ld-linux-x86-64.so.2] ==> ignore
    arg [-pie] ==> ignore
    arg [-znow] ==> ignore
    arg [-zrelro] ==> ignore
    arg [-o] ==> ignore
    arg [cmTC_f5cb1] ==> ignore
    arg [/usr/lib/gcc/x86_64-linux-gnu/7/../../../x86_64-linux-gnu/Scrt1.o] ==> ignore
    arg [/usr/lib/gcc/x86_64-linux-gnu/7/../../../x86_64-linux-gnu/crti.o] ==> ignore
    arg [/usr/lib/gcc/x86_64-linux-gnu/7/crtbeginS.o] ==> ignore
    arg [-L/usr/lib/gcc/x86_64-linux-gnu/7] ==> dir [/usr/lib/gcc/x86_64-linux-gnu/7]
    arg [-L/usr/lib/gcc/x86_64-linux-gnu/7/../../../x86_64-linux-gnu] ==> dir [/usr/lib/gcc/x86_64-linux-gnu/7/../../../x86_64-linux-gnu]
    arg [-L/usr/lib/gcc/x86_64-linux-gnu/7/../../../../lib] ==> dir [/usr/lib/gcc/x86_64-linux-gnu/7/../../../../lib]
    arg [-L/lib/x86_64-linux-gnu] ==> dir [/lib/x86_64-linux-gnu]
    arg [-L/lib/../lib] ==> dir [/lib/../lib]
    arg [-L/usr/lib/x86_64-linux-gnu] ==> dir [/usr/lib/x86_64-linux-gnu]
    arg [-L/usr/lib/../lib] ==> dir [/usr/lib/../lib]
    arg [-L/usr/lib/gcc/x86_64-linux-gnu/7/../../..] ==> dir [/usr/lib/gcc/x86_64-linux-gnu/7/../../..]
    arg [CMakeFiles/cmTC_f5cb1.dir/CMakeCCompilerABI.c.o] ==> ignore
    arg [-lgcc] ==> lib [gcc]
    arg [--push-state] ==> ignore
    arg [--as-needed] ==> ignore
    arg [-lgcc_s] ==> lib [gcc_s]
    arg [--pop-state] ==> ignore
    arg [-lc] ==> lib [c]
    arg [-lgcc] ==> lib [gcc]
    arg [--push-state] ==> ignore
    arg [--as-needed] ==> ignore
    arg [-lgcc_s] ==> lib [gcc_s]
    arg [--pop-state] ==> ignore
    arg [/usr/lib/gcc/x86_64-linux-gnu/7/crtendS.o] ==> ignore
    arg [/usr/lib/gcc/x86_64-linux-gnu/7/../../../x86_64-linux-gnu/crtn.o] ==> ignore
  collapse library dir [/usr/lib/gcc/x86_64-linux-gnu/7] ==> [/usr/lib/gcc/x86_64-linux-gnu/7]
  collapse library dir [/usr/lib/gcc/x86_64-linux-gnu/7/../../../x86_64-linux-gnu] ==> [/usr/lib/x86_64-linux-gnu]
  collapse library dir [/usr/lib/gcc/x86_64-linux-gnu/7/../../../../lib] ==> [/usr/lib]
  collapse library dir [/lib/x86_64-linux-gnu] ==> [/lib/x86_64-linux-gnu]
  collapse library dir [/lib/../lib] ==> [/lib]
  collapse library dir [/usr/lib/x86_64-linux-gnu] ==> [/usr/lib/x86_64-linux-gnu]
  collapse library dir [/usr/lib/../lib] ==> [/usr/lib]
  collapse library dir [/usr/lib/gcc/x86_64-linux-gnu/7/../../..] ==> [/usr/lib]
  implicit libs: [gcc;gcc_s;c;gcc;gcc_s]
  implicit dirs: [/usr/lib/gcc/x86_64-linux-gnu/7;/usr/lib/x86_64-linux-gnu;/usr/lib;/lib/x86_64-linux-gnu;/lib]
  implicit fwks: []


Detecting CXX compiler ABI info compiled with the following output:
Change Dir: /mnt/d/zyp/fuzzer/memdbFuzz/tree_mutation/CMakeFiles/CMakeTmp

Run Build Command(s):/usr/bin/make cmTC_eb6e1/fast && /usr/bin/make  -f CMakeFiles/cmTC_eb6e1.dir/build.make CMakeFiles/cmTC_eb6e1.dir/build
make[1]: Entering directory '/mnt/d/zyp/fuzzer/memdbFuzz/tree_mutation/CMakeFiles/CMakeTmp'
Building CXX object CMakeFiles/cmTC_eb6e1.dir/CMakeCXXCompilerABI.cpp.o
/usr/bin/c++   -v -o CMakeFiles/cmTC_eb6e1.dir/CMakeCXXCompilerABI.cpp.o -c /usr/local/share/cmake-3.18/Modules/CMakeCXXCompilerABI.cpp
Using built-in specs.
COLLECT_GCC=/usr/bin/c++
OFFLOAD_TARGET_NAMES=nvptx-none
OFFLOAD_TARGET_DEFAULT=1
Target: x86_64-linux-gnu
Configured with: ../src/configure -v --with-pkgversion='Ubuntu 7.5.0-3ubuntu1~18.04' --with-bugurl=file:///usr/share/doc/gcc-7/README.Bugs --enable-languages=c,ada,c++,go,brig,d,fortran,objc,obj-c++ --prefix=/usr --with-gcc-major-version-only --program-suffix=-7 --program-prefix=x86_64-linux-gnu- --enable-shared --enable-linker-build-id --libexecdir=/usr/lib --without-included-gettext --enable-threads=posix --libdir=/usr/lib --enable-nls --enable-bootstrap --enable-clocale=gnu --enable-libstdcxx-debug --enable-libstdcxx-time=yes --with-default-libstdcxx-abi=new --enable-gnu-unique-object --disable-vtable-verify --enable-libmpx --enable-plugin --enable-default-pie --with-system-zlib --with-target-system-zlib --enable-objc-gc=auto --enable-multiarch --disable-werror --with-arch-32=i686 --with-abi=m64 --with-multilib-list=m32,m64,mx32 --enable-multilib --with-tune=generic --enable-offload-targets=nvptx-none --without-cuda-driver --enable-checking=release --build=x86_64-linux-gnu --host=x86_64-linux-gnu --target=x86_64-linux-gnu
Thread model: posix
gcc version 7.5.0 (Ubuntu 7.5.0-3ubuntu1~18.04) 
COLLECT_GCC_OPTIONS='-v' '-o' 'CMakeFiles/cmTC_eb6e1.dir/CMakeCXXCompilerABI.cpp.o' '-c' '-shared-libgcc' '-mtune=generic' '-march=x86-64'
 /usr/lib/gcc/x86_64-linux-gnu/7/cc1plus -quiet -v -imultiarch x86_64-linux-gnu -D_GNU_SOURCE /usr/local/share/cmake-3.18/Modules/CMakeCXXCompilerABI.cpp -quiet -dumpbase CMakeCXXCompilerABI.cpp -mtune=generic -march=x86-64 -auxbase-strip CMakeFiles/cmTC_eb6e1.dir/CMakeCXXCompilerABI.cpp.o -version -fstack-protector-strong -Wformat -Wformat-security -o /tmp/ccLstRe6.s
GNU C++14 (Ubuntu 7.5.0-3ubuntu1~18.04) version 7.5.0 (x86_64-linux-gnu)
	compiled by GNU C version 7.5.0, GMP version 6.1.2, MPFR version 4.0.1, MPC version 1.1.0, isl version isl-0.19-GMP

GGC heuristics: --param ggc-min-expand=100 --param ggc-min-heapsize=131072
ignoring duplicate directory "/usr/include/x86_64-linux-gnu/c++/7"
ignoring nonexistent directory "/usr/local/include/x86_64-linux-gnu"
ignoring nonexistent directory "/usr/lib/gcc/x86_64-linux-gnu/7/../../../../x86_64-linux-gnu/include"
#include "..." search starts here:
#include <...> search starts here:
 /usr/include/c++/7
 /usr/include/x86_64-linux-gnu/c++/7
 /usr/include/c++/7/backward
 /usr/lib/gcc/x86_64-linux-gnu/7/include
 /usr/local/include
 /usr/lib/gcc/x86_64-linux-gnu/7/include-fixed
 /usr/include/x86_64-linux-gnu
 /usr/include
End of search list.
GNU C++14 (Ubuntu 7.5.0-3ubuntu1~18.04) version 7.5.0 (x86_64-linux-gnu)
	compiled by GNU C version 7.5.0, GMP version 6.1.2, MPFR version 4.0.1, MPC version 1.1.0, isl version isl-0.19-GMP

GGC heuristics: --param ggc-min-expand=100 --param ggc-min-heapsize=131072
Compiler executable checksum: 3eb3dc290cd5714c3e1c3ae751116f07
COLLECT_GCC_OPTIONS='-v' '-o' 'CMakeFiles/cmTC_eb6e1.dir/CMakeCXXCompilerABI.cpp.o' '-c' '-shared-libgcc' '-mtune=generic' '-march=x86-64'
 as -v --64 -o CMakeFiles/cmTC_eb6e1.dir/CMakeCXXCompilerABI.cpp.o /tmp/ccLstRe6.s
GNU assembler version 2.30 (x86_64-linux-gnu) using BFD version (GNU Binutils for Ubuntu) 2.30
COMPILER_PATH=/usr/lib/gcc/x86_64-linux-gnu/7/:/usr/lib/gcc/x86_64-linux-gnu/7/:/usr/lib/gcc/x86_64-linux-gnu/:/usr/lib/gcc/x86_64-linux-gnu/7/:/usr/lib/gcc/x86_64-linux-gnu/
LIBRARY_PATH=/usr/lib/gcc/x86_64-linux-gnu/7/:/usr/lib/gcc/x86_64-linux-gnu/7/../../../x86_64-linux-gnu/:/usr/lib/gcc/x86_64-linux-gnu/7/../../../../lib/:/lib/x86_64-linux-gnu/:/lib/../lib/:/usr/lib/x86_64-linux-gnu/:/usr/lib/../lib/:/usr/lib/gcc/x86_64-linux-gnu/7/../../../:/lib/:/usr/lib/
COLLECT_GCC_OPTIONS='-v' '-o' 'CMakeFiles/cmTC_eb6e1.dir/CMakeCXXCompilerABI.cpp.o' '-c' '-shared-libgcc' '-mtune=generic' '-march=x86-64'
Linking CXX executable cmTC_eb6e1
/usr/local/bin/cmake -E cmake_link_script CMakeFiles/cmTC_eb6e1.dir/link.txt --verbose=1
/usr/bin/c++  -v -rdynamic CMakeFiles/cmTC_eb6e1.dir/CMakeCXXCompilerABI.cpp.o -o cmTC_eb6e1 
Using built-in specs.
COLLECT_GCC=/usr/bin/c++
COLLECT_LTO_WRAPPER=/usr/lib/gcc/x86_64-linux-gnu/7/lto-wrapper
OFFLOAD_TARGET_NAMES=nvptx-none
OFFLOAD_TARGET_DEFAULT=1
Target: x86_64-linux-gnu
Configured with: ../src/configure -v --with-pkgversion='Ubuntu 7.5.0-3ubuntu1~18.04' --with-bugurl=file:///usr/share/doc/gcc-7/README.Bugs --enable-languages=c,ada,c++,go,brig,d,fortran,objc,obj-c++ --prefix=/usr --with-gcc-major-version-only --program-suffix=-7 --program-prefix=x86_64-linux-gnu- --enable-shared --enable-linker-build-id --libexecdir=/usr/lib --without-included-gettext --enable-threads=posix --libdir=/usr/lib --enable-nls --enable-bootstrap --enable-clocale=gnu --enable-libstdcxx-debug --enable-libstdcxx-time=yes --with-default-libstdcxx-abi=new --enable-gnu-unique-object --disable-vtable-verify --enable-libmpx --enable-plugin --enable-default-pie --with-system-zlib --with-target-system-zlib --enable-objc-gc=auto --enable-multiarch --disable-werror --with-arch-32=i686 --with-abi=m64 --with-multilib-list=m32,m64,mx32 --enable-multilib --with-tune=generic --enable-offload-targets=nvptx-none --without-cuda-driver --enable-checking=release --build=x86_64-linux-gnu --host=x86_64-linux-gnu --target=x86_64-linux-gnu
Thread model: posix
gcc version 7.5.0 (Ubuntu 7.5.0-3ubuntu1~18.04) 
COMPILER_PATH=/usr/lib/gcc/x86_64-linux-gnu/7/:/usr/lib/gcc/x86_64-linux-gnu/7/:/usr/lib/gcc/x86_64-linux-gnu/:/usr/lib/gcc/x86_64-linux-gnu/7/:/usr/lib/gcc/x86_64-linux-gnu/
LIBRARY_PATH=/usr/lib/gcc/x86_64-linux-gnu/7/:/usr/lib/gcc/x86_64-linux-gnu/7/../../../x86_64-linux-gnu/:/usr/lib/gcc/x86_64-linux-gnu/7/../../../../lib/:/lib/x86_64-linux-gnu/:/lib/../lib/:/usr/lib/x86_64-linux-gnu/:/usr/lib/../lib/:/usr/lib/gcc/x86_64-linux-gnu/7/../../../:/lib/:/usr/lib/
COLLECT_GCC_OPTIONS='-v' '-rdynamic' '-o' 'cmTC_eb6e1' '-shared-libgcc' '-mtune=generic' '-march=x86-64'
 /usr/lib/gcc/x86_64-linux-gnu/7/collect2 -plugin /usr/lib/gcc/x86_64-linux-gnu/7/liblto_plugin.so -plugin-opt=/usr/lib/gcc/x86_64-linux-gnu/7/lto-wrapper -plugin-opt=-fresolution=/tmp/cct3VmUt.res -plugin-opt=-pass-through=-lgcc_s -plugin-opt=-pass-through=-lgcc -plugin-opt=-pass-through=-lc -plugin-opt=-pass-through=-lgcc_s -plugin-opt=-pass-through=-lgcc --build-id --eh-frame-hdr -m elf_x86_64 --hash-style=gnu --as-needed -export-dynamic -dynamic-linker /lib64/ld-linux-x86-64.so.2 -pie -z now -z relro -o cmTC_eb6e1 /usr/lib/gcc/x86_64-linux-gnu/7/../../../x86_64-linux-gnu/Scrt1.o /usr/lib/gcc/x86_64-linux-gnu/7/../../../x86_64-linux-gnu/crti.o /usr/lib/gcc/x86_64-linux-gnu/7/crtbeginS.o -L/usr/lib/gcc/x86_64-linux-gnu/7 -L/usr/lib/gcc/x86_64-linux-gnu/7/../../../x86_64-linux-gnu -L/usr/lib/gcc/x86_64-linux-gnu/7/../../../../lib -L/lib/x86_64-linux-gnu -L/lib/../lib -L/usr/lib/x86_64-linux-gnu -L/usr/lib/../lib -L/usr/lib/gcc/x86_64-linux-gnu/7/../../.. CMakeFiles/cmTC_eb6e1.dir/CMakeCXXCompilerABI.cpp.o -lstdc++ -lm -lgcc_s -lgcc -lc -lgcc_s -lgcc /usr/lib/gcc/x86_64-linux-gnu/7/crtendS.o /usr/lib/gcc/x86_64-linux-gnu/7/../../../x86_64-linux-gnu/crtn.o
COLLECT_GCC_OPTIONS='-v' '-rdynamic' '-o' 'cmTC_eb6e1' '-shared-libgcc' '-mtune=generic' '-march=x86-64'
make[1]: Leaving directory '/mnt/d/zyp/fuzzer/memdbFuzz/tree_mutation/CMakeFiles/CMakeTmp'


Parsed CXX implicit include dir info from above output: rv=done
  found start of include info
  found start of implicit include info
    add: [/usr/include/c++/7]
    add: [/usr/include/x86_64-linux-gnu/c++/7]
    add: [/usr/include/c++/7/backward]
    add: [/usr/lib/gcc/x86_64-linux-gnu/7/include]
    add: [/usr/local/include]
    add: [/usr/lib/gcc/x86_64-linux-gnu/7/include-fixed]
    add: [/usr/include/x86_64-linux-gnu]
    add: [/usr/include]
  end of search list found
  collapse include dir [/usr/include/c++/7] ==> [/usr/include/c++/7]
  collapse include dir [/usr/include/x86_64-linux-gnu/c++/7] ==> [/usr/include/x86_64-linux-gnu/c++/7]
  collapse include dir [/usr/include/c++/7/backward] ==> [/usr/include/c++/7/backward]
  collapse include dir [/usr/lib/gcc/x86_64-linux-gnu/7/include] ==> [/usr/lib/gcc/x86_64-linux-gnu/7/include]
  collapse include dir [/usr/local/include] ==> [/usr/local/include]
  collapse include dir [/usr/lib/gcc/x86_64-linux-gnu/7/include-fixed] ==> [/usr/lib/gcc/x86_64-linux-gnu/7/include-fixed]
  collapse include dir [/usr/include/x86_64-linux-gnu] ==> [/usr/include/x86_64-linux-gnu]
  collapse include dir [/usr/include] ==> [/usr/include]
  implicit include dirs: [/usr/include/c++/7;/usr/include/x86_64-linux-gnu/c++/7;/usr/include/c++/7/backward;/usr/lib/gcc/x86_64-linux-gnu/7/include;/usr/local/include;/usr/lib/gcc/x86_64-linux-gnu/7/include-fixed;/usr/include/x86_64-linux-gnu;/usr/include]


Parsed CXX implicit link information from above output:
  link line regex: [^( *|.*[/\])(ld|CMAKE_LINK_STARTFILE-NOTFOUND|([^/\]+-)?ld|collect2)[^/\]*( |$)]
  ignore line: [Change Dir: /mnt/d/zyp/fuzzer/memdbFuzz/tree_mutation/CMakeFiles/CMakeTmp]
  ignore line: []
  ignore line: [Run Build Command(s):/usr/bin/make cmTC_eb6e1/fast && /usr/bin/make  -f CMakeFiles/cmTC_eb6e1.dir/build.make CMakeFiles/cmTC_eb6e1.dir/build]
  ignore line: [make[1]: Entering directory '/mnt/d/zyp/fuzzer/memdbFuzz/tree_mutation/CMakeFiles/CMakeTmp']
  ignore line: [Building CXX object CMakeFiles/cmTC_eb6e1.dir/CMakeCXXCompilerABI.cpp.o]
  ignore line: [/usr/bin/c++   -v -o CMakeFiles/cmTC_eb6e1.dir/CMakeCXXCompilerABI.cpp.o -c /usr/local/share/cmake-3.18/Modules/CMakeCXXCompilerABI.cpp]
  ignore line: [Using built-in specs.]
  ignore line: [COLLECT_GCC=/usr/bin/c++]
  ignore line: [OFFLOAD_TARGET_NAMES=nvptx-none]
  ignore line: [OFFLOAD_TARGET_DEFAULT=1]
  ignore line: [Target: x86_64-linux-gnu]
  ignore line: [Configured with: ../src/configure -v --with-pkgversion='Ubuntu 7.5.0-3ubuntu1~18.04' --with-bugurl=file:///usr/share/doc/gcc-7/README.Bugs --enable-languages=c ada c++ go brig d fortran objc obj-c++ --prefix=/usr --with-gcc-major-version-only --program-suffix=-7 --program-prefix=x86_64-linux-gnu- --enable-shared --enable-linker-build-id --libexecdir=/usr/lib --without-included-gettext --enable-threads=posix --libdir=/usr/lib --enable-nls --enable-bootstrap --enable-clocale=gnu --enable-libstdcxx-debug --enable-libstdcxx-time=yes --with-default-libstdcxx-abi=new --enable-gnu-unique-object --disable-vtable-verify --enable-libmpx --enable-plugin --enable-default-pie --with-system-zlib --with-target-system-zlib --enable-objc-gc=auto --enable-multiarch --disable-werror --with-arch-32=i686 --with-abi=m64 --with-multilib-list=m32 m64 mx32 --enable-multilib --with-tune=generic --enable-offload-targets=nvptx-none --without-cuda-driver --enable-checking=release --build=x86_64-linux-gnu --host=x86_64-linux-gnu --target=x86_64-linux-gnu]
  ignore line: [Thread model: posix]
  ignore line: [gcc version 7.5.0 (Ubuntu 7.5.0-3ubuntu1~18.04) ]
  ignore line: [COLLECT_GCC_OPTIONS='-v' '-o' 'CMakeFiles/cmTC_eb6e1.dir/CMakeCXXCompilerABI.cpp.o' '-c' '-shared-libgcc' '-mtune=generic' '-march=x86-64']
  ignore line: [ /usr/lib/gcc/x86_64-linux-gnu/7/cc1plus -quiet -v -imultiarch x86_64-linux-gnu -D_GNU_SOURCE /usr/local/share/cmake-3.18/Modules/CMakeCXXCompilerABI.cpp -quiet -dumpbase CMakeCXXCompilerABI.cpp -mtune=generic -march=x86-64 -auxbase-strip CMakeFiles/cmTC_eb6e1.dir/CMakeCXXCompilerABI.cpp.o -version -fstack-protector-strong -Wformat -Wformat-security -o /tmp/ccLstRe6.s]
  ignore line: [GNU C++14 (Ubuntu 7.5.0-3ubuntu1~18.04) version 7.5.0 (x86_64-linux-gnu)]
  ignore line: [	compiled by GNU C version 7.5.0  GMP version 6.1.2  MPFR version 4.0.1  MPC version 1.1.0  isl version isl-0.19-GMP]
  ignore line: []
  ignore line: [GGC heuristics: --param ggc-min-expand=100 --param ggc-min-heapsize=131072]
  ignore line: [ignoring duplicate directory "/usr/include/x86_64-linux-gnu/c++/7"]
  ignore line: [ignoring nonexistent directory "/usr/local/include/x86_64-linux-gnu"]
  ignore line: [ignoring nonexistent directory "/usr/lib/gcc/x86_64-linux-gnu/7/../../../../x86_64-linux-gnu/include"]
  ignore line: [#include "..." search starts here:]
  ignore line: [#include <...> search starts here:]
  ignore line: [ /usr/include/c++/7]
  ignore line: [ /usr/include/x86_64-linux-gnu/c++/7]
  ignore line: [ /usr/include/c++/7/backward]
  ignore line: [ /usr/lib/gcc/x86_64-linux-gnu/7/include]
  ignore line: [ /usr/local/include]
  ignore line: [ /usr/lib/gcc/x86_64-linux-gnu/7/include-fixed]
  ignore line: [ /usr/include/x86_64-linux-gnu]
  ignore line: [ /usr/include]
  ignore line: [End of search list.]
  ignore line: [GNU C++14 (Ubuntu 7.5.0-3ubuntu1~18.04) version 7.5.0 (x86_64-linux-gnu)]
  ignore line: [	compiled by GNU C version 7.5.0  GMP version 6.1.2  MPFR version 4.0.1  MPC version 1.1.0  isl version isl-0.19-GMP]
  ignore line: []
  ignore line: [GGC heuristics: --param ggc-min-expand=100 --param ggc-min-heapsize=131072]
  ignore line: [Compiler executable checksum: 3eb3dc290cd5714c3e1c3ae751116f07]
  ignore line: [COLLECT_GCC_OPTIONS='-v' '-o' 'CMakeFiles/cmTC_eb6e1.dir/CMakeCXXCompilerABI.cpp.o' '-c' '-shared-libgcc' '-mtune=generic' '-march=x86-64']
  ignore line: [ as -v --64 -o CMakeFiles/cmTC_eb6e1.dir/CMakeCXXCompilerABI.cpp.o /tmp/ccLstRe6.s]
  ignore line: [GNU assembler version 2.30 (x86_64-linux-gnu) using BFD version (GNU Binutils for Ubuntu) 2.30]
  ignore line: [COMPILER_PATH=/usr/lib/gcc/x86_64-linux-gnu/7/:/usr/lib/gcc/x86_64-linux-gnu/7/:/usr/lib/gcc/x86_64-linux-gnu/:/usr/lib/gcc/x86_64-linux-gnu/7/:/usr/lib/gcc/x86_64-linux-gnu/]
  ignore line: [LIBRARY_PATH=/usr/lib/gcc/x86_64-linux-gnu/7/:/usr/lib/gcc/x86_64-linux-gnu/7/../../../x86_64-linux-gnu/:/usr/lib/gcc/x86_64-linux-gnu/7/../../../../lib/:/lib/x86_64-linux-gnu/:/lib/../lib/:/usr/lib/x86_64-linux-gnu/:/usr/lib/../lib/:/usr/lib/gcc/x86_64-linux-gnu/7/../../../:/lib/:/usr/lib/]
  ignore line: [COLLECT_GCC_OPTIONS='-v' '-o' 'CMakeFiles/cmTC_eb6e1.dir/CMakeCXXCompilerABI.cpp.o' '-c' '-shared-libgcc' '-mtune=generic' '-march=x86-64']
  ignore line: [Linking CXX executable cmTC_eb6e1]
  ignore line: [/usr/local/bin/cmake -E cmake_link_script CMakeFiles/cmTC_eb6e1.dir/link.txt --verbose=1]
  ignore line: [/usr/bin/c++  -v -rdynamic CMakeFiles/cmTC_eb6e1.dir/CMakeCXXCompilerABI.cpp.o -o cmTC_eb6e1 ]
  ignore line: [Using built-in specs.]
  ignore line: [COLLECT_GCC=/usr/bin/c++]
  ignore line: [COLLECT_LTO_WRAPPER=/usr/lib/gcc/x86_64-linux-gnu/7/lto-wrapper]
  ignore line: [OFFLOAD_TARGET_NAMES=nvptx-none]
  ignore line: [OFFLOAD_TARGET_DEFAULT=1]
  ignore line: [Target: x86_64-linux-gnu]
  ignore line: [Configured with: ../src/configure -v --with-pkgversion='Ubuntu 7.5.0-3ubuntu1~18.04' --with-bugurl=file:///usr/share/doc/gcc-7/README.Bugs --enable-languages=c ada c++ go brig d fortran objc obj-c++ --prefix=/usr --with-gcc-major-version-only --program-suffix=-7 --program-prefix=x86_64-linux-gnu- --enable-shared --enable-linker-build-id --libexecdir=/usr/lib --without-included-gettext --enable-threads=posix --libdir=/usr/lib --enable-nls --enable-bootstrap --enable-clocale=gnu --enable-libstdcxx-debug --enable-libstdcxx-time=yes --with-default-libstdcxx-abi=new --enable-gnu-unique-object --disable-vtable-verify --enable-libmpx --enable-plugin --enable-default-pie --with-system-zlib --with-target-system-zlib --enable-objc-gc=auto --enable-multiarch --disable-werror --with-arch-32=i686 --with-abi=m64 --with-multilib-list=m32 m64 mx32 --enable-multilib --with-tune=generic --enable-offload-targets=nvptx-none --without-cuda-driver --enable-checking=release --build=x86_64-linux-gnu --host=x86_64-linux-gnu --target=x86_64-linux-gnu]
  ignore line: [Thread model: posix]
  ignore line: [gcc version 7.5.0 (Ubuntu 7.5.0-3ubuntu1~18.04) ]
  ignore line: [COMPILER_PATH=/usr/lib/gcc/x86_64-linux-gnu/7/:/usr/lib/gcc/x86_64-linux-gnu/7/:/usr/lib/gcc/x86_64-linux-gnu/:/usr/lib/gcc/x86_64-linux-gnu/7/:/usr/lib/gcc/x86_64-linux-gnu/]
  ignore line: [LIBRARY_PATH=/usr/lib/gcc/x86_64-linux-gnu/7/:/usr/lib/gcc/x86_64-linux-gnu/7/../../../x86_64-linux-gnu/:/usr/lib/gcc/x86_64-linux-gnu/7/../../../../lib/:/lib/x86_64-linux-gnu/:/lib/../lib/:/usr/lib/x86_64-linux-gnu/:/usr/lib/../lib/:/usr/lib/gcc/x86_64-linux-gnu/7/../../../:/lib/:/usr/lib/]
  ignore line: [COLLECT_GCC_OPTIONS='-v' '-rdynamic' '-o' 'cmTC_eb6e1' '-shared-libgcc' '-mtune=generic' '-march=x86-64']
  link line: [ /usr/lib/gcc/x86_64-linux-gnu/7/collect2 -plugin /usr/lib/gcc/x86_64-linux-gnu/7/liblto_plugin.so -plugin-opt=/usr/lib/gcc/x86_64-linux-gnu/7/lto-wrapper -plugin-opt=-fresolution=/tmp/cct3VmUt.res -plugin-opt=-pass-through=-lgcc_s -plugin-opt=-pass-through=-lgcc -plugin-opt=-pass-through=-lc -plugin-opt=-pass-through=-lgcc_s -plugin-opt=-pass-through=-lgcc --build-id --eh-frame-hdr -m elf_x86_64 --hash-style=gnu --as-needed -export-dynamic -dynamic-linker /lib64/ld-linux-x86-64.so.2 -pie -z now -z relro -o cmTC_eb6e1 /usr/lib/gcc/x86_64-linux-gnu/7/../../../x86_64-linux-gnu/Scrt1.o /usr/lib/gcc/x86_64-linux-gnu/7/../../../x86_64-linux-gnu/crti.o /usr/lib/gcc/x86_64-linux-gnu/7/crtbeginS.o -L/usr/lib/gcc/x86_64-linux-gnu/7 -L/usr/lib/gcc/x86_64-linux-gnu/7/../../../x86_64-linux-gnu -L/usr/lib/gcc/x86_64-linux-gnu/7/../../../../lib -L/lib/x86_64-linux-gnu -L/lib/../lib -L/usr/lib/x86_64-linux-gnu -L/usr/lib/../lib -L/usr/lib/gcc/x86_64-linux-gnu/7/../../.. CMakeFiles/cmTC_eb6e1.dir/CMakeCXXCompilerABI.cpp.o -lstdc++ -lm -lgcc_s -lgcc -lc -lgcc_s -lgcc /usr/lib/gcc/x86_64-linux-gnu/7/crtendS.o /usr/lib/gcc/x86_64-linux-gnu/7/../../../x86_64-linux-gnu/crtn.o]
    arg [/usr/lib/gcc/x86_64-linux-gnu/7/collect2] ==> ignore
    arg [-plugin] ==> ignore
    arg [/usr/lib/gcc/x86_64-linux-gnu/7/liblto_plugin.so] ==> ignore
    arg [-plugin-opt=/usr/lib/gcc/x86_64-linux-gnu/7/lto-wrapper] ==> ignore
    arg [-plugin-opt=-fresolution=/tmp/cct3VmUt.res] ==> ignore
    arg [-plugin-opt=-pass-through=-lgcc_s] ==> ignore
    arg [-plugin-opt=-pass-through=-lgcc] ==> ignore
    arg [-plugin-opt=-pass-through=-lc] ==> ignore
    arg [-plugin-opt=-pass-through=-lgcc_s] ==> ignore
    arg [-plugin-opt=-pass-through=-lgcc] ==> ignore
    arg [--build-id] ==> ignore
    arg [--eh-frame-hdr] ==> ignore
    arg [-m] ==> ignore
    arg [elf_x86_64] ==> ignore
    arg [--hash-style=gnu] ==> ignore
    arg [--as-needed] ==> ignore
    arg [-export-dynamic] ==> ignore
    arg [-dynamic-linker] ==> ignore
    arg [/lib64/ld-linux-x86-64.so.2] ==> ignore
    arg [-pie] ==> ignore
    arg [-znow] ==> ignore
    arg [-zrelro] ==> ignore
    arg [-o] ==> ignore
    arg [cmTC_eb6e1] ==> ignore
    arg [/usr/lib/gcc/x86_64-linux-gnu/7/../../../x86_64-linux-gnu/Scrt1.o] ==> ignore
    arg [/usr/lib/gcc/x86_64-linux-gnu/7/../../../x86_64-linux-gnu/crti.o] ==> ignore
    arg [/usr/lib/gcc/x86_64-linux-gnu/7/crtbeginS.o] ==> ignore
    arg [-L/usr/lib/gcc/x86_64-linux-gnu/7] ==> dir [/usr/lib/gcc/x86_64-linux-gnu/7]
    arg [-L/usr/lib/gcc/x86_64-linux-gnu/7/../../../x86_64-linux-gnu] ==> dir [/usr/lib/gcc/x86_64-linux-gnu/7/../../../x86_64-linux-gnu]
    arg [-L/usr/lib/gcc/x86_64-linux-gnu/7/../../../../lib] ==> dir [/usr/lib/gcc/x86_64-linux-gnu/7/../../../../lib]
    arg [-L/lib/x86_64-linux-gnu] ==> dir [/lib/x86_64-linux-gnu]
    arg [-L/lib/../lib] ==> dir [/lib/../lib]
    arg [-L/usr/lib/x86_64-linux-gnu] ==> dir [/usr/lib/x86_64-linux-gnu]
    arg [-L/usr/lib/../lib] ==> dir [/usr/lib/../lib]
    arg [-L/usr/lib/gcc/x86_64-linux-gnu/7/../../..] ==> dir [/usr/lib/gcc/x86_64-linux-gnu/7/../../..]
    arg [CMakeFiles/cmTC_eb6e1.dir/CMakeCXXCompilerABI.cpp.o] ==> ignore
    arg [-lstdc++] ==> lib [stdc++]
    arg [-lm] ==> lib [m]
    arg [-lgcc_s] ==> lib [gcc_s]
    arg [-lgcc] ==> lib [gcc]
    arg [-lc] ==> lib [c]
    arg [-lgcc_s] ==> lib [gcc_s]
    arg [-lgcc] ==> lib [gcc]
    arg [/usr/lib/gcc/x86_64-linux-gnu/7/crtendS.o] ==> ignore
    arg [/usr/lib/gcc/x86_64-linux-gnu/7/../../../x86_64-linux-gnu/crtn.o] ==> ignore
  collapse library dir [/usr/lib/gcc/x86_64-linux-gnu/7] ==> [/usr/lib/gcc/x86_64-linux-gnu/7]
  collapse library dir [/usr/lib/gcc/x86_64-linux-gnu/7/../../../x86_64-linux-gnu] ==> [/usr/lib/x86_64-linux-gnu]
  collapse library dir [/usr/lib/gcc/x86_64-linux-gnu/7/../../../../lib] ==> [/usr/lib]
  collapse library dir [/lib/x86_64-linux-gnu] ==> [/lib/x86_64-linux-gnu]
  collapse library dir [/lib/../lib] ==> [/lib]
  collapse library dir [/usr/lib/x86_64-linux-gnu] ==> [/usr/lib/x86_64-linux-gnu]
  collapse library dir [/usr/lib/../lib] ==> [/usr/lib]
  collapse library dir [/usr/lib/gcc/x86_64-linux-gnu/7/../../..] ==> [/usr/lib]
  implicit libs: [stdc++;m;gcc_s;gcc;c;gcc_s;gcc]
  implicit dirs: [/usr/lib/gcc/x86_64-linux-gnu/7;/usr/lib/x86_64-linux-gnu;/usr/lib;/lib/x86_64-linux-gnu;/lib]
  implicit fwks: []


The system is: Linux - 4.4.0-19041-Microsoft - x86_64
Compiling the C compiler identification source file "CMakeCCompilerId.c" succeeded.
Compiler: /usr/bin/cc 
Build flags: 
Id flags:  

The output was:
0


Compilation of the C compiler identification source "CMakeCCompilerId.c" produced "a.out"

The C compiler identification is GNU, found in "/mnt/d/zyp/fuzzer/memdbFuzz/tree_mutation/CMakeFiles/3.18.20081101-MSVC_2/CompilerIdC/a.out"

Compiling the CXX compiler identification source file "CMakeCXXCompilerId.cpp" succeeded.
Compiler: /usr/bin/c++ 
Build flags: 
Id flags:  

The output was:
0


Compilation of the CXX compiler identification source "CMakeCXXCompilerId.cpp" produced "a.out"

The CXX compiler identification is GNU, found in "/mnt/d/zyp/fuzzer/memdbFuzz/tree_mutation/CMakeFiles/3.18.20081101-MSVC_2/CompilerIdCXX/a.out"

Detecting C compiler ABI info compiled with the following output:
Change Dir: /mnt/d/zyp/fuzzer/memdbFuzz/tree_mutation/CMakeFiles/CMakeTmp

Run Build Command(s):/usr/bin/make cmTC_bda9d/fast && /usr/bin/make  -f CMakeFiles/cmTC_bda9d.dir/build.make CMakeFiles/cmTC_bda9d.dir/build
make[1]: Entering directory '/mnt/d/zyp/fuzzer/memdbFuzz/tree_mutation/CMakeFiles/CMakeTmp'
Building C object CMakeFiles/cmTC_bda9d.dir/CMakeCCompilerABI.c.o
/usr/bin/cc   -v -o CMakeFiles/cmTC_bda9d.dir/CMakeCCompilerABI.c.o -c /usr/local/share/cmake-3.18/Modules/CMakeCCompilerABI.c
Using built-in specs.
COLLECT_GCC=/usr/bin/cc
OFFLOAD_TARGET_NAMES=nvptx-none
OFFLOAD_TARGET_DEFAULT=1
Target: x86_64-linux-gnu
Configured with: ../src/configure -v --with-pkgversion='Ubuntu 7.5.0-3ubuntu1~18.04' --with-bugurl=file:///usr/share/doc/gcc-7/README.Bugs --enable-languages=c,ada,c++,go,brig,d,fortran,objc,obj-c++ --prefix=/usr --with-gcc-major-version-only --program-suffix=-7 --program-prefix=x86_64-linux-gnu- --enable-shared --enable-linker-build-id --libexecdir=/usr/lib --without-included-gettext --enable-threads=posix --libdir=/usr/lib --enable-nls --enable-bootstrap --enable-clocale=gnu --enable-libstdcxx-debug --enable-libstdcxx-time=yes --with-default-libstdcxx-abi=new --enable-gnu-unique-object --disable-vtable-verify --enable-libmpx --enable-plugin --enable-default-pie --with-system-zlib --with-target-system-zlib --enable-objc-gc=auto --enable-multiarch --disable-werror --with-arch-32=i686 --with-abi=m64 --with-multilib-list=m32,m64,mx32 --enable-multilib --with-tune=generic --enable-offload-targets=nvptx-none --without-cuda-driver --enable-checking=release --build=x86_64-linux-gnu --host=x86_64-linux-gnu --target=x86_64-linux-gnu
Thread model: posix
gcc version 7.5.0 (Ubuntu 7.5.0-3ubuntu1~18.04) 
COLLECT_GCC_OPTIONS='-v' '-o' 'CMakeFiles/cmTC_bda9d.dir/CMakeCCompilerABI.c.o' '-c' '-mtune=generic' '-march=x86-64'
 /usr/lib/gcc/x86_64-linux-gnu/7/cc1 -quiet -v -imultiarch x86_64-linux-gnu /usr/local/share/cmake-3.18/Modules/CMakeCCompilerABI.c -quiet -dumpbase CMakeCCompilerABI.c -mtune=generic -march=x86-64 -auxbase-strip CMakeFiles/cmTC_bda9d.dir/CMakeCCompilerABI.c.o -version -fstack-protector-strong -Wformat -Wformat-security -o /tmp/ccWHvjT5.s
GNU C11 (Ubuntu 7.5.0-3ubuntu1~18.04) version 7.5.0 (x86_64-linux-gnu)
	compiled by GNU C version 7.5.0, GMP version 6.1.2, MPFR version 4.0.1, MPC version 1.1.0, isl version isl-0.19-GMP

GGC heuristics: --param ggc-min-expand=100 --param ggc-min-heapsize=131072
ignoring nonexistent directory "/usr/local/include/x86_64-linux-gnu"
ignoring nonexistent directory "/usr/lib/gcc/x86_64-linux-gnu/7/../../../../x86_64-linux-gnu/include"
#include "..." search starts here:
#include <...> search starts here:
 /usr/lib/gcc/x86_64-linux-gnu/7/include
 /usr/local/include
 /usr/lib/gcc/x86_64-linux-gnu/7/include-fixed
 /usr/include/x86_64-linux-gnu
 /usr/include
End of search list.
GNU C11 (Ubuntu 7.5.0-3ubuntu1~18.04) version 7.5.0 (x86_64-linux-gnu)
	compiled by GNU C version 7.5.0, GMP version 6.1.2, MPFR version 4.0.1, MPC version 1.1.0, isl version isl-0.19-GMP

GGC heuristics: --param ggc-min-expand=100 --param ggc-min-heapsize=131072
Compiler executable checksum: b62ed4a2880cd4159476ea8293b72fa8
COLLECT_GCC_OPTIONS='-v' '-o' 'CMakeFiles/cmTC_bda9d.dir/CMakeCCompilerABI.c.o' '-c' '-mtune=generic' '-march=x86-64'
 as -v --64 -o CMakeFiles/cmTC_bda9d.dir/CMakeCCompilerABI.c.o /tmp/ccWHvjT5.s
GNU assembler version 2.30 (x86_64-linux-gnu) using BFD version (GNU Binutils for Ubuntu) 2.30
COMPILER_PATH=/usr/lib/gcc/x86_64-linux-gnu/7/:/usr/lib/gcc/x86_64-linux-gnu/7/:/usr/lib/gcc/x86_64-linux-gnu/:/usr/lib/gcc/x86_64-linux-gnu/7/:/usr/lib/gcc/x86_64-linux-gnu/
LIBRARY_PATH=/usr/lib/gcc/x86_64-linux-gnu/7/:/usr/lib/gcc/x86_64-linux-gnu/7/../../../x86_64-linux-gnu/:/usr/lib/gcc/x86_64-linux-gnu/7/../../../../lib/:/lib/x86_64-linux-gnu/:/lib/../lib/:/usr/lib/x86_64-linux-gnu/:/usr/lib/../lib/:/usr/lib/gcc/x86_64-linux-gnu/7/../../../:/lib/:/usr/lib/
COLLECT_GCC_OPTIONS='-v' '-o' 'CMakeFiles/cmTC_bda9d.dir/CMakeCCompilerABI.c.o' '-c' '-mtune=generic' '-march=x86-64'
Linking C executable cmTC_bda9d
/usr/local/bin/cmake -E cmake_link_script CMakeFiles/cmTC_bda9d.dir/link.txt --verbose=1
/usr/bin/cc  -v -rdynamic CMakeFiles/cmTC_bda9d.dir/CMakeCCompilerABI.c.o -o cmTC_bda9d 
Using built-in specs.
COLLECT_GCC=/usr/bin/cc
COLLECT_LTO_WRAPPER=/usr/lib/gcc/x86_64-linux-gnu/7/lto-wrapper
OFFLOAD_TARGET_NAMES=nvptx-none
OFFLOAD_TARGET_DEFAULT=1
Target: x86_64-linux-gnu
Configured with: ../src/configure -v --with-pkgversion='Ubuntu 7.5.0-3ubuntu1~18.04' --with-bugurl=file:///usr/share/doc/gcc-7/README.Bugs --enable-languages=c,ada,c++,go,brig,d,fortran,objc,obj-c++ --prefix=/usr --with-gcc-major-version-only --program-suffix=-7 --program-prefix=x86_64-linux-gnu- --enable-shared --enable-linker-build-id --libexecdir=/usr/lib --without-included-gettext --enable-threads=posix --libdir=/usr/lib --enable-nls --enable-bootstrap --enable-clocale=gnu --enable-libstdcxx-debug --enable-libstdcxx-time=yes --with-default-libstdcxx-abi=new --enable-gnu-unique-object --disable-vtable-verify --enable-libmpx --enable-plugin --enable-default-pie --with-system-zlib --with-target-system-zlib --enable-objc-gc=auto --enable-multiarch --disable-werror --with-arch-32=i686 --with-abi=m64 --with-multilib-list=m32,m64,mx32 --enable-multilib --with-tune=generic --enable-offload-targets=nvptx-none --without-cuda-driver --enable-checking=release --build=x86_64-linux-gnu --host=x86_64-linux-gnu --target=x86_64-linux-gnu
Thread model: posix
gcc version 7.5.0 (Ubuntu 7.5.0-3ubuntu1~18.04) 
COMPILER_PATH=/usr/lib/gcc/x86_64-linux-gnu/7/:/usr/lib/gcc/x86_64-linux-gnu/7/:/usr/lib/gcc/x86_64-linux-gnu/:/usr/lib/gcc/x86_64-linux-gnu/7/:/usr/lib/gcc/x86_64-linux-gnu/
LIBRARY_PATH=/usr/lib/gcc/x86_64-linux-gnu/7/:/usr/lib/gcc/x86_64-linux-gnu/7/../../../x86_64-linux-gnu/:/usr/lib/gcc/x86_64-linux-gnu/7/../../../../lib/:/lib/x86_64-linux-gnu/:/lib/../lib/:/usr/lib/x86_64-linux-gnu/:/usr/lib/../lib/:/usr/lib/gcc/x86_64-linux-gnu/7/../../../:/lib/:/usr/lib/
COLLECT_GCC_OPTIONS='-v' '-rdynamic' '-o' 'cmTC_bda9d' '-mtune=generic' '-march=x86-64'
 /usr/lib/gcc/x86_64-linux-gnu/7/collect2 -plugin /usr/lib/gcc/x86_64-linux-gnu/7/liblto_plugin.so -plugin-opt=/usr/lib/gcc/x86_64-linux-gnu/7/lto-wrapper -plugin-opt=-fresolution=/tmp/ccOhjvgo.res -plugin-opt=-pass-through=-lgcc -plugin-opt=-pass-through=-lgcc_s -plugin-opt=-pass-through=-lc -plugin-opt=-pass-through=-lgcc -plugin-opt=-pass-through=-lgcc_s --build-id --eh-frame-hdr -m elf_x86_64 --hash-style=gnu --as-needed -export-dynamic -dynamic-linker /lib64/ld-linux-x86-64.so.2 -pie -z now -z relro -o cmTC_bda9d /usr/lib/gcc/x86_64-linux-gnu/7/../../../x86_64-linux-gnu/Scrt1.o /usr/lib/gcc/x86_64-linux-gnu/7/../../../x86_64-linux-gnu/crti.o /usr/lib/gcc/x86_64-linux-gnu/7/crtbeginS.o -L/usr/lib/gcc/x86_64-linux-gnu/7 -L/usr/lib/gcc/x86_64-linux-gnu/7/../../../x86_64-linux-gnu -L/usr/lib/gcc/x86_64-linux-gnu/7/../../../../lib -L/lib/x86_64-linux-gnu -L/lib/../lib -L/usr/lib/x86_64-linux-gnu -L/usr/lib/../lib -L/usr/lib/gcc/x86_64-linux-gnu/7/../../.. CMakeFiles/cmTC_bda9d.dir/CMakeCCompilerABI.c.o -lgcc --push-state --as-needed -lgcc_s --pop-state -lc -lgcc --push-state --as-needed -lgcc_s --pop-state /usr/lib/gcc/x86_64-linux-gnu/7/crtendS.o /usr/lib/gcc/x86_64-linux-gnu/7/../../../x86_64-linux-gnu/crtn.o
COLLECT_GCC_OPTIONS='-v' '-rdynamic' '-o' 'cmTC_bda9d' '-mtune=generic' '-march=x86-64'
make[1]: Leaving directory '/mnt/d/zyp/fuzzer/memdbFuzz/tree_mutation/CMakeFiles/CMakeTmp'


Parsed C implicit include dir info from above output: rv=done
  found start of include info
  found start of implicit include info
    add: [/usr/lib/gcc/x86_64-linux-gnu/7/include]
    add: [/usr/local/include]
    add: [/usr/lib/gcc/x86_64-linux-gnu/7/include-fixed]
    add: [/usr/include/x86_64-linux-gnu]
    add: [/usr/include]
  end of search list found
  collapse include dir [/usr/lib/gcc/x86_64-linux-gnu/7/include] ==> [/usr/lib/gcc/x86_64-linux-gnu/7/include]
  collapse include dir [/usr/local/include] ==> [/usr/local/include]
  collapse include dir [/usr/lib/gcc/x86_64-linux-gnu/7/include-fixed] ==> [/usr/lib/gcc/x86_64-linux-gnu/7/include-fixed]
  collapse include dir [/usr/include/x86_64-linux-gnu] ==> [/usr/include/x86_64-linux-gnu]
  collapse include dir [/usr/include] ==> [/usr/include]
  implicit include dirs: [/usr/lib/gcc/x86_64-linux-gnu/7/include;/usr/local/include;/usr/lib/gcc/x86_64-linux-gnu/7/include-fixed;/usr/include/x86_64-linux-gnu;/usr/include]


Parsed C implicit link information from above output:
  link line regex: [^( *|.*[/\])(ld|CMAKE_LINK_STARTFILE-NOTFOUND|([^/\]+-)?ld|collect2)[^/\]*( |$)]
  ignore line: [Change Dir: /mnt/d/zyp/fuzzer/memdbFuzz/tree_mutation/CMakeFiles/CMakeTmp]
  ignore line: []
  ignore line: [Run Build Command(s):/usr/bin/make cmTC_bda9d/fast && /usr/bin/make  -f CMakeFiles/cmTC_bda9d.dir/build.make CMakeFiles/cmTC_bda9d.dir/build]
  ignore line: [make[1]: Entering directory '/mnt/d/zyp/fuzzer/memdbFuzz/tree_mutation/CMakeFiles/CMakeTmp']
  ignore line: [Building C object CMakeFiles/cmTC_bda9d.dir/CMakeCCompilerABI.c.o]
  ignore line: [/usr/bin/cc   -v -o CMakeFiles/cmTC_bda9d.dir/CMakeCCompilerABI.c.o -c /usr/local/share/cmake-3.18/Modules/CMakeCCompilerABI.c]
  ignore line: [Using built-in specs.]
  ignore line: [COLLECT_GCC=/usr/bin/cc]
  ignore line: [OFFLOAD_TARGET_NAMES=nvptx-none]
  ignore line: [OFFLOAD_TARGET_DEFAULT=1]
  ignore line: [Target: x86_64-linux-gnu]
  ignore line: [Configured with: ../src/configure -v --with-pkgversion='Ubuntu 7.5.0-3ubuntu1~18.04' --with-bugurl=file:///usr/share/doc/gcc-7/README.Bugs --enable-languages=c ada c++ go brig d fortran objc obj-c++ --prefix=/usr --with-gcc-major-version-only --program-suffix=-7 --program-prefix=x86_64-linux-gnu- --enable-shared --enable-linker-build-id --libexecdir=/usr/lib --without-included-gettext --enable-threads=posix --libdir=/usr/lib --enable-nls --enable-bootstrap --enable-clocale=gnu --enable-libstdcxx-debug --enable-libstdcxx-time=yes --with-default-libstdcxx-abi=new --enable-gnu-unique-object --disable-vtable-verify --enable-libmpx --enable-plugin --enable-default-pie --with-system-zlib --with-target-system-zlib --enable-objc-gc=auto --enable-multiarch --disable-werror --with-arch-32=i686 --with-abi=m64 --with-multilib-list=m32 m64 mx32 --enable-multilib --with-tune=generic --enable-offload-targets=nvptx-none --without-cuda-driver --enable-checking=release --build=x86_64-linux-gnu --host=x86_64-linux-gnu --target=x86_64-linux-gnu]
  ignore line: [Thread model: posix]
  ignore line: [gcc version 7.5.0 (Ubuntu 7.5.0-3ubuntu1~18.04) ]
  ignore line: [COLLECT_GCC_OPTIONS='-v' '-o' 'CMakeFiles/cmTC_bda9d.dir/CMakeCCompilerABI.c.o' '-c' '-mtune=generic' '-march=x86-64']
  ignore line: [ /usr/lib/gcc/x86_64-linux-gnu/7/cc1 -quiet -v -imultiarch x86_64-linux-gnu /usr/local/share/cmake-3.18/Modules/CMakeCCompilerABI.c -quiet -dumpbase CMakeCCompilerABI.c -mtune=generic -march=x86-64 -auxbase-strip CMakeFiles/cmTC_bda9d.dir/CMakeCCompilerABI.c.o -version -fstack-protector-strong -Wformat -Wformat-security -o /tmp/ccWHvjT5.s]
  ignore line: [GNU C11 (Ubuntu 7.5.0-3ubuntu1~18.04) version 7.5.0 (x86_64-linux-gnu)]
  ignore line: [	compiled by GNU C version 7.5.0  GMP version 6.1.2  MPFR version 4.0.1  MPC version 1.1.0  isl version isl-0.19-GMP]
  ignore line: []
  ignore line: [GGC heuristics: --param ggc-min-expand=100 --param ggc-min-heapsize=131072]
  ignore line: [ignoring nonexistent directory "/usr/local/include/x86_64-linux-gnu"]
  ignore line: [ignoring nonexistent directory "/usr/lib/gcc/x86_64-linux-gnu/7/../../../../x86_64-linux-gnu/include"]
  ignore line: [#include "..." search starts here:]
  ignore line: [#include <...> search starts here:]
  ignore line: [ /usr/lib/gcc/x86_64-linux-gnu/7/include]
  ignore line: [ /usr/local/include]
  ignore line: [ /usr/lib/gcc/x86_64-linux-gnu/7/include-fixed]
  ignore line: [ /usr/include/x86_64-linux-gnu]
  ignore line: [ /usr/include]
  ignore line: [End of search list.]
  ignore line: [GNU C11 (Ubuntu 7.5.0-3ubuntu1~18.04) version 7.5.0 (x86_64-linux-gnu)]
  ignore line: [	compiled by GNU C version 7.5.0  GMP version 6.1.2  MPFR version 4.0.1  MPC version 1.1.0  isl version isl-0.19-GMP]
  ignore line: []
  ignore line: [GGC heuristics: --param ggc-min-expand=100 --param ggc-min-heapsize=131072]
  ignore line: [Compiler executable checksum: b62ed4a2880cd4159476ea8293b72fa8]
  ignore line: [COLLECT_GCC_OPTIONS='-v' '-o' 'CMakeFiles/cmTC_bda9d.dir/CMakeCCompilerABI.c.o' '-c' '-mtune=generic' '-march=x86-64']
  ignore line: [ as -v --64 -o CMakeFiles/cmTC_bda9d.dir/CMakeCCompilerABI.c.o /tmp/ccWHvjT5.s]
  ignore line: [GNU assembler version 2.30 (x86_64-linux-gnu) using BFD version (GNU Binutils for Ubuntu) 2.30]
  ignore line: [COMPILER_PATH=/usr/lib/gcc/x86_64-linux-gnu/7/:/usr/lib/gcc/x86_64-linux-gnu/7/:/usr/lib/gcc/x86_64-linux-gnu/:/usr/lib/gcc/x86_64-linux-gnu/7/:/usr/lib/gcc/x86_64-linux-gnu/]
  ignore line: [LIBRARY_PATH=/usr/lib/gcc/x86_64-linux-gnu/7/:/usr/lib/gcc/x86_64-linux-gnu/7/../../../x86_64-linux-gnu/:/usr/lib/gcc/x86_64-linux-gnu/7/../../../../lib/:/lib/x86_64-linux-gnu/:/lib/../lib/:/usr/lib/x86_64-linux-gnu/:/usr/lib/../lib/:/usr/lib/gcc/x86_64-linux-gnu/7/../../../:/lib/:/usr/lib/]
  ignore line: [COLLECT_GCC_OPTIONS='-v' '-o' 'CMakeFiles/cmTC_bda9d.dir/CMakeCCompilerABI.c.o' '-c' '-mtune=generic' '-march=x86-64']
  ignore line: [Linking C executable cmTC_bda9d]
  ignore line: [/usr/local/bin/cmake -E cmake_link_script CMakeFiles/cmTC_bda9d.dir/link.txt --verbose=1]
  ignore line: [/usr/bin/cc  -v -rdynamic CMakeFiles/cmTC_bda9d.dir/CMakeCCompilerABI.c.o -o cmTC_bda9d ]
  ignore line: [Using built-in specs.]
  ignore line: [COLLECT_GCC=/usr/bin/cc]
  ignore line: [COLLECT_LTO_WRAPPER=/usr/lib/gcc/x86_64-linux-gnu/7/lto-wrapper]
  ignore line: [OFFLOAD_TARGET_NAMES=nvptx-none]
  ignore line: [OFFLOAD_TARGET_DEFAULT=1]
  ignore line: [Target: x86_64-linux-gnu]
  ignore line: [Configured with: ../src/configure -v --with-pkgversion='Ubuntu 7.5.0-3ubuntu1~18.04' --with-bugurl=file:///usr/share/doc/gcc-7/README.Bugs --enable-languages=c ada c++ go brig d fortran objc obj-c++ --prefix=/usr --with-gcc-major-version-only --program-suffix=-7 --program-prefix=x86_64-linux-gnu- --enable-shared --enable-linker-build-id --libexecdir=/usr/lib --without-included-gettext --enable-threads=posix --libdir=/usr/lib --enable-nls --enable-bootstrap --enable-clocale=gnu --enable-libstdcxx-debug --enable-libstdcxx-time=yes --with-default-libstdcxx-abi=new --enable-gnu-unique-object --disable-vtable-verify --enable-libmpx --enable-plugin --enable-default-pie --with-system-zlib --with-target-system-zlib --enable-objc-gc=auto --enable-multiarch --disable-werror --with-arch-32=i686 --with-abi=m64 --with-multilib-list=m32 m64 mx32 --enable-multilib --with-tune=generic --enable-offload-targets=nvptx-none --without-cuda-driver --enable-checking=release --build=x86_64-linux-gnu --host=x86_64-linux-gnu --target=x86_64-linux-gnu]
  ignore line: [Thread model: posix]
  ignore line: [gcc version 7.5.0 (Ubuntu 7.5.0-3ubuntu1~18.04) ]
  ignore line: [COMPILER_PATH=/usr/lib/gcc/x86_64-linux-gnu/7/:/usr/lib/gcc/x86_64-linux-gnu/7/:/usr/lib/gcc/x86_64-linux-gnu/:/usr/lib/gcc/x86_64-linux-gnu/7/:/usr/lib/gcc/x86_64-linux-gnu/]
  ignore line: [LIBRARY_PATH=/usr/lib/gcc/x86_64-linux-gnu/7/:/usr/lib/gcc/x86_64-linux-gnu/7/../../../x86_64-linux-gnu/:/usr/lib/gcc/x86_64-linux-gnu/7/../../../../lib/:/lib/x86_64-linux-gnu/:/lib/../lib/:/usr/lib/x86_64-linux-gnu/:/usr/lib/../lib/:/usr/lib/gcc/x86_64-linux-gnu/7/../../../:/lib/:/usr/lib/]
  ignore line: [COLLECT_GCC_OPTIONS='-v' '-rdynamic' '-o' 'cmTC_bda9d' '-mtune=generic' '-march=x86-64']
  link line: [ /usr/lib/gcc/x86_64-linux-gnu/7/collect2 -plugin /usr/lib/gcc/x86_64-linux-gnu/7/liblto_plugin.so -plugin-opt=/usr/lib/gcc/x86_64-linux-gnu/7/lto-wrapper -plugin-opt=-fresolution=/tmp/ccOhjvgo.res -plugin-opt=-pass-through=-lgcc -plugin-opt=-pass-through=-lgcc_s -plugin-opt=-pass-through=-lc -plugin-opt=-pass-through=-lgcc -plugin-opt=-pass-through=-lgcc_s --build-id --eh-frame-hdr -m elf_x86_64 --hash-style=gnu --as-needed -export-dynamic -dynamic-linker /lib64/ld-linux-x86-64.so.2 -pie -z now -z relro -o cmTC_bda9d /usr/lib/gcc/x86_64-linux-gnu/7/../../../x86_64-linux-gnu/Scrt1.o /usr/lib/gcc/x86_64-linux-gnu/7/../../../x86_64-linux-gnu/crti.o /usr/lib/gcc/x86_64-linux-gnu/7/crtbeginS.o -L/usr/lib/gcc/x86_64-linux-gnu/7 -L/usr/lib/gcc/x86_64-linux-gnu/7/../../../x86_64-linux-gnu -L/usr/lib/gcc/x86_64-linux-gnu/7/../../../../lib -L/lib/x86_64-linux-gnu -L/lib/../lib -L/usr/lib/x86_64-linux-gnu -L/usr/lib/../lib -L/usr/lib/gcc/x86_64-linux-gnu/7/../../.. CMakeFiles/cmTC_bda9d.dir/CMakeCCompilerABI.c.o -lgcc --push-state --as-needed -lgcc_s --pop-state -lc -lgcc --push-state --as-needed -lgcc_s --pop-state /usr/lib/gcc/x86_64-linux-gnu/7/crtendS.o /usr/lib/gcc/x86_64-linux-gnu/7/../../../x86_64-linux-gnu/crtn.o]
    arg [/usr/lib/gcc/x86_64-linux-gnu/7/collect2] ==> ignore
    arg [-plugin] ==> ignore
    arg [/usr/lib/gcc/x86_64-linux-gnu/7/liblto_plugin.so] ==> ignore
    arg [-plugin-opt=/usr/lib/gcc/x86_64-linux-gnu/7/lto-wrapper] ==> ignore
    arg [-plugin-opt=-fresolution=/tmp/ccOhjvgo.res] ==> ignore
    arg [-plugin-opt=-pass-through=-lgcc] ==> ignore
    arg [-plugin-opt=-pass-through=-lgcc_s] ==> ignore
    arg [-plugin-opt=-pass-through=-lc] ==> ignore
    arg [-plugin-opt=-pass-through=-lgcc] ==> ignore
    arg [-plugin-opt=-pass-through=-lgcc_s] ==> ignore
    arg [--build-id] ==> ignore
    arg [--eh-frame-hdr] ==> ignore
    arg [-m] ==> ignore
    arg [elf_x86_64] ==> ignore
    arg [--hash-style=gnu] ==> ignore
    arg [--as-needed] ==> ignore
    arg [-export-dynamic] ==> ignore
    arg [-dynamic-linker] ==> ignore
    arg [/lib64/ld-linux-x86-64.so.2] ==> ignore
    arg [-pie] ==> ignore
    arg [-znow] ==> ignore
    arg [-zrelro] ==> ignore
    arg [-o] ==> ignore
    arg [cmTC_bda9d] ==> ignore
    arg [/usr/lib/gcc/x86_64-linux-gnu/7/../../../x86_64-linux-gnu/Scrt1.o] ==> ignore
    arg [/usr/lib/gcc/x86_64-linux-gnu/7/../../../x86_64-linux-gnu/crti.o] ==> ignore
    arg [/usr/lib/gcc/x86_64-linux-gnu/7/crtbeginS.o] ==> ignore
    arg [-L/usr/lib/gcc/x86_64-linux-gnu/7] ==> dir [/usr/lib/gcc/x86_64-linux-gnu/7]
    arg [-L/usr/lib/gcc/x86_64-linux-gnu/7/../../../x86_64-linux-gnu] ==> dir [/usr/lib/gcc/x86_64-linux-gnu/7/../../../x86_64-linux-gnu]
    arg [-L/usr/lib/gcc/x86_64-linux-gnu/7/../../../../lib] ==> dir [/usr/lib/gcc/x86_64-linux-gnu/7/../../../../lib]
    arg [-L/lib/x86_64-linux-gnu] ==> dir [/lib/x86_64-linux-gnu]
    arg [-L/lib/../lib] ==> dir [/lib/../lib]
    arg [-L/usr/lib/x86_64-linux-gnu] ==> dir [/usr/lib/x86_64-linux-gnu]
    arg [-L/usr/lib/../lib] ==> dir [/usr/lib/../lib]
    arg [-L/usr/lib/gcc/x86_64-linux-gnu/7/../../..] ==> dir [/usr/lib/gcc/x86_64-linux-gnu/7/../../..]
    arg [CMakeFiles/cmTC_bda9d.dir/CMakeCCompilerABI.c.o] ==> ignore
    arg [-lgcc] ==> lib [gcc]
    arg [--push-state] ==> ignore
    arg [--as-needed] ==> ignore
    arg [-lgcc_s] ==> lib [gcc_s]
    arg [--pop-state] ==> ignore
    arg [-lc] ==> lib [c]
    arg [-lgcc] ==> lib [gcc]
    arg [--push-state] ==> ignore
    arg [--as-needed] ==> ignore
    arg [-lgcc_s] ==> lib [gcc_s]
    arg [--pop-state] ==> ignore
    arg [/usr/lib/gcc/x86_64-linux-gnu/7/crtendS.o] ==> ignore
    arg [/usr/lib/gcc/x86_64-linux-gnu/7/../../../x86_64-linux-gnu/crtn.o] ==> ignore
  collapse library dir [/usr/lib/gcc/x86_64-linux-gnu/7] ==> [/usr/lib/gcc/x86_64-linux-gnu/7]
  collapse library dir [/usr/lib/gcc/x86_64-linux-gnu/7/../../../x86_64-linux-gnu] ==> [/usr/lib/x86_64-linux-gnu]
  collapse library dir [/usr/lib/gcc/x86_64-linux-gnu/7/../../../../lib] ==> [/usr/lib]
  collapse library dir [/lib/x86_64-linux-gnu] ==> [/lib/x86_64-linux-gnu]
  collapse library dir [/lib/../lib] ==> [/lib]
  collapse library dir [/usr/lib/x86_64-linux-gnu] ==> [/usr/lib/x86_64-linux-gnu]
  collapse library dir [/usr/lib/../lib] ==> [/usr/lib]
  collapse library dir [/usr/lib/gcc/x86_64-linux-gnu/7/../../..] ==> [/usr/lib]
  implicit libs: [gcc;gcc_s;c;gcc;gcc_s]
  implicit dirs: [/usr/lib/gcc/x86_64-linux-gnu/7;/usr/lib/x86_64-linux-gnu;/usr/lib;/lib/x86_64-linux-gnu;/lib]
  implicit fwks: []


Detecting CXX compiler ABI info compiled with the following output:
Change Dir: /mnt/d/zyp/fuzzer/memdbFuzz/tree_mutation/CMakeFiles/CMakeTmp

Run Build Command(s):/usr/bin/make cmTC_139fa/fast && /usr/bin/make  -f CMakeFiles/cmTC_139fa.dir/build.make CMakeFiles/cmTC_139fa.dir/build
make[1]: Entering directory '/mnt/d/zyp/fuzzer/memdbFuzz/tree_mutation/CMakeFiles/CMakeTmp'
Building CXX object CMakeFiles/cmTC_139fa.dir/CMakeCXXCompilerABI.cpp.o
/usr/bin/c++   -v -o CMakeFiles/cmTC_139fa.dir/CMakeCXXCompilerABI.cpp.o -c /usr/local/share/cmake-3.18/Modules/CMakeCXXCompilerABI.cpp
Using built-in specs.
COLLECT_GCC=/usr/bin/c++
OFFLOAD_TARGET_NAMES=nvptx-none
OFFLOAD_TARGET_DEFAULT=1
Target: x86_64-linux-gnu
Configured with: ../src/configure -v --with-pkgversion='Ubuntu 7.5.0-3ubuntu1~18.04' --with-bugurl=file:///usr/share/doc/gcc-7/README.Bugs --enable-languages=c,ada,c++,go,brig,d,fortran,objc,obj-c++ --prefix=/usr --with-gcc-major-version-only --program-suffix=-7 --program-prefix=x86_64-linux-gnu- --enable-shared --enable-linker-build-id --libexecdir=/usr/lib --without-included-gettext --enable-threads=posix --libdir=/usr/lib --enable-nls --enable-bootstrap --enable-clocale=gnu --enable-libstdcxx-debug --enable-libstdcxx-time=yes --with-default-libstdcxx-abi=new --enable-gnu-unique-object --disable-vtable-verify --enable-libmpx --enable-plugin --enable-default-pie --with-system-zlib --with-target-system-zlib --enable-objc-gc=auto --enable-multiarch --disable-werror --with-arch-32=i686 --with-abi=m64 --with-multilib-list=m32,m64,mx32 --enable-multilib --with-tune=generic --enable-offload-targets=nvptx-none --without-cuda-driver --enable-checking=release --build=x86_64-linux-gnu --host=x86_64-linux-gnu --target=x86_64-linux-gnu
Thread model: posix
gcc version 7.5.0 (Ubuntu 7.5.0-3ubuntu1~18.04) 
COLLECT_GCC_OPTIONS='-v' '-o' 'CMakeFiles/cmTC_139fa.dir/CMakeCXXCompilerABI.cpp.o' '-c' '-shared-libgcc' '-mtune=generic' '-march=x86-64'
 /usr/lib/gcc/x86_64-linux-gnu/7/cc1plus -quiet -v -imultiarch x86_64-linux-gnu -D_GNU_SOURCE /usr/local/share/cmake-3.18/Modules/CMakeCXXCompilerABI.cpp -quiet -dumpbase CMakeCXXCompilerABI.cpp -mtune=generic -march=x86-64 -auxbase-strip CMakeFiles/cmTC_139fa.dir/CMakeCXXCompilerABI.cpp.o -version -fstack-protector-strong -Wformat -Wformat-security -o /tmp/cch6hejv.s
GNU C++14 (Ubuntu 7.5.0-3ubuntu1~18.04) version 7.5.0 (x86_64-linux-gnu)
	compiled by GNU C version 7.5.0, GMP version 6.1.2, MPFR version 4.0.1, MPC version 1.1.0, isl version isl-0.19-GMP

GGC heuristics: --param ggc-min-expand=100 --param ggc-min-heapsize=131072
ignoring duplicate directory "/usr/include/x86_64-linux-gnu/c++/7"
ignoring nonexistent directory "/usr/local/include/x86_64-linux-gnu"
ignoring nonexistent directory "/usr/lib/gcc/x86_64-linux-gnu/7/../../../../x86_64-linux-gnu/include"
#include "..." search starts here:
#include <...> search starts here:
 /usr/include/c++/7
 /usr/include/x86_64-linux-gnu/c++/7
 /usr/include/c++/7/backward
 /usr/lib/gcc/x86_64-linux-gnu/7/include
 /usr/local/include
 /usr/lib/gcc/x86_64-linux-gnu/7/include-fixed
 /usr/include/x86_64-linux-gnu
 /usr/include
End of search list.
GNU C++14 (Ubuntu 7.5.0-3ubuntu1~18.04) version 7.5.0 (x86_64-linux-gnu)
	compiled by GNU C version 7.5.0, GMP version 6.1.2, MPFR version 4.0.1, MPC version 1.1.0, isl version isl-0.19-GMP

GGC heuristics: --param ggc-min-expand=100 --param ggc-min-heapsize=131072
Compiler executable checksum: 3eb3dc290cd5714c3e1c3ae751116f07
COLLECT_GCC_OPTIONS='-v' '-o' 'CMakeFiles/cmTC_139fa.dir/CMakeCXXCompilerABI.cpp.o' '-c' '-shared-libgcc' '-mtune=generic' '-march=x86-64'
 as -v --64 -o CMakeFiles/cmTC_139fa.dir/CMakeCXXCompilerABI.cpp.o /tmp/cch6hejv.s
GNU assembler version 2.30 (x86_64-linux-gnu) using BFD version (GNU Binutils for Ubuntu) 2.30
COMPILER_PATH=/usr/lib/gcc/x86_64-linux-gnu/7/:/usr/lib/gcc/x86_64-linux-gnu/7/:/usr/lib/gcc/x86_64-linux-gnu/:/usr/lib/gcc/x86_64-linux-gnu/7/:/usr/lib/gcc/x86_64-linux-gnu/
LIBRARY_PATH=/usr/lib/gcc/x86_64-linux-gnu/7/:/usr/lib/gcc/x86_64-linux-gnu/7/../../../x86_64-linux-gnu/:/usr/lib/gcc/x86_64-linux-gnu/7/../../../../lib/:/lib/x86_64-linux-gnu/:/lib/../lib/:/usr/lib/x86_64-linux-gnu/:/usr/lib/../lib/:/usr/lib/gcc/x86_64-linux-gnu/7/../../../:/lib/:/usr/lib/
COLLECT_GCC_OPTIONS='-v' '-o' 'CMakeFiles/cmTC_139fa.dir/CMakeCXXCompilerABI.cpp.o' '-c' '-shared-libgcc' '-mtune=generic' '-march=x86-64'
Linking CXX executable cmTC_139fa
/usr/local/bin/cmake -E cmake_link_script CMakeFiles/cmTC_139fa.dir/link.txt --verbose=1
/usr/bin/c++  -v -rdynamic CMakeFiles/cmTC_139fa.dir/CMakeCXXCompilerABI.cpp.o -o cmTC_139fa 
Using built-in specs.
COLLECT_GCC=/usr/bin/c++
COLLECT_LTO_WRAPPER=/usr/lib/gcc/x86_64-linux-gnu/7/lto-wrapper
OFFLOAD_TARGET_NAMES=nvptx-none
OFFLOAD_TARGET_DEFAULT=1
Target: x86_64-linux-gnu
Configured with: ../src/configure -v --with-pkgversion='Ubuntu 7.5.0-3ubuntu1~18.04' --with-bugurl=file:///usr/share/doc/gcc-7/README.Bugs --enable-languages=c,ada,c++,go,brig,d,fortran,objc,obj-c++ --prefix=/usr --with-gcc-major-version-only --program-suffix=-7 --program-prefix=x86_64-linux-gnu- --enable-shared --enable-linker-build-id --libexecdir=/usr/lib --without-included-gettext --enable-threads=posix --libdir=/usr/lib --enable-nls --enable-bootstrap --enable-clocale=gnu --enable-libstdcxx-debug --enable-libstdcxx-time=yes --with-default-libstdcxx-abi=new --enable-gnu-unique-object --disable-vtable-verify --enable-libmpx --enable-plugin --enable-default-pie --with-system-zlib --with-target-system-zlib --enable-objc-gc=auto --enable-multiarch --disable-werror --with-arch-32=i686 --with-abi=m64 --with-multilib-list=m32,m64,mx32 --enable-multilib --with-tune=generic --enable-offload-targets=nvptx-none --without-cuda-driver --enable-checking=release --build=x86_64-linux-gnu --host=x86_64-linux-gnu --target=x86_64-linux-gnu
Thread model: posix
gcc version 7.5.0 (Ubuntu 7.5.0-3ubuntu1~18.04) 
COMPILER_PATH=/usr/lib/gcc/x86_64-linux-gnu/7/:/usr/lib/gcc/x86_64-linux-gnu/7/:/usr/lib/gcc/x86_64-linux-gnu/:/usr/lib/gcc/x86_64-linux-gnu/7/:/usr/lib/gcc/x86_64-linux-gnu/
LIBRARY_PATH=/usr/lib/gcc/x86_64-linux-gnu/7/:/usr/lib/gcc/x86_64-linux-gnu/7/../../../x86_64-linux-gnu/:/usr/lib/gcc/x86_64-linux-gnu/7/../../../../lib/:/lib/x86_64-linux-gnu/:/lib/../lib/:/usr/lib/x86_64-linux-gnu/:/usr/lib/../lib/:/usr/lib/gcc/x86_64-linux-gnu/7/../../../:/lib/:/usr/lib/
COLLECT_GCC_OPTIONS='-v' '-rdynamic' '-o' 'cmTC_139fa' '-shared-libgcc' '-mtune=generic' '-march=x86-64'
 /usr/lib/gcc/x86_64-linux-gnu/7/collect2 -plugin /usr/lib/gcc/x86_64-linux-gnu/7/liblto_plugin.so -plugin-opt=/usr/lib/gcc/x86_64-linux-gnu/7/lto-wrapper -plugin-opt=-fresolution=/tmp/cc9GShIQ.res -plugin-opt=-pass-through=-lgcc_s -plugin-opt=-pass-through=-lgcc -plugin-opt=-pass-through=-lc -plugin-opt=-pass-through=-lgcc_s -plugin-opt=-pass-through=-lgcc --build-id --eh-frame-hdr -m elf_x86_64 --hash-style=gnu --as-needed -export-dynamic -dynamic-linker /lib64/ld-linux-x86-64.so.2 -pie -z now -z relro -o cmTC_139fa /usr/lib/gcc/x86_64-linux-gnu/7/../../../x86_64-linux-gnu/Scrt1.o /usr/lib/gcc/x86_64-linux-gnu/7/../../../x86_64-linux-gnu/crti.o /usr/lib/gcc/x86_64-linux-gnu/7/crtbeginS.o -L/usr/lib/gcc/x86_64-linux-gnu/7 -L/usr/lib/gcc/x86_64-linux-gnu/7/../../../x86_64-linux-gnu -L/usr/lib/gcc/x86_64-linux-gnu/7/../../../../lib -L/lib/x86_64-linux-gnu -L/lib/../lib -L/usr/lib/x86_64-linux-gnu -L/usr/lib/../lib -L/usr/lib/gcc/x86_64-linux-gnu/7/../../.. CMakeFiles/cmTC_139fa.dir/CMakeCXXCompilerABI.cpp.o -lstdc++ -lm -lgcc_s -lgcc -lc -lgcc_s -lgcc /usr/lib/gcc/x86_64-linux-gnu/7/crtendS.o /usr/lib/gcc/x86_64-linux-gnu/7/../../../x86_64-linux-gnu/crtn.o
COLLECT_GCC_OPTIONS='-v' '-rdynamic' '-o' 'cmTC_139fa' '-shared-libgcc' '-mtune=generic' '-march=x86-64'
make[1]: Leaving directory '/mnt/d/zyp/fuzzer/memdbFuzz/tree_mutation/CMakeFiles/CMakeTmp'


Parsed CXX implicit include dir info from above output: rv=done
  found start of include info
  found start of implicit include info
    add: [/usr/include/c++/7]
    add: [/usr/include/x86_64-linux-gnu/c++/7]
    add: [/usr/include/c++/7/backward]
    add: [/usr/lib/gcc/x86_64-linux-gnu/7/include]
    add: [/usr/local/include]
    add: [/usr/lib/gcc/x86_64-linux-gnu/7/include-fixed]
    add: [/usr/include/x86_64-linux-gnu]
    add: [/usr/include]
  end of search list found
  collapse include dir [/usr/include/c++/7] ==> [/usr/include/c++/7]
  collapse include dir [/usr/include/x86_64-linux-gnu/c++/7] ==> [/usr/include/x86_64-linux-gnu/c++/7]
  collapse include dir [/usr/include/c++/7/backward] ==> [/usr/include/c++/7/backward]
  collapse include dir [/usr/lib/gcc/x86_64-linux-gnu/7/include] ==> [/usr/lib/gcc/x86_64-linux-gnu/7/include]
  collapse include dir [/usr/local/include] ==> [/usr/local/include]
  collapse include dir [/usr/lib/gcc/x86_64-linux-gnu/7/include-fixed] ==> [/usr/lib/gcc/x86_64-linux-gnu/7/include-fixed]
  collapse include dir [/usr/include/x86_64-linux-gnu] ==> [/usr/include/x86_64-linux-gnu]
  collapse include dir [/usr/include] ==> [/usr/include]
  implicit include dirs: [/usr/include/c++/7;/usr/include/x86_64-linux-gnu/c++/7;/usr/include/c++/7/backward;/usr/lib/gcc/x86_64-linux-gnu/7/include;/usr/local/include;/usr/lib/gcc/x86_64-linux-gnu/7/include-fixed;/usr/include/x86_64-linux-gnu;/usr/include]


Parsed CXX implicit link information from above output:
  link line regex: [^( *|.*[/\])(ld|CMAKE_LINK_STARTFILE-NOTFOUND|([^/\]+-)?ld|collect2)[^/\]*( |$)]
  ignore line: [Change Dir: /mnt/d/zyp/fuzzer/memdbFuzz/tree_mutation/CMakeFiles/CMakeTmp]
  ignore line: []
  ignore line: [Run Build Command(s):/usr/bin/make cmTC_139fa/fast && /usr/bin/make  -f CMakeFiles/cmTC_139fa.dir/build.make CMakeFiles/cmTC_139fa.dir/build]
  ignore line: [make[1]: Entering directory '/mnt/d/zyp/fuzzer/memdbFuzz/tree_mutation/CMakeFiles/CMakeTmp']
  ignore line: [Building CXX object CMakeFiles/cmTC_139fa.dir/CMakeCXXCompilerABI.cpp.o]
  ignore line: [/usr/bin/c++   -v -o CMakeFiles/cmTC_139fa.dir/CMakeCXXCompilerABI.cpp.o -c /usr/local/share/cmake-3.18/Modules/CMakeCXXCompilerABI.cpp]
  ignore line: [Using built-in specs.]
  ignore line: [COLLECT_GCC=/usr/bin/c++]
  ignore line: [OFFLOAD_TARGET_NAMES=nvptx-none]
  ignore line: [OFFLOAD_TARGET_DEFAULT=1]
  ignore line: [Target: x86_64-linux-gnu]
  ignore line: [Configured with: ../src/configure -v --with-pkgversion='Ubuntu 7.5.0-3ubuntu1~18.04' --with-bugurl=file:///usr/share/doc/gcc-7/README.Bugs --enable-languages=c ada c++ go brig d fortran objc obj-c++ --prefix=/usr --with-gcc-major-version-only --program-suffix=-7 --program-prefix=x86_64-linux-gnu- --enable-shared --enable-linker-build-id --libexecdir=/usr/lib --without-included-gettext --enable-threads=posix --libdir=/usr/lib --enable-nls --enable-bootstrap --enable-clocale=gnu --enable-libstdcxx-debug --enable-libstdcxx-time=yes --with-default-libstdcxx-abi=new --enable-gnu-unique-object --disable-vtable-verify --enable-libmpx --enable-plugin --enable-default-pie --with-system-zlib --with-target-system-zlib --enable-objc-gc=auto --enable-multiarch --disable-werror --with-arch-32=i686 --with-abi=m64 --with-multilib-list=m32 m64 mx32 --enable-multilib --with-tune=generic --enable-offload-targets=nvptx-none --without-cuda-driver --enable-checking=release --build=x86_64-linux-gnu --host=x86_64-linux-gnu --target=x86_64-linux-gnu]
  ignore line: [Thread model: posix]
  ignore line: [gcc version 7.5.0 (Ubuntu 7.5.0-3ubuntu1~18.04) ]
  ignore line: [COLLECT_GCC_OPTIONS='-v' '-o' 'CMakeFiles/cmTC_139fa.dir/CMakeCXXCompilerABI.cpp.o' '-c' '-shared-libgcc' '-mtune=generic' '-march=x86-64']
  ignore line: [ /usr/lib/gcc/x86_64-linux-gnu/7/cc1plus -quiet -v -imultiarch x86_64-linux-gnu -D_GNU_SOURCE /usr/local/share/cmake-3.18/Modules/CMakeCXXCompilerABI.cpp -quiet -dumpbase CMakeCXXCompilerABI.cpp -mtune=generic -march=x86-64 -auxbase-strip CMakeFiles/cmTC_139fa.dir/CMakeCXXCompilerABI.cpp.o -version -fstack-protector-strong -Wformat -Wformat-security -o /tmp/cch6hejv.s]
  ignore line: [GNU C++14 (Ubuntu 7.5.0-3ubuntu1~18.04) version 7.5.0 (x86_64-linux-gnu)]
  ignore line: [	compiled by GNU C version 7.5.0  GMP version 6.1.2  MPFR version 4.0.1  MPC version 1.1.0  isl version isl-0.19-GMP]
  ignore line: []
  ignore line: [GGC heuristics: --param ggc-min-expand=100 --param ggc-min-heapsize=131072]
  ignore line: [ignoring duplicate directory "/usr/include/x86_64-linux-gnu/c++/7"]
  ignore line: [ignoring nonexistent directory "/usr/local/include/x86_64-linux-gnu"]
  ignore line: [ignoring nonexistent directory "/usr/lib/gcc/x86_64-linux-gnu/7/../../../../x86_64-linux-gnu/include"]
  ignore line: [#include "..." search starts here:]
  ignore line: [#include <...> search starts here:]
  ignore line: [ /usr/include/c++/7]
  ignore line: [ /usr/include/x86_64-linux-gnu/c++/7]
  ignore line: [ /usr/include/c++/7/backward]
  ignore line: [ /usr/lib/gcc/x86_64-linux-gnu/7/include]
  ignore line: [ /usr/local/include]
  ignore line: [ /usr/lib/gcc/x86_64-linux-gnu/7/include-fixed]
  ignore line: [ /usr/include/x86_64-linux-gnu]
  ignore line: [ /usr/include]
  ignore line: [End of search list.]
  ignore line: [GNU C++14 (Ubuntu 7.5.0-3ubuntu1~18.04) version 7.5.0 (x86_64-linux-gnu)]
  ignore line: [	compiled by GNU C version 7.5.0  GMP version 6.1.2  MPFR version 4.0.1  MPC version 1.1.0  isl version isl-0.19-GMP]
  ignore line: []
  ignore line: [GGC heuristics: --param ggc-min-expand=100 --param ggc-min-heapsize=131072]
  ignore line: [Compiler executable checksum: 3eb3dc290cd5714c3e1c3ae751116f07]
  ignore line: [COLLECT_GCC_OPTIONS='-v' '-o' 'CMakeFiles/cmTC_139fa.dir/CMakeCXXCompilerABI.cpp.o' '-c' '-shared-libgcc' '-mtune=generic' '-march=x86-64']
  ignore line: [ as -v --64 -o CMakeFiles/cmTC_139fa.dir/CMakeCXXCompilerABI.cpp.o /tmp/cch6hejv.s]
  ignore line: [GNU assembler version 2.30 (x86_64-linux-gnu) using BFD version (GNU Binutils for Ubuntu) 2.30]
  ignore line: [COMPILER_PATH=/usr/lib/gcc/x86_64-linux-gnu/7/:/usr/lib/gcc/x86_64-linux-gnu/7/:/usr/lib/gcc/x86_64-linux-gnu/:/usr/lib/gcc/x86_64-linux-gnu/7/:/usr/lib/gcc/x86_64-linux-gnu/]
  ignore line: [LIBRARY_PATH=/usr/lib/gcc/x86_64-linux-gnu/7/:/usr/lib/gcc/x86_64-linux-gnu/7/../../../x86_64-linux-gnu/:/usr/lib/gcc/x86_64-linux-gnu/7/../../../../lib/:/lib/x86_64-linux-gnu/:/lib/../lib/:/usr/lib/x86_64-linux-gnu/:/usr/lib/../lib/:/usr/lib/gcc/x86_64-linux-gnu/7/../../../:/lib/:/usr/lib/]
  ignore line: [COLLECT_GCC_OPTIONS='-v' '-o' 'CMakeFiles/cmTC_139fa.dir/CMakeCXXCompilerABI.cpp.o' '-c' '-shared-libgcc' '-mtune=generic' '-march=x86-64']
  ignore line: [Linking CXX executable cmTC_139fa]
  ignore line: [/usr/local/bin/cmake -E cmake_link_script CMakeFiles/cmTC_139fa.dir/link.txt --verbose=1]
  ignore line: [/usr/bin/c++  -v -rdynamic CMakeFiles/cmTC_139fa.dir/CMakeCXXCompilerABI.cpp.o -o cmTC_139fa ]
  ignore line: [Using built-in specs.]
  ignore line: [COLLECT_GCC=/usr/bin/c++]
  ignore line: [COLLECT_LTO_WRAPPER=/usr/lib/gcc/x86_64-linux-gnu/7/lto-wrapper]
  ignore line: [OFFLOAD_TARGET_NAMES=nvptx-none]
  ignore line: [OFFLOAD_TARGET_DEFAULT=1]
  ignore line: [Target: x86_64-linux-gnu]
  ignore line: [Configured with: ../src/configure -v --with-pkgversion='Ubuntu 7.5.0-3ubuntu1~18.04' --with-bugurl=file:///usr/share/doc/gcc-7/README.Bugs --enable-languages=c ada c++ go brig d fortran objc obj-c++ --prefix=/usr --with-gcc-major-version-only --program-suffix=-7 --program-prefix=x86_64-linux-gnu- --enable-shared --enable-linker-build-id --libexecdir=/usr/lib --without-included-gettext --enable-threads=posix --libdir=/usr/lib --enable-nls --enable-bootstrap --enable-clocale=gnu --enable-libstdcxx-debug --enable-libstdcxx-time=yes --with-default-libstdcxx-abi=new --enable-gnu-unique-object --disable-vtable-verify --enable-libmpx --enable-plugin --enable-default-pie --with-system-zlib --with-target-system-zlib --enable-objc-gc=auto --enable-multiarch --disable-werror --with-arch-32=i686 --with-abi=m64 --with-multilib-list=m32 m64 mx32 --enable-multilib --with-tune=generic --enable-offload-targets=nvptx-none --without-cuda-driver --enable-checking=release --build=x86_64-linux-gnu --host=x86_64-linux-gnu --target=x86_64-linux-gnu]
  ignore line: [Thread model: posix]
  ignore line: [gcc version 7.5.0 (Ubuntu 7.5.0-3ubuntu1~18.04) ]
  ignore line: [COMPILER_PATH=/usr/lib/gcc/x86_64-linux-gnu/7/:/usr/lib/gcc/x86_64-linux-gnu/7/:/usr/lib/gcc/x86_64-linux-gnu/:/usr/lib/gcc/x86_64-linux-gnu/7/:/usr/lib/gcc/x86_64-linux-gnu/]
  ignore line: [LIBRARY_PATH=/usr/lib/gcc/x86_64-linux-gnu/7/:/usr/lib/gcc/x86_64-linux-gnu/7/../../../x86_64-linux-gnu/:/usr/lib/gcc/x86_64-linux-gnu/7/../../../../lib/:/lib/x86_64-linux-gnu/:/lib/../lib/:/usr/lib/x86_64-linux-gnu/:/usr/lib/../lib/:/usr/lib/gcc/x86_64-linux-gnu/7/../../../:/lib/:/usr/lib/]
  ignore line: [COLLECT_GCC_OPTIONS='-v' '-rdynamic' '-o' 'cmTC_139fa' '-shared-libgcc' '-mtune=generic' '-march=x86-64']
  link line: [ /usr/lib/gcc/x86_64-linux-gnu/7/collect2 -plugin /usr/lib/gcc/x86_64-linux-gnu/7/liblto_plugin.so -plugin-opt=/usr/lib/gcc/x86_64-linux-gnu/7/lto-wrapper -plugin-opt=-fresolution=/tmp/cc9GShIQ.res -plugin-opt=-pass-through=-lgcc_s -plugin-opt=-pass-through=-lgcc -plugin-opt=-pass-through=-lc -plugin-opt=-pass-through=-lgcc_s -plugin-opt=-pass-through=-lgcc --build-id --eh-frame-hdr -m elf_x86_64 --hash-style=gnu --as-needed -export-dynamic -dynamic-linker /lib64/ld-linux-x86-64.so.2 -pie -z now -z relro -o cmTC_139fa /usr/lib/gcc/x86_64-linux-gnu/7/../../../x86_64-linux-gnu/Scrt1.o /usr/lib/gcc/x86_64-linux-gnu/7/../../../x86_64-linux-gnu/crti.o /usr/lib/gcc/x86_64-linux-gnu/7/crtbeginS.o -L/usr/lib/gcc/x86_64-linux-gnu/7 -L/usr/lib/gcc/x86_64-linux-gnu/7/../../../x86_64-linux-gnu -L/usr/lib/gcc/x86_64-linux-gnu/7/../../../../lib -L/lib/x86_64-linux-gnu -L/lib/../lib -L/usr/lib/x86_64-linux-gnu -L/usr/lib/../lib -L/usr/lib/gcc/x86_64-linux-gnu/7/../../.. CMakeFiles/cmTC_139fa.dir/CMakeCXXCompilerABI.cpp.o -lstdc++ -lm -lgcc_s -lgcc -lc -lgcc_s -lgcc /usr/lib/gcc/x86_64-linux-gnu/7/crtendS.o /usr/lib/gcc/x86_64-linux-gnu/7/../../../x86_64-linux-gnu/crtn.o]
    arg [/usr/lib/gcc/x86_64-linux-gnu/7/collect2] ==> ignore
    arg [-plugin] ==> ignore
    arg [/usr/lib/gcc/x86_64-linux-gnu/7/liblto_plugin.so] ==> ignore
    arg [-plugin-opt=/usr/lib/gcc/x86_64-linux-gnu/7/lto-wrapper] ==> ignore
    arg [-plugin-opt=-fresolution=/tmp/cc9GShIQ.res] ==> ignore
    arg [-plugin-opt=-pass-through=-lgcc_s] ==> ignore
    arg [-plugin-opt=-pass-through=-lgcc] ==> ignore
    arg [-plugin-opt=-pass-through=-lc] ==> ignore
    arg [-plugin-opt=-pass-through=-lgcc_s] ==> ignore
    arg [-plugin-opt=-pass-through=-lgcc] ==> ignore
    arg [--build-id] ==> ignore
    arg [--eh-frame-hdr] ==> ignore
    arg [-m] ==> ignore
    arg [elf_x86_64] ==> ignore
    arg [--hash-style=gnu] ==> ignore
    arg [--as-needed] ==> ignore
    arg [-export-dynamic] ==> ignore
    arg [-dynamic-linker] ==> ignore
    arg [/lib64/ld-linux-x86-64.so.2] ==> ignore
    arg [-pie] ==> ignore
    arg [-znow] ==> ignore
    arg [-zrelro] ==> ignore
    arg [-o] ==> ignore
    arg [cmTC_139fa] ==> ignore
    arg [/usr/lib/gcc/x86_64-linux-gnu/7/../../../x86_64-linux-gnu/Scrt1.o] ==> ignore
    arg [/usr/lib/gcc/x86_64-linux-gnu/7/../../../x86_64-linux-gnu/crti.o] ==> ignore
    arg [/usr/lib/gcc/x86_64-linux-gnu/7/crtbeginS.o] ==> ignore
    arg [-L/usr/lib/gcc/x86_64-linux-gnu/7] ==> dir [/usr/lib/gcc/x86_64-linux-gnu/7]
    arg [-L/usr/lib/gcc/x86_64-linux-gnu/7/../../../x86_64-linux-gnu] ==> dir [/usr/lib/gcc/x86_64-linux-gnu/7/../../../x86_64-linux-gnu]
    arg [-L/usr/lib/gcc/x86_64-linux-gnu/7/../../../../lib] ==> dir [/usr/lib/gcc/x86_64-linux-gnu/7/../../../../lib]
    arg [-L/lib/x86_64-linux-gnu] ==> dir [/lib/x86_64-linux-gnu]
    arg [-L/lib/../lib] ==> dir [/lib/../lib]
    arg [-L/usr/lib/x86_64-linux-gnu] ==> dir [/usr/lib/x86_64-linux-gnu]
    arg [-L/usr/lib/../lib] ==> dir [/usr/lib/../lib]
    arg [-L/usr/lib/gcc/x86_64-linux-gnu/7/../../..] ==> dir [/usr/lib/gcc/x86_64-linux-gnu/7/../../..]
    arg [CMakeFiles/cmTC_139fa.dir/CMakeCXXCompilerABI.cpp.o] ==> ignore
    arg [-lstdc++] ==> lib [stdc++]
    arg [-lm] ==> lib [m]
    arg [-lgcc_s] ==> lib [gcc_s]
    arg [-lgcc] ==> lib [gcc]
    arg [-lc] ==> lib [c]
    arg [-lgcc_s] ==> lib [gcc_s]
    arg [-lgcc] ==> lib [gcc]
    arg [/usr/lib/gcc/x86_64-linux-gnu/7/crtendS.o] ==> ignore
    arg [/usr/lib/gcc/x86_64-linux-gnu/7/../../../x86_64-linux-gnu/crtn.o] ==> ignore
  collapse library dir [/usr/lib/gcc/x86_64-linux-gnu/7] ==> [/usr/lib/gcc/x86_64-linux-gnu/7]
  collapse library dir [/usr/lib/gcc/x86_64-linux-gnu/7/../../../x86_64-linux-gnu] ==> [/usr/lib/x86_64-linux-gnu]
  collapse library dir [/usr/lib/gcc/x86_64-linux-gnu/7/../../../../lib] ==> [/usr/lib]
  collapse library dir [/lib/x86_64-linux-gnu] ==> [/lib/x86_64-linux-gnu]
  collapse library dir [/lib/../lib] ==> [/lib]
  collapse library dir [/usr/lib/x86_64-linux-gnu] ==> [/usr/lib/x86_64-linux-gnu]
  collapse library dir [/usr/lib/../lib] ==> [/usr/lib]
  collapse library dir [/usr/lib/gcc/x86_64-linux-gnu/7/../../..] ==> [/usr/lib]
  implicit libs: [stdc++;m;gcc_s;gcc;c;gcc_s;gcc]
  implicit dirs: [/usr/lib/gcc/x86_64-linux-gnu/7;/usr/lib/x86_64-linux-gnu;/usr/lib;/lib/x86_64-linux-gnu;/lib]
  implicit fwks: []


The system is: Linux - 4.4.0-19041-Microsoft - x86_64
Compiling the C compiler identification source file "CMakeCCompilerId.c" succeeded.
Compiler: /usr/bin/cc 
Build flags: 
Id flags:  

The output was:
0


Compilation of the C compiler identification source "CMakeCCompilerId.c" produced "a.out"

The C compiler identification is GNU, found in "/mnt/d/zyp/fuzzer/memdbFuzz/tree_mutation/CMakeFiles/3.18.20081101-MSVC_2/CompilerIdC/a.out"

Compiling the CXX compiler identification source file "CMakeCXXCompilerId.cpp" succeeded.
Compiler: /usr/bin/c++ 
Build flags: 
Id flags:  

The output was:
0


Compilation of the CXX compiler identification source "CMakeCXXCompilerId.cpp" produced "a.out"

The CXX compiler identification is GNU, found in "/mnt/d/zyp/fuzzer/memdbFuzz/tree_mutation/CMakeFiles/3.18.20081101-MSVC_2/CompilerIdCXX/a.out"

Detecting C compiler ABI info compiled with the following output:
Change Dir: /mnt/d/zyp/fuzzer/memdbFuzz/tree_mutation/CMakeFiles/CMakeTmp

Run Build Command(s):/usr/bin/make cmTC_69c41/fast && /usr/bin/make  -f CMakeFiles/cmTC_69c41.dir/build.make CMakeFiles/cmTC_69c41.dir/build
make[1]: Entering directory '/mnt/d/zyp/fuzzer/memdbFuzz/tree_mutation/CMakeFiles/CMakeTmp'
Building C object CMakeFiles/cmTC_69c41.dir/CMakeCCompilerABI.c.o
/usr/bin/cc   -v -o CMakeFiles/cmTC_69c41.dir/CMakeCCompilerABI.c.o -c /usr/local/share/cmake-3.18/Modules/CMakeCCompilerABI.c
Using built-in specs.
COLLECT_GCC=/usr/bin/cc
OFFLOAD_TARGET_NAMES=nvptx-none
OFFLOAD_TARGET_DEFAULT=1
Target: x86_64-linux-gnu
Configured with: ../src/configure -v --with-pkgversion='Ubuntu 7.5.0-3ubuntu1~18.04' --with-bugurl=file:///usr/share/doc/gcc-7/README.Bugs --enable-languages=c,ada,c++,go,brig,d,fortran,objc,obj-c++ --prefix=/usr --with-gcc-major-version-only --program-suffix=-7 --program-prefix=x86_64-linux-gnu- --enable-shared --enable-linker-build-id --libexecdir=/usr/lib --without-included-gettext --enable-threads=posix --libdir=/usr/lib --enable-nls --enable-bootstrap --enable-clocale=gnu --enable-libstdcxx-debug --enable-libstdcxx-time=yes --with-default-libstdcxx-abi=new --enable-gnu-unique-object --disable-vtable-verify --enable-libmpx --enable-plugin --enable-default-pie --with-system-zlib --with-target-system-zlib --enable-objc-gc=auto --enable-multiarch --disable-werror --with-arch-32=i686 --with-abi=m64 --with-multilib-list=m32,m64,mx32 --enable-multilib --with-tune=generic --enable-offload-targets=nvptx-none --without-cuda-driver --enable-checking=release --build=x86_64-linux-gnu --host=x86_64-linux-gnu --target=x86_64-linux-gnu
Thread model: posix
gcc version 7.5.0 (Ubuntu 7.5.0-3ubuntu1~18.04) 
COLLECT_GCC_OPTIONS='-v' '-o' 'CMakeFiles/cmTC_69c41.dir/CMakeCCompilerABI.c.o' '-c' '-mtune=generic' '-march=x86-64'
 /usr/lib/gcc/x86_64-linux-gnu/7/cc1 -quiet -v -imultiarch x86_64-linux-gnu /usr/local/share/cmake-3.18/Modules/CMakeCCompilerABI.c -quiet -dumpbase CMakeCCompilerABI.c -mtune=generic -march=x86-64 -auxbase-strip CMakeFiles/cmTC_69c41.dir/CMakeCCompilerABI.c.o -version -fstack-protector-strong -Wformat -Wformat-security -o /tmp/ccxtblT8.s
GNU C11 (Ubuntu 7.5.0-3ubuntu1~18.04) version 7.5.0 (x86_64-linux-gnu)
	compiled by GNU C version 7.5.0, GMP version 6.1.2, MPFR version 4.0.1, MPC version 1.1.0, isl version isl-0.19-GMP

GGC heuristics: --param ggc-min-expand=100 --param ggc-min-heapsize=131072
ignoring nonexistent directory "/usr/local/include/x86_64-linux-gnu"
ignoring nonexistent directory "/usr/lib/gcc/x86_64-linux-gnu/7/../../../../x86_64-linux-gnu/include"
#include "..." search starts here:
#include <...> search starts here:
 /usr/lib/gcc/x86_64-linux-gnu/7/include
 /usr/local/include
 /usr/lib/gcc/x86_64-linux-gnu/7/include-fixed
 /usr/include/x86_64-linux-gnu
 /usr/include
End of search list.
GNU C11 (Ubuntu 7.5.0-3ubuntu1~18.04) version 7.5.0 (x86_64-linux-gnu)
	compiled by GNU C version 7.5.0, GMP version 6.1.2, MPFR version 4.0.1, MPC version 1.1.0, isl version isl-0.19-GMP

GGC heuristics: --param ggc-min-expand=100 --param ggc-min-heapsize=131072
Compiler executable checksum: b62ed4a2880cd4159476ea8293b72fa8
COLLECT_GCC_OPTIONS='-v' '-o' 'CMakeFiles/cmTC_69c41.dir/CMakeCCompilerABI.c.o' '-c' '-mtune=generic' '-march=x86-64'
 as -v --64 -o CMakeFiles/cmTC_69c41.dir/CMakeCCompilerABI.c.o /tmp/ccxtblT8.s
GNU assembler version 2.30 (x86_64-linux-gnu) using BFD version (GNU Binutils for Ubuntu) 2.30
COMPILER_PATH=/usr/lib/gcc/x86_64-linux-gnu/7/:/usr/lib/gcc/x86_64-linux-gnu/7/:/usr/lib/gcc/x86_64-linux-gnu/:/usr/lib/gcc/x86_64-linux-gnu/7/:/usr/lib/gcc/x86_64-linux-gnu/
LIBRARY_PATH=/usr/lib/gcc/x86_64-linux-gnu/7/:/usr/lib/gcc/x86_64-linux-gnu/7/../../../x86_64-linux-gnu/:/usr/lib/gcc/x86_64-linux-gnu/7/../../../../lib/:/lib/x86_64-linux-gnu/:/lib/../lib/:/usr/lib/x86_64-linux-gnu/:/usr/lib/../lib/:/usr/lib/gcc/x86_64-linux-gnu/7/../../../:/lib/:/usr/lib/
COLLECT_GCC_OPTIONS='-v' '-o' 'CMakeFiles/cmTC_69c41.dir/CMakeCCompilerABI.c.o' '-c' '-mtune=generic' '-march=x86-64'
Linking C executable cmTC_69c41
/usr/local/bin/cmake -E cmake_link_script CMakeFiles/cmTC_69c41.dir/link.txt --verbose=1
/usr/bin/cc  -v -rdynamic CMakeFiles/cmTC_69c41.dir/CMakeCCompilerABI.c.o -o cmTC_69c41 
Using built-in specs.
COLLECT_GCC=/usr/bin/cc
COLLECT_LTO_WRAPPER=/usr/lib/gcc/x86_64-linux-gnu/7/lto-wrapper
OFFLOAD_TARGET_NAMES=nvptx-none
OFFLOAD_TARGET_DEFAULT=1
Target: x86_64-linux-gnu
Configured with: ../src/configure -v --with-pkgversion='Ubuntu 7.5.0-3ubuntu1~18.04' --with-bugurl=file:///usr/share/doc/gcc-7/README.Bugs --enable-languages=c,ada,c++,go,brig,d,fortran,objc,obj-c++ --prefix=/usr --with-gcc-major-version-only --program-suffix=-7 --program-prefix=x86_64-linux-gnu- --enable-shared --enable-linker-build-id --libexecdir=/usr/lib --without-included-gettext --enable-threads=posix --libdir=/usr/lib --enable-nls --enable-bootstrap --enable-clocale=gnu --enable-libstdcxx-debug --enable-libstdcxx-time=yes --with-default-libstdcxx-abi=new --enable-gnu-unique-object --disable-vtable-verify --enable-libmpx --enable-plugin --enable-default-pie --with-system-zlib --with-target-system-zlib --enable-objc-gc=auto --enable-multiarch --disable-werror --with-arch-32=i686 --with-abi=m64 --with-multilib-list=m32,m64,mx32 --enable-multilib --with-tune=generic --enable-offload-targets=nvptx-none --without-cuda-driver --enable-checking=release --build=x86_64-linux-gnu --host=x86_64-linux-gnu --target=x86_64-linux-gnu
Thread model: posix
gcc version 7.5.0 (Ubuntu 7.5.0-3ubuntu1~18.04) 
COMPILER_PATH=/usr/lib/gcc/x86_64-linux-gnu/7/:/usr/lib/gcc/x86_64-linux-gnu/7/:/usr/lib/gcc/x86_64-linux-gnu/:/usr/lib/gcc/x86_64-linux-gnu/7/:/usr/lib/gcc/x86_64-linux-gnu/
LIBRARY_PATH=/usr/lib/gcc/x86_64-linux-gnu/7/:/usr/lib/gcc/x86_64-linux-gnu/7/../../../x86_64-linux-gnu/:/usr/lib/gcc/x86_64-linux-gnu/7/../../../../lib/:/lib/x86_64-linux-gnu/:/lib/../lib/:/usr/lib/x86_64-linux-gnu/:/usr/lib/../lib/:/usr/lib/gcc/x86_64-linux-gnu/7/../../../:/lib/:/usr/lib/
COLLECT_GCC_OPTIONS='-v' '-rdynamic' '-o' 'cmTC_69c41' '-mtune=generic' '-march=x86-64'
 /usr/lib/gcc/x86_64-linux-gnu/7/collect2 -plugin /usr/lib/gcc/x86_64-linux-gnu/7/liblto_plugin.so -plugin-opt=/usr/lib/gcc/x86_64-linux-gnu/7/lto-wrapper -plugin-opt=-fresolution=/tmp/ccf7BWVd.res -plugin-opt=-pass-through=-lgcc -plugin-opt=-pass-through=-lgcc_s -plugin-opt=-pass-through=-lc -plugin-opt=-pass-through=-lgcc -plugin-opt=-pass-through=-lgcc_s --build-id --eh-frame-hdr -m elf_x86_64 --hash-style=gnu --as-needed -export-dynamic -dynamic-linker /lib64/ld-linux-x86-64.so.2 -pie -z now -z relro -o cmTC_69c41 /usr/lib/gcc/x86_64-linux-gnu/7/../../../x86_64-linux-gnu/Scrt1.o /usr/lib/gcc/x86_64-linux-gnu/7/../../../x86_64-linux-gnu/crti.o /usr/lib/gcc/x86_64-linux-gnu/7/crtbeginS.o -L/usr/lib/gcc/x86_64-linux-gnu/7 -L/usr/lib/gcc/x86_64-linux-gnu/7/../../../x86_64-linux-gnu -L/usr/lib/gcc/x86_64-linux-gnu/7/../../../../lib -L/lib/x86_64-linux-gnu -L/lib/../lib -L/usr/lib/x86_64-linux-gnu -L/usr/lib/../lib -L/usr/lib/gcc/x86_64-linux-gnu/7/../../.. CMakeFiles/cmTC_69c41.dir/CMakeCCompilerABI.c.o -lgcc --push-state --as-needed -lgcc_s --pop-state -lc -lgcc --push-state --as-needed -lgcc_s --pop-state /usr/lib/gcc/x86_64-linux-gnu/7/crtendS.o /usr/lib/gcc/x86_64-linux-gnu/7/../../../x86_64-linux-gnu/crtn.o
COLLECT_GCC_OPTIONS='-v' '-rdynamic' '-o' 'cmTC_69c41' '-mtune=generic' '-march=x86-64'
make[1]: Leaving directory '/mnt/d/zyp/fuzzer/memdbFuzz/tree_mutation/CMakeFiles/CMakeTmp'


Parsed C implicit include dir info from above output: rv=done
  found start of include info
  found start of implicit include info
    add: [/usr/lib/gcc/x86_64-linux-gnu/7/include]
    add: [/usr/local/include]
    add: [/usr/lib/gcc/x86_64-linux-gnu/7/include-fixed]
    add: [/usr/include/x86_64-linux-gnu]
    add: [/usr/include]
  end of search list found
  collapse include dir [/usr/lib/gcc/x86_64-linux-gnu/7/include] ==> [/usr/lib/gcc/x86_64-linux-gnu/7/include]
  collapse include dir [/usr/local/include] ==> [/usr/local/include]
  collapse include dir [/usr/lib/gcc/x86_64-linux-gnu/7/include-fixed] ==> [/usr/lib/gcc/x86_64-linux-gnu/7/include-fixed]
  collapse include dir [/usr/include/x86_64-linux-gnu] ==> [/usr/include/x86_64-linux-gnu]
  collapse include dir [/usr/include] ==> [/usr/include]
  implicit include dirs: [/usr/lib/gcc/x86_64-linux-gnu/7/include;/usr/local/include;/usr/lib/gcc/x86_64-linux-gnu/7/include-fixed;/usr/include/x86_64-linux-gnu;/usr/include]


Parsed C implicit link information from above output:
  link line regex: [^( *|.*[/\])(ld|CMAKE_LINK_STARTFILE-NOTFOUND|([^/\]+-)?ld|collect2)[^/\]*( |$)]
  ignore line: [Change Dir: /mnt/d/zyp/fuzzer/memdbFuzz/tree_mutation/CMakeFiles/CMakeTmp]
  ignore line: []
  ignore line: [Run Build Command(s):/usr/bin/make cmTC_69c41/fast && /usr/bin/make  -f CMakeFiles/cmTC_69c41.dir/build.make CMakeFiles/cmTC_69c41.dir/build]
  ignore line: [make[1]: Entering directory '/mnt/d/zyp/fuzzer/memdbFuzz/tree_mutation/CMakeFiles/CMakeTmp']
  ignore line: [Building C object CMakeFiles/cmTC_69c41.dir/CMakeCCompilerABI.c.o]
  ignore line: [/usr/bin/cc   -v -o CMakeFiles/cmTC_69c41.dir/CMakeCCompilerABI.c.o -c /usr/local/share/cmake-3.18/Modules/CMakeCCompilerABI.c]
  ignore line: [Using built-in specs.]
  ignore line: [COLLECT_GCC=/usr/bin/cc]
  ignore line: [OFFLOAD_TARGET_NAMES=nvptx-none]
  ignore line: [OFFLOAD_TARGET_DEFAULT=1]
  ignore line: [Target: x86_64-linux-gnu]
  ignore line: [Configured with: ../src/configure -v --with-pkgversion='Ubuntu 7.5.0-3ubuntu1~18.04' --with-bugurl=file:///usr/share/doc/gcc-7/README.Bugs --enable-languages=c ada c++ go brig d fortran objc obj-c++ --prefix=/usr --with-gcc-major-version-only --program-suffix=-7 --program-prefix=x86_64-linux-gnu- --enable-shared --enable-linker-build-id --libexecdir=/usr/lib --without-included-gettext --enable-threads=posix --libdir=/usr/lib --enable-nls --enable-bootstrap --enable-clocale=gnu --enable-libstdcxx-debug --enable-libstdcxx-time=yes --with-default-libstdcxx-abi=new --enable-gnu-unique-object --disable-vtable-verify --enable-libmpx --enable-plugin --enable-default-pie --with-system-zlib --with-target-system-zlib --enable-objc-gc=auto --enable-multiarch --disable-werror --with-arch-32=i686 --with-abi=m64 --with-multilib-list=m32 m64 mx32 --enable-multilib --with-tune=generic --enable-offload-targets=nvptx-none --without-cuda-driver --enable-checking=release --build=x86_64-linux-gnu --host=x86_64-linux-gnu --target=x86_64-linux-gnu]
  ignore line: [Thread model: posix]
  ignore line: [gcc version 7.5.0 (Ubuntu 7.5.0-3ubuntu1~18.04) ]
  ignore line: [COLLECT_GCC_OPTIONS='-v' '-o' 'CMakeFiles/cmTC_69c41.dir/CMakeCCompilerABI.c.o' '-c' '-mtune=generic' '-march=x86-64']
  ignore line: [ /usr/lib/gcc/x86_64-linux-gnu/7/cc1 -quiet -v -imultiarch x86_64-linux-gnu /usr/local/share/cmake-3.18/Modules/CMakeCCompilerABI.c -quiet -dumpbase CMakeCCompilerABI.c -mtune=generic -march=x86-64 -auxbase-strip CMakeFiles/cmTC_69c41.dir/CMakeCCompilerABI.c.o -version -fstack-protector-strong -Wformat -Wformat-security -o /tmp/ccxtblT8.s]
  ignore line: [GNU C11 (Ubuntu 7.5.0-3ubuntu1~18.04) version 7.5.0 (x86_64-linux-gnu)]
  ignore line: [	compiled by GNU C version 7.5.0  GMP version 6.1.2  MPFR version 4.0.1  MPC version 1.1.0  isl version isl-0.19-GMP]
  ignore line: []
  ignore line: [GGC heuristics: --param ggc-min-expand=100 --param ggc-min-heapsize=131072]
  ignore line: [ignoring nonexistent directory "/usr/local/include/x86_64-linux-gnu"]
  ignore line: [ignoring nonexistent directory "/usr/lib/gcc/x86_64-linux-gnu/7/../../../../x86_64-linux-gnu/include"]
  ignore line: [#include "..." search starts here:]
  ignore line: [#include <...> search starts here:]
  ignore line: [ /usr/lib/gcc/x86_64-linux-gnu/7/include]
  ignore line: [ /usr/local/include]
  ignore line: [ /usr/lib/gcc/x86_64-linux-gnu/7/include-fixed]
  ignore line: [ /usr/include/x86_64-linux-gnu]
  ignore line: [ /usr/include]
  ignore line: [End of search list.]
  ignore line: [GNU C11 (Ubuntu 7.5.0-3ubuntu1~18.04) version 7.5.0 (x86_64-linux-gnu)]
  ignore line: [	compiled by GNU C version 7.5.0  GMP version 6.1.2  MPFR version 4.0.1  MPC version 1.1.0  isl version isl-0.19-GMP]
  ignore line: []
  ignore line: [GGC heuristics: --param ggc-min-expand=100 --param ggc-min-heapsize=131072]
  ignore line: [Compiler executable checksum: b62ed4a2880cd4159476ea8293b72fa8]
  ignore line: [COLLECT_GCC_OPTIONS='-v' '-o' 'CMakeFiles/cmTC_69c41.dir/CMakeCCompilerABI.c.o' '-c' '-mtune=generic' '-march=x86-64']
  ignore line: [ as -v --64 -o CMakeFiles/cmTC_69c41.dir/CMakeCCompilerABI.c.o /tmp/ccxtblT8.s]
  ignore line: [GNU assembler version 2.30 (x86_64-linux-gnu) using BFD version (GNU Binutils for Ubuntu) 2.30]
  ignore line: [COMPILER_PATH=/usr/lib/gcc/x86_64-linux-gnu/7/:/usr/lib/gcc/x86_64-linux-gnu/7/:/usr/lib/gcc/x86_64-linux-gnu/:/usr/lib/gcc/x86_64-linux-gnu/7/:/usr/lib/gcc/x86_64-linux-gnu/]
  ignore line: [LIBRARY_PATH=/usr/lib/gcc/x86_64-linux-gnu/7/:/usr/lib/gcc/x86_64-linux-gnu/7/../../../x86_64-linux-gnu/:/usr/lib/gcc/x86_64-linux-gnu/7/../../../../lib/:/lib/x86_64-linux-gnu/:/lib/../lib/:/usr/lib/x86_64-linux-gnu/:/usr/lib/../lib/:/usr/lib/gcc/x86_64-linux-gnu/7/../../../:/lib/:/usr/lib/]
  ignore line: [COLLECT_GCC_OPTIONS='-v' '-o' 'CMakeFiles/cmTC_69c41.dir/CMakeCCompilerABI.c.o' '-c' '-mtune=generic' '-march=x86-64']
  ignore line: [Linking C executable cmTC_69c41]
  ignore line: [/usr/local/bin/cmake -E cmake_link_script CMakeFiles/cmTC_69c41.dir/link.txt --verbose=1]
  ignore line: [/usr/bin/cc  -v -rdynamic CMakeFiles/cmTC_69c41.dir/CMakeCCompilerABI.c.o -o cmTC_69c41 ]
  ignore line: [Using built-in specs.]
  ignore line: [COLLECT_GCC=/usr/bin/cc]
  ignore line: [COLLECT_LTO_WRAPPER=/usr/lib/gcc/x86_64-linux-gnu/7/lto-wrapper]
  ignore line: [OFFLOAD_TARGET_NAMES=nvptx-none]
  ignore line: [OFFLOAD_TARGET_DEFAULT=1]
  ignore line: [Target: x86_64-linux-gnu]
  ignore line: [Configured with: ../src/configure -v --with-pkgversion='Ubuntu 7.5.0-3ubuntu1~18.04' --with-bugurl=file:///usr/share/doc/gcc-7/README.Bugs --enable-languages=c ada c++ go brig d fortran objc obj-c++ --prefix=/usr --with-gcc-major-version-only --program-suffix=-7 --program-prefix=x86_64-linux-gnu- --enable-shared --enable-linker-build-id --libexecdir=/usr/lib --without-included-gettext --enable-threads=posix --libdir=/usr/lib --enable-nls --enable-bootstrap --enable-clocale=gnu --enable-libstdcxx-debug --enable-libstdcxx-time=yes --with-default-libstdcxx-abi=new --enable-gnu-unique-object --disable-vtable-verify --enable-libmpx --enable-plugin --enable-default-pie --with-system-zlib --with-target-system-zlib --enable-objc-gc=auto --enable-multiarch --disable-werror --with-arch-32=i686 --with-abi=m64 --with-multilib-list=m32 m64 mx32 --enable-multilib --with-tune=generic --enable-offload-targets=nvptx-none --without-cuda-driver --enable-checking=release --build=x86_64-linux-gnu --host=x86_64-linux-gnu --target=x86_64-linux-gnu]
  ignore line: [Thread model: posix]
  ignore line: [gcc version 7.5.0 (Ubuntu 7.5.0-3ubuntu1~18.04) ]
  ignore line: [COMPILER_PATH=/usr/lib/gcc/x86_64-linux-gnu/7/:/usr/lib/gcc/x86_64-linux-gnu/7/:/usr/lib/gcc/x86_64-linux-gnu/:/usr/lib/gcc/x86_64-linux-gnu/7/:/usr/lib/gcc/x86_64-linux-gnu/]
  ignore line: [LIBRARY_PATH=/usr/lib/gcc/x86_64-linux-gnu/7/:/usr/lib/gcc/x86_64-linux-gnu/7/../../../x86_64-linux-gnu/:/usr/lib/gcc/x86_64-linux-gnu/7/../../../../lib/:/lib/x86_64-linux-gnu/:/lib/../lib/:/usr/lib/x86_64-linux-gnu/:/usr/lib/../lib/:/usr/lib/gcc/x86_64-linux-gnu/7/../../../:/lib/:/usr/lib/]
  ignore line: [COLLECT_GCC_OPTIONS='-v' '-rdynamic' '-o' 'cmTC_69c41' '-mtune=generic' '-march=x86-64']
  link line: [ /usr/lib/gcc/x86_64-linux-gnu/7/collect2 -plugin /usr/lib/gcc/x86_64-linux-gnu/7/liblto_plugin.so -plugin-opt=/usr/lib/gcc/x86_64-linux-gnu/7/lto-wrapper -plugin-opt=-fresolution=/tmp/ccf7BWVd.res -plugin-opt=-pass-through=-lgcc -plugin-opt=-pass-through=-lgcc_s -plugin-opt=-pass-through=-lc -plugin-opt=-pass-through=-lgcc -plugin-opt=-pass-through=-lgcc_s --build-id --eh-frame-hdr -m elf_x86_64 --hash-style=gnu --as-needed -export-dynamic -dynamic-linker /lib64/ld-linux-x86-64.so.2 -pie -z now -z relro -o cmTC_69c41 /usr/lib/gcc/x86_64-linux-gnu/7/../../../x86_64-linux-gnu/Scrt1.o /usr/lib/gcc/x86_64-linux-gnu/7/../../../x86_64-linux-gnu/crti.o /usr/lib/gcc/x86_64-linux-gnu/7/crtbeginS.o -L/usr/lib/gcc/x86_64-linux-gnu/7 -L/usr/lib/gcc/x86_64-linux-gnu/7/../../../x86_64-linux-gnu -L/usr/lib/gcc/x86_64-linux-gnu/7/../../../../lib -L/lib/x86_64-linux-gnu -L/lib/../lib -L/usr/lib/x86_64-linux-gnu -L/usr/lib/../lib -L/usr/lib/gcc/x86_64-linux-gnu/7/../../.. CMakeFiles/cmTC_69c41.dir/CMakeCCompilerABI.c.o -lgcc --push-state --as-needed -lgcc_s --pop-state -lc -lgcc --push-state --as-needed -lgcc_s --pop-state /usr/lib/gcc/x86_64-linux-gnu/7/crtendS.o /usr/lib/gcc/x86_64-linux-gnu/7/../../../x86_64-linux-gnu/crtn.o]
    arg [/usr/lib/gcc/x86_64-linux-gnu/7/collect2] ==> ignore
    arg [-plugin] ==> ignore
    arg [/usr/lib/gcc/x86_64-linux-gnu/7/liblto_plugin.so] ==> ignore
    arg [-plugin-opt=/usr/lib/gcc/x86_64-linux-gnu/7/lto-wrapper] ==> ignore
    arg [-plugin-opt=-fresolution=/tmp/ccf7BWVd.res] ==> ignore
    arg [-plugin-opt=-pass-through=-lgcc] ==> ignore
    arg [-plugin-opt=-pass-through=-lgcc_s] ==> ignore
    arg [-plugin-opt=-pass-through=-lc] ==> ignore
    arg [-plugin-opt=-pass-through=-lgcc] ==> ignore
    arg [-plugin-opt=-pass-through=-lgcc_s] ==> ignore
    arg [--build-id] ==> ignore
    arg [--eh-frame-hdr] ==> ignore
    arg [-m] ==> ignore
    arg [elf_x86_64] ==> ignore
    arg [--hash-style=gnu] ==> ignore
    arg [--as-needed] ==> ignore
    arg [-export-dynamic] ==> ignore
    arg [-dynamic-linker] ==> ignore
    arg [/lib64/ld-linux-x86-64.so.2] ==> ignore
    arg [-pie] ==> ignore
    arg [-znow] ==> ignore
    arg [-zrelro] ==> ignore
    arg [-o] ==> ignore
    arg [cmTC_69c41] ==> ignore
    arg [/usr/lib/gcc/x86_64-linux-gnu/7/../../../x86_64-linux-gnu/Scrt1.o] ==> ignore
    arg [/usr/lib/gcc/x86_64-linux-gnu/7/../../../x86_64-linux-gnu/crti.o] ==> ignore
    arg [/usr/lib/gcc/x86_64-linux-gnu/7/crtbeginS.o] ==> ignore
    arg [-L/usr/lib/gcc/x86_64-linux-gnu/7] ==> dir [/usr/lib/gcc/x86_64-linux-gnu/7]
    arg [-L/usr/lib/gcc/x86_64-linux-gnu/7/../../../x86_64-linux-gnu] ==> dir [/usr/lib/gcc/x86_64-linux-gnu/7/../../../x86_64-linux-gnu]
    arg [-L/usr/lib/gcc/x86_64-linux-gnu/7/../../../../lib] ==> dir [/usr/lib/gcc/x86_64-linux-gnu/7/../../../../lib]
    arg [-L/lib/x86_64-linux-gnu] ==> dir [/lib/x86_64-linux-gnu]
    arg [-L/lib/../lib] ==> dir [/lib/../lib]
    arg [-L/usr/lib/x86_64-linux-gnu] ==> dir [/usr/lib/x86_64-linux-gnu]
    arg [-L/usr/lib/../lib] ==> dir [/usr/lib/../lib]
    arg [-L/usr/lib/gcc/x86_64-linux-gnu/7/../../..] ==> dir [/usr/lib/gcc/x86_64-linux-gnu/7/../../..]
    arg [CMakeFiles/cmTC_69c41.dir/CMakeCCompilerABI.c.o] ==> ignore
    arg [-lgcc] ==> lib [gcc]
    arg [--push-state] ==> ignore
    arg [--as-needed] ==> ignore
    arg [-lgcc_s] ==> lib [gcc_s]
    arg [--pop-state] ==> ignore
    arg [-lc] ==> lib [c]
    arg [-lgcc] ==> lib [gcc]
    arg [--push-state] ==> ignore
    arg [--as-needed] ==> ignore
    arg [-lgcc_s] ==> lib [gcc_s]
    arg [--pop-state] ==> ignore
    arg [/usr/lib/gcc/x86_64-linux-gnu/7/crtendS.o] ==> ignore
    arg [/usr/lib/gcc/x86_64-linux-gnu/7/../../../x86_64-linux-gnu/crtn.o] ==> ignore
  collapse library dir [/usr/lib/gcc/x86_64-linux-gnu/7] ==> [/usr/lib/gcc/x86_64-linux-gnu/7]
  collapse library dir [/usr/lib/gcc/x86_64-linux-gnu/7/../../../x86_64-linux-gnu] ==> [/usr/lib/x86_64-linux-gnu]
  collapse library dir [/usr/lib/gcc/x86_64-linux-gnu/7/../../../../lib] ==> [/usr/lib]
  collapse library dir [/lib/x86_64-linux-gnu] ==> [/lib/x86_64-linux-gnu]
  collapse library dir [/lib/../lib] ==> [/lib]
  collapse library dir [/usr/lib/x86_64-linux-gnu] ==> [/usr/lib/x86_64-linux-gnu]
  collapse library dir [/usr/lib/../lib] ==> [/usr/lib]
  collapse library dir [/usr/lib/gcc/x86_64-linux-gnu/7/../../..] ==> [/usr/lib]
  implicit libs: [gcc;gcc_s;c;gcc;gcc_s]
  implicit dirs: [/usr/lib/gcc/x86_64-linux-gnu/7;/usr/lib/x86_64-linux-gnu;/usr/lib;/lib/x86_64-linux-gnu;/lib]
  implicit fwks: []


Detecting CXX compiler ABI info compiled with the following output:
Change Dir: /mnt/d/zyp/fuzzer/memdbFuzz/tree_mutation/CMakeFiles/CMakeTmp

Run Build Command(s):/usr/bin/make cmTC_3eeef/fast && /usr/bin/make  -f CMakeFiles/cmTC_3eeef.dir/build.make CMakeFiles/cmTC_3eeef.dir/build
make[1]: Entering directory '/mnt/d/zyp/fuzzer/memdbFuzz/tree_mutation/CMakeFiles/CMakeTmp'
Building CXX object CMakeFiles/cmTC_3eeef.dir/CMakeCXXCompilerABI.cpp.o
/usr/bin/c++   -v -o CMakeFiles/cmTC_3eeef.dir/CMakeCXXCompilerABI.cpp.o -c /usr/local/share/cmake-3.18/Modules/CMakeCXXCompilerABI.cpp
Using built-in specs.
COLLECT_GCC=/usr/bin/c++
OFFLOAD_TARGET_NAMES=nvptx-none
OFFLOAD_TARGET_DEFAULT=1
Target: x86_64-linux-gnu
Configured with: ../src/configure -v --with-pkgversion='Ubuntu 7.5.0-3ubuntu1~18.04' --with-bugurl=file:///usr/share/doc/gcc-7/README.Bugs --enable-languages=c,ada,c++,go,brig,d,fortran,objc,obj-c++ --prefix=/usr --with-gcc-major-version-only --program-suffix=-7 --program-prefix=x86_64-linux-gnu- --enable-shared --enable-linker-build-id --libexecdir=/usr/lib --without-included-gettext --enable-threads=posix --libdir=/usr/lib --enable-nls --enable-bootstrap --enable-clocale=gnu --enable-libstdcxx-debug --enable-libstdcxx-time=yes --with-default-libstdcxx-abi=new --enable-gnu-unique-object --disable-vtable-verify --enable-libmpx --enable-plugin --enable-default-pie --with-system-zlib --with-target-system-zlib --enable-objc-gc=auto --enable-multiarch --disable-werror --with-arch-32=i686 --with-abi=m64 --with-multilib-list=m32,m64,mx32 --enable-multilib --with-tune=generic --enable-offload-targets=nvptx-none --without-cuda-driver --enable-checking=release --build=x86_64-linux-gnu --host=x86_64-linux-gnu --target=x86_64-linux-gnu
Thread model: posix
gcc version 7.5.0 (Ubuntu 7.5.0-3ubuntu1~18.04) 
COLLECT_GCC_OPTIONS='-v' '-o' 'CMakeFiles/cmTC_3eeef.dir/CMakeCXXCompilerABI.cpp.o' '-c' '-shared-libgcc' '-mtune=generic' '-march=x86-64'
 /usr/lib/gcc/x86_64-linux-gnu/7/cc1plus -quiet -v -imultiarch x86_64-linux-gnu -D_GNU_SOURCE /usr/local/share/cmake-3.18/Modules/CMakeCXXCompilerABI.cpp -quiet -dumpbase CMakeCXXCompilerABI.cpp -mtune=generic -march=x86-64 -auxbase-strip CMakeFiles/cmTC_3eeef.dir/CMakeCXXCompilerABI.cpp.o -version -fstack-protector-strong -Wformat -Wformat-security -o /tmp/ccLdWufr.s
GNU C++14 (Ubuntu 7.5.0-3ubuntu1~18.04) version 7.5.0 (x86_64-linux-gnu)
	compiled by GNU C version 7.5.0, GMP version 6.1.2, MPFR version 4.0.1, MPC version 1.1.0, isl version isl-0.19-GMP

GGC heuristics: --param ggc-min-expand=100 --param ggc-min-heapsize=131072
ignoring duplicate directory "/usr/include/x86_64-linux-gnu/c++/7"
ignoring nonexistent directory "/usr/local/include/x86_64-linux-gnu"
ignoring nonexistent directory "/usr/lib/gcc/x86_64-linux-gnu/7/../../../../x86_64-linux-gnu/include"
#include "..." search starts here:
#include <...> search starts here:
 /usr/include/c++/7
 /usr/include/x86_64-linux-gnu/c++/7
 /usr/include/c++/7/backward
 /usr/lib/gcc/x86_64-linux-gnu/7/include
 /usr/local/include
 /usr/lib/gcc/x86_64-linux-gnu/7/include-fixed
 /usr/include/x86_64-linux-gnu
 /usr/include
End of search list.
GNU C++14 (Ubuntu 7.5.0-3ubuntu1~18.04) version 7.5.0 (x86_64-linux-gnu)
	compiled by GNU C version 7.5.0, GMP version 6.1.2, MPFR version 4.0.1, MPC version 1.1.0, isl version isl-0.19-GMP

GGC heuristics: --param ggc-min-expand=100 --param ggc-min-heapsize=131072
Compiler executable checksum: 3eb3dc290cd5714c3e1c3ae751116f07
COLLECT_GCC_OPTIONS='-v' '-o' 'CMakeFiles/cmTC_3eeef.dir/CMakeCXXCompilerABI.cpp.o' '-c' '-shared-libgcc' '-mtune=generic' '-march=x86-64'
 as -v --64 -o CMakeFiles/cmTC_3eeef.dir/CMakeCXXCompilerABI.cpp.o /tmp/ccLdWufr.s
GNU assembler version 2.30 (x86_64-linux-gnu) using BFD version (GNU Binutils for Ubuntu) 2.30
COMPILER_PATH=/usr/lib/gcc/x86_64-linux-gnu/7/:/usr/lib/gcc/x86_64-linux-gnu/7/:/usr/lib/gcc/x86_64-linux-gnu/:/usr/lib/gcc/x86_64-linux-gnu/7/:/usr/lib/gcc/x86_64-linux-gnu/
LIBRARY_PATH=/usr/lib/gcc/x86_64-linux-gnu/7/:/usr/lib/gcc/x86_64-linux-gnu/7/../../../x86_64-linux-gnu/:/usr/lib/gcc/x86_64-linux-gnu/7/../../../../lib/:/lib/x86_64-linux-gnu/:/lib/../lib/:/usr/lib/x86_64-linux-gnu/:/usr/lib/../lib/:/usr/lib/gcc/x86_64-linux-gnu/7/../../../:/lib/:/usr/lib/
COLLECT_GCC_OPTIONS='-v' '-o' 'CMakeFiles/cmTC_3eeef.dir/CMakeCXXCompilerABI.cpp.o' '-c' '-shared-libgcc' '-mtune=generic' '-march=x86-64'
Linking CXX executable cmTC_3eeef
/usr/local/bin/cmake -E cmake_link_script CMakeFiles/cmTC_3eeef.dir/link.txt --verbose=1
/usr/bin/c++  -v -rdynamic CMakeFiles/cmTC_3eeef.dir/CMakeCXXCompilerABI.cpp.o -o cmTC_3eeef 
Using built-in specs.
COLLECT_GCC=/usr/bin/c++
COLLECT_LTO_WRAPPER=/usr/lib/gcc/x86_64-linux-gnu/7/lto-wrapper
OFFLOAD_TARGET_NAMES=nvptx-none
OFFLOAD_TARGET_DEFAULT=1
Target: x86_64-linux-gnu
Configured with: ../src/configure -v --with-pkgversion='Ubuntu 7.5.0-3ubuntu1~18.04' --with-bugurl=file:///usr/share/doc/gcc-7/README.Bugs --enable-languages=c,ada,c++,go,brig,d,fortran,objc,obj-c++ --prefix=/usr --with-gcc-major-version-only --program-suffix=-7 --program-prefix=x86_64-linux-gnu- --enable-shared --enable-linker-build-id --libexecdir=/usr/lib --without-included-gettext --enable-threads=posix --libdir=/usr/lib --enable-nls --enable-bootstrap --enable-clocale=gnu --enable-libstdcxx-debug --enable-libstdcxx-time=yes --with-default-libstdcxx-abi=new --enable-gnu-unique-object --disable-vtable-verify --enable-libmpx --enable-plugin --enable-default-pie --with-system-zlib --with-target-system-zlib --enable-objc-gc=auto --enable-multiarch --disable-werror --with-arch-32=i686 --with-abi=m64 --with-multilib-list=m32,m64,mx32 --enable-multilib --with-tune=generic --enable-offload-targets=nvptx-none --without-cuda-driver --enable-checking=release --build=x86_64-linux-gnu --host=x86_64-linux-gnu --target=x86_64-linux-gnu
Thread model: posix
gcc version 7.5.0 (Ubuntu 7.5.0-3ubuntu1~18.04) 
COMPILER_PATH=/usr/lib/gcc/x86_64-linux-gnu/7/:/usr/lib/gcc/x86_64-linux-gnu/7/:/usr/lib/gcc/x86_64-linux-gnu/:/usr/lib/gcc/x86_64-linux-gnu/7/:/usr/lib/gcc/x86_64-linux-gnu/
LIBRARY_PATH=/usr/lib/gcc/x86_64-linux-gnu/7/:/usr/lib/gcc/x86_64-linux-gnu/7/../../../x86_64-linux-gnu/:/usr/lib/gcc/x86_64-linux-gnu/7/../../../../lib/:/lib/x86_64-linux-gnu/:/lib/../lib/:/usr/lib/x86_64-linux-gnu/:/usr/lib/../lib/:/usr/lib/gcc/x86_64-linux-gnu/7/../../../:/lib/:/usr/lib/
COLLECT_GCC_OPTIONS='-v' '-rdynamic' '-o' 'cmTC_3eeef' '-shared-libgcc' '-mtune=generic' '-march=x86-64'
 /usr/lib/gcc/x86_64-linux-gnu/7/collect2 -plugin /usr/lib/gcc/x86_64-linux-gnu/7/liblto_plugin.so -plugin-opt=/usr/lib/gcc/x86_64-linux-gnu/7/lto-wrapper -plugin-opt=-fresolution=/tmp/ccvfHrYw.res -plugin-opt=-pass-through=-lgcc_s -plugin-opt=-pass-through=-lgcc -plugin-opt=-pass-through=-lc -plugin-opt=-pass-through=-lgcc_s -plugin-opt=-pass-through=-lgcc --build-id --eh-frame-hdr -m elf_x86_64 --hash-style=gnu --as-needed -export-dynamic -dynamic-linker /lib64/ld-linux-x86-64.so.2 -pie -z now -z relro -o cmTC_3eeef /usr/lib/gcc/x86_64-linux-gnu/7/../../../x86_64-linux-gnu/Scrt1.o /usr/lib/gcc/x86_64-linux-gnu/7/../../../x86_64-linux-gnu/crti.o /usr/lib/gcc/x86_64-linux-gnu/7/crtbeginS.o -L/usr/lib/gcc/x86_64-linux-gnu/7 -L/usr/lib/gcc/x86_64-linux-gnu/7/../../../x86_64-linux-gnu -L/usr/lib/gcc/x86_64-linux-gnu/7/../../../../lib -L/lib/x86_64-linux-gnu -L/lib/../lib -L/usr/lib/x86_64-linux-gnu -L/usr/lib/../lib -L/usr/lib/gcc/x86_64-linux-gnu/7/../../.. CMakeFiles/cmTC_3eeef.dir/CMakeCXXCompilerABI.cpp.o -lstdc++ -lm -lgcc_s -lgcc -lc -lgcc_s -lgcc /usr/lib/gcc/x86_64-linux-gnu/7/crtendS.o /usr/lib/gcc/x86_64-linux-gnu/7/../../../x86_64-linux-gnu/crtn.o
COLLECT_GCC_OPTIONS='-v' '-rdynamic' '-o' 'cmTC_3eeef' '-shared-libgcc' '-mtune=generic' '-march=x86-64'
make[1]: Leaving directory '/mnt/d/zyp/fuzzer/memdbFuzz/tree_mutation/CMakeFiles/CMakeTmp'


Parsed CXX implicit include dir info from above output: rv=done
  found start of include info
  found start of implicit include info
    add: [/usr/include/c++/7]
    add: [/usr/include/x86_64-linux-gnu/c++/7]
    add: [/usr/include/c++/7/backward]
    add: [/usr/lib/gcc/x86_64-linux-gnu/7/include]
    add: [/usr/local/include]
    add: [/usr/lib/gcc/x86_64-linux-gnu/7/include-fixed]
    add: [/usr/include/x86_64-linux-gnu]
    add: [/usr/include]
  end of search list found
  collapse include dir [/usr/include/c++/7] ==> [/usr/include/c++/7]
  collapse include dir [/usr/include/x86_64-linux-gnu/c++/7] ==> [/usr/include/x86_64-linux-gnu/c++/7]
  collapse include dir [/usr/include/c++/7/backward] ==> [/usr/include/c++/7/backward]
  collapse include dir [/usr/lib/gcc/x86_64-linux-gnu/7/include] ==> [/usr/lib/gcc/x86_64-linux-gnu/7/include]
  collapse include dir [/usr/local/include] ==> [/usr/local/include]
  collapse include dir [/usr/lib/gcc/x86_64-linux-gnu/7/include-fixed] ==> [/usr/lib/gcc/x86_64-linux-gnu/7/include-fixed]
  collapse include dir [/usr/include/x86_64-linux-gnu] ==> [/usr/include/x86_64-linux-gnu]
  collapse include dir [/usr/include] ==> [/usr/include]
  implicit include dirs: [/usr/include/c++/7;/usr/include/x86_64-linux-gnu/c++/7;/usr/include/c++/7/backward;/usr/lib/gcc/x86_64-linux-gnu/7/include;/usr/local/include;/usr/lib/gcc/x86_64-linux-gnu/7/include-fixed;/usr/include/x86_64-linux-gnu;/usr/include]


Parsed CXX implicit link information from above output:
  link line regex: [^( *|.*[/\])(ld|CMAKE_LINK_STARTFILE-NOTFOUND|([^/\]+-)?ld|collect2)[^/\]*( |$)]
  ignore line: [Change Dir: /mnt/d/zyp/fuzzer/memdbFuzz/tree_mutation/CMakeFiles/CMakeTmp]
  ignore line: []
  ignore line: [Run Build Command(s):/usr/bin/make cmTC_3eeef/fast && /usr/bin/make  -f CMakeFiles/cmTC_3eeef.dir/build.make CMakeFiles/cmTC_3eeef.dir/build]
  ignore line: [make[1]: Entering directory '/mnt/d/zyp/fuzzer/memdbFuzz/tree_mutation/CMakeFiles/CMakeTmp']
  ignore line: [Building CXX object CMakeFiles/cmTC_3eeef.dir/CMakeCXXCompilerABI.cpp.o]
  ignore line: [/usr/bin/c++   -v -o CMakeFiles/cmTC_3eeef.dir/CMakeCXXCompilerABI.cpp.o -c /usr/local/share/cmake-3.18/Modules/CMakeCXXCompilerABI.cpp]
  ignore line: [Using built-in specs.]
  ignore line: [COLLECT_GCC=/usr/bin/c++]
  ignore line: [OFFLOAD_TARGET_NAMES=nvptx-none]
  ignore line: [OFFLOAD_TARGET_DEFAULT=1]
  ignore line: [Target: x86_64-linux-gnu]
  ignore line: [Configured with: ../src/configure -v --with-pkgversion='Ubuntu 7.5.0-3ubuntu1~18.04' --with-bugurl=file:///usr/share/doc/gcc-7/README.Bugs --enable-languages=c ada c++ go brig d fortran objc obj-c++ --prefix=/usr --with-gcc-major-version-only --program-suffix=-7 --program-prefix=x86_64-linux-gnu- --enable-shared --enable-linker-build-id --libexecdir=/usr/lib --without-included-gettext --enable-threads=posix --libdir=/usr/lib --enable-nls --enable-bootstrap --enable-clocale=gnu --enable-libstdcxx-debug --enable-libstdcxx-time=yes --with-default-libstdcxx-abi=new --enable-gnu-unique-object --disable-vtable-verify --enable-libmpx --enable-plugin --enable-default-pie --with-system-zlib --with-target-system-zlib --enable-objc-gc=auto --enable-multiarch --disable-werror --with-arch-32=i686 --with-abi=m64 --with-multilib-list=m32 m64 mx32 --enable-multilib --with-tune=generic --enable-offload-targets=nvptx-none --without-cuda-driver --enable-checking=release --build=x86_64-linux-gnu --host=x86_64-linux-gnu --target=x86_64-linux-gnu]
  ignore line: [Thread model: posix]
  ignore line: [gcc version 7.5.0 (Ubuntu 7.5.0-3ubuntu1~18.04) ]
  ignore line: [COLLECT_GCC_OPTIONS='-v' '-o' 'CMakeFiles/cmTC_3eeef.dir/CMakeCXXCompilerABI.cpp.o' '-c' '-shared-libgcc' '-mtune=generic' '-march=x86-64']
  ignore line: [ /usr/lib/gcc/x86_64-linux-gnu/7/cc1plus -quiet -v -imultiarch x86_64-linux-gnu -D_GNU_SOURCE /usr/local/share/cmake-3.18/Modules/CMakeCXXCompilerABI.cpp -quiet -dumpbase CMakeCXXCompilerABI.cpp -mtune=generic -march=x86-64 -auxbase-strip CMakeFiles/cmTC_3eeef.dir/CMakeCXXCompilerABI.cpp.o -version -fstack-protector-strong -Wformat -Wformat-security -o /tmp/ccLdWufr.s]
  ignore line: [GNU C++14 (Ubuntu 7.5.0-3ubuntu1~18.04) version 7.5.0 (x86_64-linux-gnu)]
  ignore line: [	compiled by GNU C version 7.5.0  GMP version 6.1.2  MPFR version 4.0.1  MPC version 1.1.0  isl version isl-0.19-GMP]
  ignore line: []
  ignore line: [GGC heuristics: --param ggc-min-expand=100 --param ggc-min-heapsize=131072]
  ignore line: [ignoring duplicate directory "/usr/include/x86_64-linux-gnu/c++/7"]
  ignore line: [ignoring nonexistent directory "/usr/local/include/x86_64-linux-gnu"]
  ignore line: [ignoring nonexistent directory "/usr/lib/gcc/x86_64-linux-gnu/7/../../../../x86_64-linux-gnu/include"]
  ignore line: [#include "..." search starts here:]
  ignore line: [#include <...> search starts here:]
  ignore line: [ /usr/include/c++/7]
  ignore line: [ /usr/include/x86_64-linux-gnu/c++/7]
  ignore line: [ /usr/include/c++/7/backward]
  ignore line: [ /usr/lib/gcc/x86_64-linux-gnu/7/include]
  ignore line: [ /usr/local/include]
  ignore line: [ /usr/lib/gcc/x86_64-linux-gnu/7/include-fixed]
  ignore line: [ /usr/include/x86_64-linux-gnu]
  ignore line: [ /usr/include]
  ignore line: [End of search list.]
  ignore line: [GNU C++14 (Ubuntu 7.5.0-3ubuntu1~18.04) version 7.5.0 (x86_64-linux-gnu)]
  ignore line: [	compiled by GNU C version 7.5.0  GMP version 6.1.2  MPFR version 4.0.1  MPC version 1.1.0  isl version isl-0.19-GMP]
  ignore line: []
  ignore line: [GGC heuristics: --param ggc-min-expand=100 --param ggc-min-heapsize=131072]
  ignore line: [Compiler executable checksum: 3eb3dc290cd5714c3e1c3ae751116f07]
  ignore line: [COLLECT_GCC_OPTIONS='-v' '-o' 'CMakeFiles/cmTC_3eeef.dir/CMakeCXXCompilerABI.cpp.o' '-c' '-shared-libgcc' '-mtune=generic' '-march=x86-64']
  ignore line: [ as -v --64 -o CMakeFiles/cmTC_3eeef.dir/CMakeCXXCompilerABI.cpp.o /tmp/ccLdWufr.s]
  ignore line: [GNU assembler version 2.30 (x86_64-linux-gnu) using BFD version (GNU Binutils for Ubuntu) 2.30]
  ignore line: [COMPILER_PATH=/usr/lib/gcc/x86_64-linux-gnu/7/:/usr/lib/gcc/x86_64-linux-gnu/7/:/usr/lib/gcc/x86_64-linux-gnu/:/usr/lib/gcc/x86_64-linux-gnu/7/:/usr/lib/gcc/x86_64-linux-gnu/]
  ignore line: [LIBRARY_PATH=/usr/lib/gcc/x86_64-linux-gnu/7/:/usr/lib/gcc/x86_64-linux-gnu/7/../../../x86_64-linux-gnu/:/usr/lib/gcc/x86_64-linux-gnu/7/../../../../lib/:/lib/x86_64-linux-gnu/:/lib/../lib/:/usr/lib/x86_64-linux-gnu/:/usr/lib/../lib/:/usr/lib/gcc/x86_64-linux-gnu/7/../../../:/lib/:/usr/lib/]
  ignore line: [COLLECT_GCC_OPTIONS='-v' '-o' 'CMakeFiles/cmTC_3eeef.dir/CMakeCXXCompilerABI.cpp.o' '-c' '-shared-libgcc' '-mtune=generic' '-march=x86-64']
  ignore line: [Linking CXX executable cmTC_3eeef]
  ignore line: [/usr/local/bin/cmake -E cmake_link_script CMakeFiles/cmTC_3eeef.dir/link.txt --verbose=1]
  ignore line: [/usr/bin/c++  -v -rdynamic CMakeFiles/cmTC_3eeef.dir/CMakeCXXCompilerABI.cpp.o -o cmTC_3eeef ]
  ignore line: [Using built-in specs.]
  ignore line: [COLLECT_GCC=/usr/bin/c++]
  ignore line: [COLLECT_LTO_WRAPPER=/usr/lib/gcc/x86_64-linux-gnu/7/lto-wrapper]
  ignore line: [OFFLOAD_TARGET_NAMES=nvptx-none]
  ignore line: [OFFLOAD_TARGET_DEFAULT=1]
  ignore line: [Target: x86_64-linux-gnu]
  ignore line: [Configured with: ../src/configure -v --with-pkgversion='Ubuntu 7.5.0-3ubuntu1~18.04' --with-bugurl=file:///usr/share/doc/gcc-7/README.Bugs --enable-languages=c ada c++ go brig d fortran objc obj-c++ --prefix=/usr --with-gcc-major-version-only --program-suffix=-7 --program-prefix=x86_64-linux-gnu- --enable-shared --enable-linker-build-id --libexecdir=/usr/lib --without-included-gettext --enable-threads=posix --libdir=/usr/lib --enable-nls --enable-bootstrap --enable-clocale=gnu --enable-libstdcxx-debug --enable-libstdcxx-time=yes --with-default-libstdcxx-abi=new --enable-gnu-unique-object --disable-vtable-verify --enable-libmpx --enable-plugin --enable-default-pie --with-system-zlib --with-target-system-zlib --enable-objc-gc=auto --enable-multiarch --disable-werror --with-arch-32=i686 --with-abi=m64 --with-multilib-list=m32 m64 mx32 --enable-multilib --with-tune=generic --enable-offload-targets=nvptx-none --without-cuda-driver --enable-checking=release --build=x86_64-linux-gnu --host=x86_64-linux-gnu --target=x86_64-linux-gnu]
  ignore line: [Thread model: posix]
  ignore line: [gcc version 7.5.0 (Ubuntu 7.5.0-3ubuntu1~18.04) ]
  ignore line: [COMPILER_PATH=/usr/lib/gcc/x86_64-linux-gnu/7/:/usr/lib/gcc/x86_64-linux-gnu/7/:/usr/lib/gcc/x86_64-linux-gnu/:/usr/lib/gcc/x86_64-linux-gnu/7/:/usr/lib/gcc/x86_64-linux-gnu/]
  ignore line: [LIBRARY_PATH=/usr/lib/gcc/x86_64-linux-gnu/7/:/usr/lib/gcc/x86_64-linux-gnu/7/../../../x86_64-linux-gnu/:/usr/lib/gcc/x86_64-linux-gnu/7/../../../../lib/:/lib/x86_64-linux-gnu/:/lib/../lib/:/usr/lib/x86_64-linux-gnu/:/usr/lib/../lib/:/usr/lib/gcc/x86_64-linux-gnu/7/../../../:/lib/:/usr/lib/]
  ignore line: [COLLECT_GCC_OPTIONS='-v' '-rdynamic' '-o' 'cmTC_3eeef' '-shared-libgcc' '-mtune=generic' '-march=x86-64']
  link line: [ /usr/lib/gcc/x86_64-linux-gnu/7/collect2 -plugin /usr/lib/gcc/x86_64-linux-gnu/7/liblto_plugin.so -plugin-opt=/usr/lib/gcc/x86_64-linux-gnu/7/lto-wrapper -plugin-opt=-fresolution=/tmp/ccvfHrYw.res -plugin-opt=-pass-through=-lgcc_s -plugin-opt=-pass-through=-lgcc -plugin-opt=-pass-through=-lc -plugin-opt=-pass-through=-lgcc_s -plugin-opt=-pass-through=-lgcc --build-id --eh-frame-hdr -m elf_x86_64 --hash-style=gnu --as-needed -export-dynamic -dynamic-linker /lib64/ld-linux-x86-64.so.2 -pie -z now -z relro -o cmTC_3eeef /usr/lib/gcc/x86_64-linux-gnu/7/../../../x86_64-linux-gnu/Scrt1.o /usr/lib/gcc/x86_64-linux-gnu/7/../../../x86_64-linux-gnu/crti.o /usr/lib/gcc/x86_64-linux-gnu/7/crtbeginS.o -L/usr/lib/gcc/x86_64-linux-gnu/7 -L/usr/lib/gcc/x86_64-linux-gnu/7/../../../x86_64-linux-gnu -L/usr/lib/gcc/x86_64-linux-gnu/7/../../../../lib -L/lib/x86_64-linux-gnu -L/lib/../lib -L/usr/lib/x86_64-linux-gnu -L/usr/lib/../lib -L/usr/lib/gcc/x86_64-linux-gnu/7/../../.. CMakeFiles/cmTC_3eeef.dir/CMakeCXXCompilerABI.cpp.o -lstdc++ -lm -lgcc_s -lgcc -lc -lgcc_s -lgcc /usr/lib/gcc/x86_64-linux-gnu/7/crtendS.o /usr/lib/gcc/x86_64-linux-gnu/7/../../../x86_64-linux-gnu/crtn.o]
    arg [/usr/lib/gcc/x86_64-linux-gnu/7/collect2] ==> ignore
    arg [-plugin] ==> ignore
    arg [/usr/lib/gcc/x86_64-linux-gnu/7/liblto_plugin.so] ==> ignore
    arg [-plugin-opt=/usr/lib/gcc/x86_64-linux-gnu/7/lto-wrapper] ==> ignore
    arg [-plugin-opt=-fresolution=/tmp/ccvfHrYw.res] ==> ignore
    arg [-plugin-opt=-pass-through=-lgcc_s] ==> ignore
    arg [-plugin-opt=-pass-through=-lgcc] ==> ignore
    arg [-plugin-opt=-pass-through=-lc] ==> ignore
    arg [-plugin-opt=-pass-through=-lgcc_s] ==> ignore
    arg [-plugin-opt=-pass-through=-lgcc] ==> ignore
    arg [--build-id] ==> ignore
    arg [--eh-frame-hdr] ==> ignore
    arg [-m] ==> ignore
    arg [elf_x86_64] ==> ignore
    arg [--hash-style=gnu] ==> ignore
    arg [--as-needed] ==> ignore
    arg [-export-dynamic] ==> ignore
    arg [-dynamic-linker] ==> ignore
    arg [/lib64/ld-linux-x86-64.so.2] ==> ignore
    arg [-pie] ==> ignore
    arg [-znow] ==> ignore
    arg [-zrelro] ==> ignore
    arg [-o] ==> ignore
    arg [cmTC_3eeef] ==> ignore
    arg [/usr/lib/gcc/x86_64-linux-gnu/7/../../../x86_64-linux-gnu/Scrt1.o] ==> ignore
    arg [/usr/lib/gcc/x86_64-linux-gnu/7/../../../x86_64-linux-gnu/crti.o] ==> ignore
    arg [/usr/lib/gcc/x86_64-linux-gnu/7/crtbeginS.o] ==> ignore
    arg [-L/usr/lib/gcc/x86_64-linux-gnu/7] ==> dir [/usr/lib/gcc/x86_64-linux-gnu/7]
    arg [-L/usr/lib/gcc/x86_64-linux-gnu/7/../../../x86_64-linux-gnu] ==> dir [/usr/lib/gcc/x86_64-linux-gnu/7/../../../x86_64-linux-gnu]
    arg [-L/usr/lib/gcc/x86_64-linux-gnu/7/../../../../lib] ==> dir [/usr/lib/gcc/x86_64-linux-gnu/7/../../../../lib]
    arg [-L/lib/x86_64-linux-gnu] ==> dir [/lib/x86_64-linux-gnu]
    arg [-L/lib/../lib] ==> dir [/lib/../lib]
    arg [-L/usr/lib/x86_64-linux-gnu] ==> dir [/usr/lib/x86_64-linux-gnu]
    arg [-L/usr/lib/../lib] ==> dir [/usr/lib/../lib]
    arg [-L/usr/lib/gcc/x86_64-linux-gnu/7/../../..] ==> dir [/usr/lib/gcc/x86_64-linux-gnu/7/../../..]
    arg [CMakeFiles/cmTC_3eeef.dir/CMakeCXXCompilerABI.cpp.o] ==> ignore
    arg [-lstdc++] ==> lib [stdc++]
    arg [-lm] ==> lib [m]
    arg [-lgcc_s] ==> lib [gcc_s]
    arg [-lgcc] ==> lib [gcc]
    arg [-lc] ==> lib [c]
    arg [-lgcc_s] ==> lib [gcc_s]
    arg [-lgcc] ==> lib [gcc]
    arg [/usr/lib/gcc/x86_64-linux-gnu/7/crtendS.o] ==> ignore
    arg [/usr/lib/gcc/x86_64-linux-gnu/7/../../../x86_64-linux-gnu/crtn.o] ==> ignore
  collapse library dir [/usr/lib/gcc/x86_64-linux-gnu/7] ==> [/usr/lib/gcc/x86_64-linux-gnu/7]
  collapse library dir [/usr/lib/gcc/x86_64-linux-gnu/7/../../../x86_64-linux-gnu] ==> [/usr/lib/x86_64-linux-gnu]
  collapse library dir [/usr/lib/gcc/x86_64-linux-gnu/7/../../../../lib] ==> [/usr/lib]
  collapse library dir [/lib/x86_64-linux-gnu] ==> [/lib/x86_64-linux-gnu]
  collapse library dir [/lib/../lib] ==> [/lib]
  collapse library dir [/usr/lib/x86_64-linux-gnu] ==> [/usr/lib/x86_64-linux-gnu]
  collapse library dir [/usr/lib/../lib] ==> [/usr/lib]
  collapse library dir [/usr/lib/gcc/x86_64-linux-gnu/7/../../..] ==> [/usr/lib]
  implicit libs: [stdc++;m;gcc_s;gcc;c;gcc_s;gcc]
  implicit dirs: [/usr/lib/gcc/x86_64-linux-gnu/7;/usr/lib/x86_64-linux-gnu;/usr/lib;/lib/x86_64-linux-gnu;/lib]
  implicit fwks: []


The system is: Linux - 4.4.0-19041-Microsoft - x86_64
Compiling the C compiler identification source file "CMakeCCompilerId.c" succeeded.
Compiler: /usr/bin/cc 
Build flags: 
Id flags:  

The output was:
0


Compilation of the C compiler identification source "CMakeCCompilerId.c" produced "a.out"

The C compiler identification is GNU, found in "/mnt/d/zyp/fuzzer/memdbFuzz/tree_mutation/CMakeFiles/3.18.20081101-MSVC_2/CompilerIdC/a.out"

Compiling the CXX compiler identification source file "CMakeCXXCompilerId.cpp" succeeded.
Compiler: /usr/bin/c++ 
Build flags: 
Id flags:  

The output was:
0


Compilation of the CXX compiler identification source "CMakeCXXCompilerId.cpp" produced "a.out"

The CXX compiler identification is GNU, found in "/mnt/d/zyp/fuzzer/memdbFuzz/tree_mutation/CMakeFiles/3.18.20081101-MSVC_2/CompilerIdCXX/a.out"

Detecting C compiler ABI info compiled with the following output:
Change Dir: /mnt/d/zyp/fuzzer/memdbFuzz/tree_mutation/CMakeFiles/CMakeTmp

Run Build Command(s):/usr/bin/make cmTC_3df3f/fast && make[1]: Entering directory '/mnt/d/zyp/fuzzer/memdbFuzz/tree_mutation/CMakeFiles/CMakeTmp'
/usr/bin/make  -f CMakeFiles/cmTC_3df3f.dir/build.make CMakeFiles/cmTC_3df3f.dir/build
make[2]: Entering directory '/mnt/d/zyp/fuzzer/memdbFuzz/tree_mutation/CMakeFiles/CMakeTmp'
Building C object CMakeFiles/cmTC_3df3f.dir/CMakeCCompilerABI.c.o
/usr/bin/cc   -v -o CMakeFiles/cmTC_3df3f.dir/CMakeCCompilerABI.c.o -c /usr/local/share/cmake-3.18/Modules/CMakeCCompilerABI.c
Using built-in specs.
COLLECT_GCC=/usr/bin/cc
OFFLOAD_TARGET_NAMES=nvptx-none
OFFLOAD_TARGET_DEFAULT=1
Target: x86_64-linux-gnu
Configured with: ../src/configure -v --with-pkgversion='Ubuntu 7.5.0-3ubuntu1~18.04' --with-bugurl=file:///usr/share/doc/gcc-7/README.Bugs --enable-languages=c,ada,c++,go,brig,d,fortran,objc,obj-c++ --prefix=/usr --with-gcc-major-version-only --program-suffix=-7 --program-prefix=x86_64-linux-gnu- --enable-shared --enable-linker-build-id --libexecdir=/usr/lib --without-included-gettext --enable-threads=posix --libdir=/usr/lib --enable-nls --enable-bootstrap --enable-clocale=gnu --enable-libstdcxx-debug --enable-libstdcxx-time=yes --with-default-libstdcxx-abi=new --enable-gnu-unique-object --disable-vtable-verify --enable-libmpx --enable-plugin --enable-default-pie --with-system-zlib --with-target-system-zlib --enable-objc-gc=auto --enable-multiarch --disable-werror --with-arch-32=i686 --with-abi=m64 --with-multilib-list=m32,m64,mx32 --enable-multilib --with-tune=generic --enable-offload-targets=nvptx-none --without-cuda-driver --enable-checking=release --build=x86_64-linux-gnu --host=x86_64-linux-gnu --target=x86_64-linux-gnu
Thread model: posix
gcc version 7.5.0 (Ubuntu 7.5.0-3ubuntu1~18.04) 
COLLECT_GCC_OPTIONS='-v' '-o' 'CMakeFiles/cmTC_3df3f.dir/CMakeCCompilerABI.c.o' '-c' '-mtune=generic' '-march=x86-64'
 /usr/lib/gcc/x86_64-linux-gnu/7/cc1 -quiet -v -imultiarch x86_64-linux-gnu /usr/local/share/cmake-3.18/Modules/CMakeCCompilerABI.c -quiet -dumpbase CMakeCCompilerABI.c -mtune=generic -march=x86-64 -auxbase-strip CMakeFiles/cmTC_3df3f.dir/CMakeCCompilerABI.c.o -version -fstack-protector-strong -Wformat -Wformat-security -o /tmp/ccdqtFjk.s
GNU C11 (Ubuntu 7.5.0-3ubuntu1~18.04) version 7.5.0 (x86_64-linux-gnu)
	compiled by GNU C version 7.5.0, GMP version 6.1.2, MPFR version 4.0.1, MPC version 1.1.0, isl version isl-0.19-GMP

GGC heuristics: --param ggc-min-expand=100 --param ggc-min-heapsize=131072
ignoring nonexistent directory "/usr/local/include/x86_64-linux-gnu"
ignoring nonexistent directory "/usr/lib/gcc/x86_64-linux-gnu/7/../../../../x86_64-linux-gnu/include"
#include "..." search starts here:
#include <...> search starts here:
 /usr/lib/gcc/x86_64-linux-gnu/7/include
 /usr/local/include
 /usr/lib/gcc/x86_64-linux-gnu/7/include-fixed
 /usr/include/x86_64-linux-gnu
 /usr/include
End of search list.
GNU C11 (Ubuntu 7.5.0-3ubuntu1~18.04) version 7.5.0 (x86_64-linux-gnu)
	compiled by GNU C version 7.5.0, GMP version 6.1.2, MPFR version 4.0.1, MPC version 1.1.0, isl version isl-0.19-GMP

GGC heuristics: --param ggc-min-expand=100 --param ggc-min-heapsize=131072
Compiler executable checksum: b62ed4a2880cd4159476ea8293b72fa8
COLLECT_GCC_OPTIONS='-v' '-o' 'CMakeFiles/cmTC_3df3f.dir/CMakeCCompilerABI.c.o' '-c' '-mtune=generic' '-march=x86-64'
 as -v --64 -o CMakeFiles/cmTC_3df3f.dir/CMakeCCompilerABI.c.o /tmp/ccdqtFjk.s
GNU assembler version 2.30 (x86_64-linux-gnu) using BFD version (GNU Binutils for Ubuntu) 2.30
COMPILER_PATH=/usr/lib/gcc/x86_64-linux-gnu/7/:/usr/lib/gcc/x86_64-linux-gnu/7/:/usr/lib/gcc/x86_64-linux-gnu/:/usr/lib/gcc/x86_64-linux-gnu/7/:/usr/lib/gcc/x86_64-linux-gnu/
LIBRARY_PATH=/usr/lib/gcc/x86_64-linux-gnu/7/:/usr/lib/gcc/x86_64-linux-gnu/7/../../../x86_64-linux-gnu/:/usr/lib/gcc/x86_64-linux-gnu/7/../../../../lib/:/lib/x86_64-linux-gnu/:/lib/../lib/:/usr/lib/x86_64-linux-gnu/:/usr/lib/../lib/:/usr/lib/gcc/x86_64-linux-gnu/7/../../../:/lib/:/usr/lib/
COLLECT_GCC_OPTIONS='-v' '-o' 'CMakeFiles/cmTC_3df3f.dir/CMakeCCompilerABI.c.o' '-c' '-mtune=generic' '-march=x86-64'
Linking C executable cmTC_3df3f
/usr/local/bin/cmake -E cmake_link_script CMakeFiles/cmTC_3df3f.dir/link.txt --verbose=1
/usr/bin/cc  -v -rdynamic CMakeFiles/cmTC_3df3f.dir/CMakeCCompilerABI.c.o -o cmTC_3df3f 
Using built-in specs.
COLLECT_GCC=/usr/bin/cc
COLLECT_LTO_WRAPPER=/usr/lib/gcc/x86_64-linux-gnu/7/lto-wrapper
OFFLOAD_TARGET_NAMES=nvptx-none
OFFLOAD_TARGET_DEFAULT=1
Target: x86_64-linux-gnu
Configured with: ../src/configure -v --with-pkgversion='Ubuntu 7.5.0-3ubuntu1~18.04' --with-bugurl=file:///usr/share/doc/gcc-7/README.Bugs --enable-languages=c,ada,c++,go,brig,d,fortran,objc,obj-c++ --prefix=/usr --with-gcc-major-version-only --program-suffix=-7 --program-prefix=x86_64-linux-gnu- --enable-shared --enable-linker-build-id --libexecdir=/usr/lib --without-included-gettext --enable-threads=posix --libdir=/usr/lib --enable-nls --enable-bootstrap --enable-clocale=gnu --enable-libstdcxx-debug --enable-libstdcxx-time=yes --with-default-libstdcxx-abi=new --enable-gnu-unique-object --disable-vtable-verify --enable-libmpx --enable-plugin --enable-default-pie --with-system-zlib --with-target-system-zlib --enable-objc-gc=auto --enable-multiarch --disable-werror --with-arch-32=i686 --with-abi=m64 --with-multilib-list=m32,m64,mx32 --enable-multilib --with-tune=generic --enable-offload-targets=nvptx-none --without-cuda-driver --enable-checking=release --build=x86_64-linux-gnu --host=x86_64-linux-gnu --target=x86_64-linux-gnu
Thread model: posix
gcc version 7.5.0 (Ubuntu 7.5.0-3ubuntu1~18.04) 
COMPILER_PATH=/usr/lib/gcc/x86_64-linux-gnu/7/:/usr/lib/gcc/x86_64-linux-gnu/7/:/usr/lib/gcc/x86_64-linux-gnu/:/usr/lib/gcc/x86_64-linux-gnu/7/:/usr/lib/gcc/x86_64-linux-gnu/
LIBRARY_PATH=/usr/lib/gcc/x86_64-linux-gnu/7/:/usr/lib/gcc/x86_64-linux-gnu/7/../../../x86_64-linux-gnu/:/usr/lib/gcc/x86_64-linux-gnu/7/../../../../lib/:/lib/x86_64-linux-gnu/:/lib/../lib/:/usr/lib/x86_64-linux-gnu/:/usr/lib/../lib/:/usr/lib/gcc/x86_64-linux-gnu/7/../../../:/lib/:/usr/lib/
COLLECT_GCC_OPTIONS='-v' '-rdynamic' '-o' 'cmTC_3df3f' '-mtune=generic' '-march=x86-64'
 /usr/lib/gcc/x86_64-linux-gnu/7/collect2 -plugin /usr/lib/gcc/x86_64-linux-gnu/7/liblto_plugin.so -plugin-opt=/usr/lib/gcc/x86_64-linux-gnu/7/lto-wrapper -plugin-opt=-fresolution=/tmp/ccyMOPAq.res -plugin-opt=-pass-through=-lgcc -plugin-opt=-pass-through=-lgcc_s -plugin-opt=-pass-through=-lc -plugin-opt=-pass-through=-lgcc -plugin-opt=-pass-through=-lgcc_s --build-id --eh-frame-hdr -m elf_x86_64 --hash-style=gnu --as-needed -export-dynamic -dynamic-linker /lib64/ld-linux-x86-64.so.2 -pie -z now -z relro -o cmTC_3df3f /usr/lib/gcc/x86_64-linux-gnu/7/../../../x86_64-linux-gnu/Scrt1.o /usr/lib/gcc/x86_64-linux-gnu/7/../../../x86_64-linux-gnu/crti.o /usr/lib/gcc/x86_64-linux-gnu/7/crtbeginS.o -L/usr/lib/gcc/x86_64-linux-gnu/7 -L/usr/lib/gcc/x86_64-linux-gnu/7/../../../x86_64-linux-gnu -L/usr/lib/gcc/x86_64-linux-gnu/7/../../../../lib -L/lib/x86_64-linux-gnu -L/lib/../lib -L/usr/lib/x86_64-linux-gnu -L/usr/lib/../lib -L/usr/lib/gcc/x86_64-linux-gnu/7/../../.. CMakeFiles/cmTC_3df3f.dir/CMakeCCompilerABI.c.o -lgcc --push-state --as-needed -lgcc_s --pop-state -lc -lgcc --push-state --as-needed -lgcc_s --pop-state /usr/lib/gcc/x86_64-linux-gnu/7/crtendS.o /usr/lib/gcc/x86_64-linux-gnu/7/../../../x86_64-linux-gnu/crtn.o
COLLECT_GCC_OPTIONS='-v' '-rdynamic' '-o' 'cmTC_3df3f' '-mtune=generic' '-march=x86-64'
make[2]: Leaving directory '/mnt/d/zyp/fuzzer/memdbFuzz/tree_mutation/CMakeFiles/CMakeTmp'
make[1]: Leaving directory '/mnt/d/zyp/fuzzer/memdbFuzz/tree_mutation/CMakeFiles/CMakeTmp'


Parsed C implicit include dir info from above output: rv=done
  found start of include info
  found start of implicit include info
    add: [/usr/lib/gcc/x86_64-linux-gnu/7/include]
    add: [/usr/local/include]
    add: [/usr/lib/gcc/x86_64-linux-gnu/7/include-fixed]
    add: [/usr/include/x86_64-linux-gnu]
    add: [/usr/include]
  end of search list found
  collapse include dir [/usr/lib/gcc/x86_64-linux-gnu/7/include] ==> [/usr/lib/gcc/x86_64-linux-gnu/7/include]
  collapse include dir [/usr/local/include] ==> [/usr/local/include]
  collapse include dir [/usr/lib/gcc/x86_64-linux-gnu/7/include-fixed] ==> [/usr/lib/gcc/x86_64-linux-gnu/7/include-fixed]
  collapse include dir [/usr/include/x86_64-linux-gnu] ==> [/usr/include/x86_64-linux-gnu]
  collapse include dir [/usr/include] ==> [/usr/include]
  implicit include dirs: [/usr/lib/gcc/x86_64-linux-gnu/7/include;/usr/local/include;/usr/lib/gcc/x86_64-linux-gnu/7/include-fixed;/usr/include/x86_64-linux-gnu;/usr/include]


Parsed C implicit link information from above output:
  link line regex: [^( *|.*[/\])(ld|CMAKE_LINK_STARTFILE-NOTFOUND|([^/\]+-)?ld|collect2)[^/\]*( |$)]
  ignore line: [Change Dir: /mnt/d/zyp/fuzzer/memdbFuzz/tree_mutation/CMakeFiles/CMakeTmp]
  ignore line: []
  ignore line: [Run Build Command(s):/usr/bin/make cmTC_3df3f/fast && make[1]: Entering directory '/mnt/d/zyp/fuzzer/memdbFuzz/tree_mutation/CMakeFiles/CMakeTmp']
  ignore line: [/usr/bin/make  -f CMakeFiles/cmTC_3df3f.dir/build.make CMakeFiles/cmTC_3df3f.dir/build]
  ignore line: [make[2]: Entering directory '/mnt/d/zyp/fuzzer/memdbFuzz/tree_mutation/CMakeFiles/CMakeTmp']
  ignore line: [Building C object CMakeFiles/cmTC_3df3f.dir/CMakeCCompilerABI.c.o]
  ignore line: [/usr/bin/cc   -v -o CMakeFiles/cmTC_3df3f.dir/CMakeCCompilerABI.c.o -c /usr/local/share/cmake-3.18/Modules/CMakeCCompilerABI.c]
  ignore line: [Using built-in specs.]
  ignore line: [COLLECT_GCC=/usr/bin/cc]
  ignore line: [OFFLOAD_TARGET_NAMES=nvptx-none]
  ignore line: [OFFLOAD_TARGET_DEFAULT=1]
  ignore line: [Target: x86_64-linux-gnu]
  ignore line: [Configured with: ../src/configure -v --with-pkgversion='Ubuntu 7.5.0-3ubuntu1~18.04' --with-bugurl=file:///usr/share/doc/gcc-7/README.Bugs --enable-languages=c ada c++ go brig d fortran objc obj-c++ --prefix=/usr --with-gcc-major-version-only --program-suffix=-7 --program-prefix=x86_64-linux-gnu- --enable-shared --enable-linker-build-id --libexecdir=/usr/lib --without-included-gettext --enable-threads=posix --libdir=/usr/lib --enable-nls --enable-bootstrap --enable-clocale=gnu --enable-libstdcxx-debug --enable-libstdcxx-time=yes --with-default-libstdcxx-abi=new --enable-gnu-unique-object --disable-vtable-verify --enable-libmpx --enable-plugin --enable-default-pie --with-system-zlib --with-target-system-zlib --enable-objc-gc=auto --enable-multiarch --disable-werror --with-arch-32=i686 --with-abi=m64 --with-multilib-list=m32 m64 mx32 --enable-multilib --with-tune=generic --enable-offload-targets=nvptx-none --without-cuda-driver --enable-checking=release --build=x86_64-linux-gnu --host=x86_64-linux-gnu --target=x86_64-linux-gnu]
  ignore line: [Thread model: posix]
  ignore line: [gcc version 7.5.0 (Ubuntu 7.5.0-3ubuntu1~18.04) ]
  ignore line: [COLLECT_GCC_OPTIONS='-v' '-o' 'CMakeFiles/cmTC_3df3f.dir/CMakeCCompilerABI.c.o' '-c' '-mtune=generic' '-march=x86-64']
  ignore line: [ /usr/lib/gcc/x86_64-linux-gnu/7/cc1 -quiet -v -imultiarch x86_64-linux-gnu /usr/local/share/cmake-3.18/Modules/CMakeCCompilerABI.c -quiet -dumpbase CMakeCCompilerABI.c -mtune=generic -march=x86-64 -auxbase-strip CMakeFiles/cmTC_3df3f.dir/CMakeCCompilerABI.c.o -version -fstack-protector-strong -Wformat -Wformat-security -o /tmp/ccdqtFjk.s]
  ignore line: [GNU C11 (Ubuntu 7.5.0-3ubuntu1~18.04) version 7.5.0 (x86_64-linux-gnu)]
  ignore line: [	compiled by GNU C version 7.5.0  GMP version 6.1.2  MPFR version 4.0.1  MPC version 1.1.0  isl version isl-0.19-GMP]
  ignore line: []
  ignore line: [GGC heuristics: --param ggc-min-expand=100 --param ggc-min-heapsize=131072]
  ignore line: [ignoring nonexistent directory "/usr/local/include/x86_64-linux-gnu"]
  ignore line: [ignoring nonexistent directory "/usr/lib/gcc/x86_64-linux-gnu/7/../../../../x86_64-linux-gnu/include"]
  ignore line: [#include "..." search starts here:]
  ignore line: [#include <...> search starts here:]
  ignore line: [ /usr/lib/gcc/x86_64-linux-gnu/7/include]
  ignore line: [ /usr/local/include]
  ignore line: [ /usr/lib/gcc/x86_64-linux-gnu/7/include-fixed]
  ignore line: [ /usr/include/x86_64-linux-gnu]
  ignore line: [ /usr/include]
  ignore line: [End of search list.]
  ignore line: [GNU C11 (Ubuntu 7.5.0-3ubuntu1~18.04) version 7.5.0 (x86_64-linux-gnu)]
  ignore line: [	compiled by GNU C version 7.5.0  GMP version 6.1.2  MPFR version 4.0.1  MPC version 1.1.0  isl version isl-0.19-GMP]
  ignore line: []
  ignore line: [GGC heuristics: --param ggc-min-expand=100 --param ggc-min-heapsize=131072]
  ignore line: [Compiler executable checksum: b62ed4a2880cd4159476ea8293b72fa8]
  ignore line: [COLLECT_GCC_OPTIONS='-v' '-o' 'CMakeFiles/cmTC_3df3f.dir/CMakeCCompilerABI.c.o' '-c' '-mtune=generic' '-march=x86-64']
  ignore line: [ as -v --64 -o CMakeFiles/cmTC_3df3f.dir/CMakeCCompilerABI.c.o /tmp/ccdqtFjk.s]
  ignore line: [GNU assembler version 2.30 (x86_64-linux-gnu) using BFD version (GNU Binutils for Ubuntu) 2.30]
  ignore line: [COMPILER_PATH=/usr/lib/gcc/x86_64-linux-gnu/7/:/usr/lib/gcc/x86_64-linux-gnu/7/:/usr/lib/gcc/x86_64-linux-gnu/:/usr/lib/gcc/x86_64-linux-gnu/7/:/usr/lib/gcc/x86_64-linux-gnu/]
  ignore line: [LIBRARY_PATH=/usr/lib/gcc/x86_64-linux-gnu/7/:/usr/lib/gcc/x86_64-linux-gnu/7/../../../x86_64-linux-gnu/:/usr/lib/gcc/x86_64-linux-gnu/7/../../../../lib/:/lib/x86_64-linux-gnu/:/lib/../lib/:/usr/lib/x86_64-linux-gnu/:/usr/lib/../lib/:/usr/lib/gcc/x86_64-linux-gnu/7/../../../:/lib/:/usr/lib/]
  ignore line: [COLLECT_GCC_OPTIONS='-v' '-o' 'CMakeFiles/cmTC_3df3f.dir/CMakeCCompilerABI.c.o' '-c' '-mtune=generic' '-march=x86-64']
  ignore line: [Linking C executable cmTC_3df3f]
  ignore line: [/usr/local/bin/cmake -E cmake_link_script CMakeFiles/cmTC_3df3f.dir/link.txt --verbose=1]
  ignore line: [/usr/bin/cc  -v -rdynamic CMakeFiles/cmTC_3df3f.dir/CMakeCCompilerABI.c.o -o cmTC_3df3f ]
  ignore line: [Using built-in specs.]
  ignore line: [COLLECT_GCC=/usr/bin/cc]
  ignore line: [COLLECT_LTO_WRAPPER=/usr/lib/gcc/x86_64-linux-gnu/7/lto-wrapper]
  ignore line: [OFFLOAD_TARGET_NAMES=nvptx-none]
  ignore line: [OFFLOAD_TARGET_DEFAULT=1]
  ignore line: [Target: x86_64-linux-gnu]
  ignore line: [Configured with: ../src/configure -v --with-pkgversion='Ubuntu 7.5.0-3ubuntu1~18.04' --with-bugurl=file:///usr/share/doc/gcc-7/README.Bugs --enable-languages=c ada c++ go brig d fortran objc obj-c++ --prefix=/usr --with-gcc-major-version-only --program-suffix=-7 --program-prefix=x86_64-linux-gnu- --enable-shared --enable-linker-build-id --libexecdir=/usr/lib --without-included-gettext --enable-threads=posix --libdir=/usr/lib --enable-nls --enable-bootstrap --enable-clocale=gnu --enable-libstdcxx-debug --enable-libstdcxx-time=yes --with-default-libstdcxx-abi=new --enable-gnu-unique-object --disable-vtable-verify --enable-libmpx --enable-plugin --enable-default-pie --with-system-zlib --with-target-system-zlib --enable-objc-gc=auto --enable-multiarch --disable-werror --with-arch-32=i686 --with-abi=m64 --with-multilib-list=m32 m64 mx32 --enable-multilib --with-tune=generic --enable-offload-targets=nvptx-none --without-cuda-driver --enable-checking=release --build=x86_64-linux-gnu --host=x86_64-linux-gnu --target=x86_64-linux-gnu]
  ignore line: [Thread model: posix]
  ignore line: [gcc version 7.5.0 (Ubuntu 7.5.0-3ubuntu1~18.04) ]
  ignore line: [COMPILER_PATH=/usr/lib/gcc/x86_64-linux-gnu/7/:/usr/lib/gcc/x86_64-linux-gnu/7/:/usr/lib/gcc/x86_64-linux-gnu/:/usr/lib/gcc/x86_64-linux-gnu/7/:/usr/lib/gcc/x86_64-linux-gnu/]
  ignore line: [LIBRARY_PATH=/usr/lib/gcc/x86_64-linux-gnu/7/:/usr/lib/gcc/x86_64-linux-gnu/7/../../../x86_64-linux-gnu/:/usr/lib/gcc/x86_64-linux-gnu/7/../../../../lib/:/lib/x86_64-linux-gnu/:/lib/../lib/:/usr/lib/x86_64-linux-gnu/:/usr/lib/../lib/:/usr/lib/gcc/x86_64-linux-gnu/7/../../../:/lib/:/usr/lib/]
  ignore line: [COLLECT_GCC_OPTIONS='-v' '-rdynamic' '-o' 'cmTC_3df3f' '-mtune=generic' '-march=x86-64']
  link line: [ /usr/lib/gcc/x86_64-linux-gnu/7/collect2 -plugin /usr/lib/gcc/x86_64-linux-gnu/7/liblto_plugin.so -plugin-opt=/usr/lib/gcc/x86_64-linux-gnu/7/lto-wrapper -plugin-opt=-fresolution=/tmp/ccyMOPAq.res -plugin-opt=-pass-through=-lgcc -plugin-opt=-pass-through=-lgcc_s -plugin-opt=-pass-through=-lc -plugin-opt=-pass-through=-lgcc -plugin-opt=-pass-through=-lgcc_s --build-id --eh-frame-hdr -m elf_x86_64 --hash-style=gnu --as-needed -export-dynamic -dynamic-linker /lib64/ld-linux-x86-64.so.2 -pie -z now -z relro -o cmTC_3df3f /usr/lib/gcc/x86_64-linux-gnu/7/../../../x86_64-linux-gnu/Scrt1.o /usr/lib/gcc/x86_64-linux-gnu/7/../../../x86_64-linux-gnu/crti.o /usr/lib/gcc/x86_64-linux-gnu/7/crtbeginS.o -L/usr/lib/gcc/x86_64-linux-gnu/7 -L/usr/lib/gcc/x86_64-linux-gnu/7/../../../x86_64-linux-gnu -L/usr/lib/gcc/x86_64-linux-gnu/7/../../../../lib -L/lib/x86_64-linux-gnu -L/lib/../lib -L/usr/lib/x86_64-linux-gnu -L/usr/lib/../lib -L/usr/lib/gcc/x86_64-linux-gnu/7/../../.. CMakeFiles/cmTC_3df3f.dir/CMakeCCompilerABI.c.o -lgcc --push-state --as-needed -lgcc_s --pop-state -lc -lgcc --push-state --as-needed -lgcc_s --pop-state /usr/lib/gcc/x86_64-linux-gnu/7/crtendS.o /usr/lib/gcc/x86_64-linux-gnu/7/../../../x86_64-linux-gnu/crtn.o]
    arg [/usr/lib/gcc/x86_64-linux-gnu/7/collect2] ==> ignore
    arg [-plugin] ==> ignore
    arg [/usr/lib/gcc/x86_64-linux-gnu/7/liblto_plugin.so] ==> ignore
    arg [-plugin-opt=/usr/lib/gcc/x86_64-linux-gnu/7/lto-wrapper] ==> ignore
    arg [-plugin-opt=-fresolution=/tmp/ccyMOPAq.res] ==> ignore
    arg [-plugin-opt=-pass-through=-lgcc] ==> ignore
    arg [-plugin-opt=-pass-through=-lgcc_s] ==> ignore
    arg [-plugin-opt=-pass-through=-lc] ==> ignore
    arg [-plugin-opt=-pass-through=-lgcc] ==> ignore
    arg [-plugin-opt=-pass-through=-lgcc_s] ==> ignore
    arg [--build-id] ==> ignore
    arg [--eh-frame-hdr] ==> ignore
    arg [-m] ==> ignore
    arg [elf_x86_64] ==> ignore
    arg [--hash-style=gnu] ==> ignore
    arg [--as-needed] ==> ignore
    arg [-export-dynamic] ==> ignore
    arg [-dynamic-linker] ==> ignore
    arg [/lib64/ld-linux-x86-64.so.2] ==> ignore
    arg [-pie] ==> ignore
    arg [-znow] ==> ignore
    arg [-zrelro] ==> ignore
    arg [-o] ==> ignore
    arg [cmTC_3df3f] ==> ignore
    arg [/usr/lib/gcc/x86_64-linux-gnu/7/../../../x86_64-linux-gnu/Scrt1.o] ==> ignore
    arg [/usr/lib/gcc/x86_64-linux-gnu/7/../../../x86_64-linux-gnu/crti.o] ==> ignore
    arg [/usr/lib/gcc/x86_64-linux-gnu/7/crtbeginS.o] ==> ignore
    arg [-L/usr/lib/gcc/x86_64-linux-gnu/7] ==> dir [/usr/lib/gcc/x86_64-linux-gnu/7]
    arg [-L/usr/lib/gcc/x86_64-linux-gnu/7/../../../x86_64-linux-gnu] ==> dir [/usr/lib/gcc/x86_64-linux-gnu/7/../../../x86_64-linux-gnu]
    arg [-L/usr/lib/gcc/x86_64-linux-gnu/7/../../../../lib] ==> dir [/usr/lib/gcc/x86_64-linux-gnu/7/../../../../lib]
    arg [-L/lib/x86_64-linux-gnu] ==> dir [/lib/x86_64-linux-gnu]
    arg [-L/lib/../lib] ==> dir [/lib/../lib]
    arg [-L/usr/lib/x86_64-linux-gnu] ==> dir [/usr/lib/x86_64-linux-gnu]
    arg [-L/usr/lib/../lib] ==> dir [/usr/lib/../lib]
    arg [-L/usr/lib/gcc/x86_64-linux-gnu/7/../../..] ==> dir [/usr/lib/gcc/x86_64-linux-gnu/7/../../..]
    arg [CMakeFiles/cmTC_3df3f.dir/CMakeCCompilerABI.c.o] ==> ignore
    arg [-lgcc] ==> lib [gcc]
    arg [--push-state] ==> ignore
    arg [--as-needed] ==> ignore
    arg [-lgcc_s] ==> lib [gcc_s]
    arg [--pop-state] ==> ignore
    arg [-lc] ==> lib [c]
    arg [-lgcc] ==> lib [gcc]
    arg [--push-state] ==> ignore
    arg [--as-needed] ==> ignore
    arg [-lgcc_s] ==> lib [gcc_s]
    arg [--pop-state] ==> ignore
    arg [/usr/lib/gcc/x86_64-linux-gnu/7/crtendS.o] ==> ignore
    arg [/usr/lib/gcc/x86_64-linux-gnu/7/../../../x86_64-linux-gnu/crtn.o] ==> ignore
  collapse library dir [/usr/lib/gcc/x86_64-linux-gnu/7] ==> [/usr/lib/gcc/x86_64-linux-gnu/7]
  collapse library dir [/usr/lib/gcc/x86_64-linux-gnu/7/../../../x86_64-linux-gnu] ==> [/usr/lib/x86_64-linux-gnu]
  collapse library dir [/usr/lib/gcc/x86_64-linux-gnu/7/../../../../lib] ==> [/usr/lib]
  collapse library dir [/lib/x86_64-linux-gnu] ==> [/lib/x86_64-linux-gnu]
  collapse library dir [/lib/../lib] ==> [/lib]
  collapse library dir [/usr/lib/x86_64-linux-gnu] ==> [/usr/lib/x86_64-linux-gnu]
  collapse library dir [/usr/lib/../lib] ==> [/usr/lib]
  collapse library dir [/usr/lib/gcc/x86_64-linux-gnu/7/../../..] ==> [/usr/lib]
  implicit libs: [gcc;gcc_s;c;gcc;gcc_s]
  implicit dirs: [/usr/lib/gcc/x86_64-linux-gnu/7;/usr/lib/x86_64-linux-gnu;/usr/lib;/lib/x86_64-linux-gnu;/lib]
  implicit fwks: []


Detecting CXX compiler ABI info compiled with the following output:
Change Dir: /mnt/d/zyp/fuzzer/memdbFuzz/tree_mutation/CMakeFiles/CMakeTmp

Run Build Command(s):/usr/bin/make cmTC_d4a08/fast && make[1]: Entering directory '/mnt/d/zyp/fuzzer/memdbFuzz/tree_mutation/CMakeFiles/CMakeTmp'
/usr/bin/make  -f CMakeFiles/cmTC_d4a08.dir/build.make CMakeFiles/cmTC_d4a08.dir/build
make[2]: Entering directory '/mnt/d/zyp/fuzzer/memdbFuzz/tree_mutation/CMakeFiles/CMakeTmp'
Building CXX object CMakeFiles/cmTC_d4a08.dir/CMakeCXXCompilerABI.cpp.o
/usr/bin/c++   -v -o CMakeFiles/cmTC_d4a08.dir/CMakeCXXCompilerABI.cpp.o -c /usr/local/share/cmake-3.18/Modules/CMakeCXXCompilerABI.cpp
Using built-in specs.
COLLECT_GCC=/usr/bin/c++
OFFLOAD_TARGET_NAMES=nvptx-none
OFFLOAD_TARGET_DEFAULT=1
Target: x86_64-linux-gnu
Configured with: ../src/configure -v --with-pkgversion='Ubuntu 7.5.0-3ubuntu1~18.04' --with-bugurl=file:///usr/share/doc/gcc-7/README.Bugs --enable-languages=c,ada,c++,go,brig,d,fortran,objc,obj-c++ --prefix=/usr --with-gcc-major-version-only --program-suffix=-7 --program-prefix=x86_64-linux-gnu- --enable-shared --enable-linker-build-id --libexecdir=/usr/lib --without-included-gettext --enable-threads=posix --libdir=/usr/lib --enable-nls --enable-bootstrap --enable-clocale=gnu --enable-libstdcxx-debug --enable-libstdcxx-time=yes --with-default-libstdcxx-abi=new --enable-gnu-unique-object --disable-vtable-verify --enable-libmpx --enable-plugin --enable-default-pie --with-system-zlib --with-target-system-zlib --enable-objc-gc=auto --enable-multiarch --disable-werror --with-arch-32=i686 --with-abi=m64 --with-multilib-list=m32,m64,mx32 --enable-multilib --with-tune=generic --enable-offload-targets=nvptx-none --without-cuda-driver --enable-checking=release --build=x86_64-linux-gnu --host=x86_64-linux-gnu --target=x86_64-linux-gnu
Thread model: posix
gcc version 7.5.0 (Ubuntu 7.5.0-3ubuntu1~18.04) 
COLLECT_GCC_OPTIONS='-v' '-o' 'CMakeFiles/cmTC_d4a08.dir/CMakeCXXCompilerABI.cpp.o' '-c' '-shared-libgcc' '-mtune=generic' '-march=x86-64'
 /usr/lib/gcc/x86_64-linux-gnu/7/cc1plus -quiet -v -imultiarch x86_64-linux-gnu -D_GNU_SOURCE /usr/local/share/cmake-3.18/Modules/CMakeCXXCompilerABI.cpp -quiet -dumpbase CMakeCXXCompilerABI.cpp -mtune=generic -march=x86-64 -auxbase-strip CMakeFiles/cmTC_d4a08.dir/CMakeCXXCompilerABI.cpp.o -version -fstack-protector-strong -Wformat -Wformat-security -o /tmp/ccP7wdEG.s
GNU C++14 (Ubuntu 7.5.0-3ubuntu1~18.04) version 7.5.0 (x86_64-linux-gnu)
	compiled by GNU C version 7.5.0, GMP version 6.1.2, MPFR version 4.0.1, MPC version 1.1.0, isl version isl-0.19-GMP

GGC heuristics: --param ggc-min-expand=100 --param ggc-min-heapsize=131072
ignoring duplicate directory "/usr/include/x86_64-linux-gnu/c++/7"
ignoring nonexistent directory "/usr/local/include/x86_64-linux-gnu"
ignoring nonexistent directory "/usr/lib/gcc/x86_64-linux-gnu/7/../../../../x86_64-linux-gnu/include"
#include "..." search starts here:
#include <...> search starts here:
 /usr/include/c++/7
 /usr/include/x86_64-linux-gnu/c++/7
 /usr/include/c++/7/backward
 /usr/lib/gcc/x86_64-linux-gnu/7/include
 /usr/local/include
 /usr/lib/gcc/x86_64-linux-gnu/7/include-fixed
 /usr/include/x86_64-linux-gnu
 /usr/include
End of search list.
GNU C++14 (Ubuntu 7.5.0-3ubuntu1~18.04) version 7.5.0 (x86_64-linux-gnu)
	compiled by GNU C version 7.5.0, GMP version 6.1.2, MPFR version 4.0.1, MPC version 1.1.0, isl version isl-0.19-GMP

GGC heuristics: --param ggc-min-expand=100 --param ggc-min-heapsize=131072
Compiler executable checksum: 3eb3dc290cd5714c3e1c3ae751116f07
COLLECT_GCC_OPTIONS='-v' '-o' 'CMakeFiles/cmTC_d4a08.dir/CMakeCXXCompilerABI.cpp.o' '-c' '-shared-libgcc' '-mtune=generic' '-march=x86-64'
 as -v --64 -o CMakeFiles/cmTC_d4a08.dir/CMakeCXXCompilerABI.cpp.o /tmp/ccP7wdEG.s
GNU assembler version 2.30 (x86_64-linux-gnu) using BFD version (GNU Binutils for Ubuntu) 2.30
COMPILER_PATH=/usr/lib/gcc/x86_64-linux-gnu/7/:/usr/lib/gcc/x86_64-linux-gnu/7/:/usr/lib/gcc/x86_64-linux-gnu/:/usr/lib/gcc/x86_64-linux-gnu/7/:/usr/lib/gcc/x86_64-linux-gnu/
LIBRARY_PATH=/usr/lib/gcc/x86_64-linux-gnu/7/:/usr/lib/gcc/x86_64-linux-gnu/7/../../../x86_64-linux-gnu/:/usr/lib/gcc/x86_64-linux-gnu/7/../../../../lib/:/lib/x86_64-linux-gnu/:/lib/../lib/:/usr/lib/x86_64-linux-gnu/:/usr/lib/../lib/:/usr/lib/gcc/x86_64-linux-gnu/7/../../../:/lib/:/usr/lib/
COLLECT_GCC_OPTIONS='-v' '-o' 'CMakeFiles/cmTC_d4a08.dir/CMakeCXXCompilerABI.cpp.o' '-c' '-shared-libgcc' '-mtune=generic' '-march=x86-64'
Linking CXX executable cmTC_d4a08
/usr/local/bin/cmake -E cmake_link_script CMakeFiles/cmTC_d4a08.dir/link.txt --verbose=1
/usr/bin/c++  -v -rdynamic CMakeFiles/cmTC_d4a08.dir/CMakeCXXCompilerABI.cpp.o -o cmTC_d4a08 
Using built-in specs.
COLLECT_GCC=/usr/bin/c++
COLLECT_LTO_WRAPPER=/usr/lib/gcc/x86_64-linux-gnu/7/lto-wrapper
OFFLOAD_TARGET_NAMES=nvptx-none
OFFLOAD_TARGET_DEFAULT=1
Target: x86_64-linux-gnu
Configured with: ../src/configure -v --with-pkgversion='Ubuntu 7.5.0-3ubuntu1~18.04' --with-bugurl=file:///usr/share/doc/gcc-7/README.Bugs --enable-languages=c,ada,c++,go,brig,d,fortran,objc,obj-c++ --prefix=/usr --with-gcc-major-version-only --program-suffix=-7 --program-prefix=x86_64-linux-gnu- --enable-shared --enable-linker-build-id --libexecdir=/usr/lib --without-included-gettext --enable-threads=posix --libdir=/usr/lib --enable-nls --enable-bootstrap --enable-clocale=gnu --enable-libstdcxx-debug --enable-libstdcxx-time=yes --with-default-libstdcxx-abi=new --enable-gnu-unique-object --disable-vtable-verify --enable-libmpx --enable-plugin --enable-default-pie --with-system-zlib --with-target-system-zlib --enable-objc-gc=auto --enable-multiarch --disable-werror --with-arch-32=i686 --with-abi=m64 --with-multilib-list=m32,m64,mx32 --enable-multilib --with-tune=generic --enable-offload-targets=nvptx-none --without-cuda-driver --enable-checking=release --build=x86_64-linux-gnu --host=x86_64-linux-gnu --target=x86_64-linux-gnu
Thread model: posix
gcc version 7.5.0 (Ubuntu 7.5.0-3ubuntu1~18.04) 
COMPILER_PATH=/usr/lib/gcc/x86_64-linux-gnu/7/:/usr/lib/gcc/x86_64-linux-gnu/7/:/usr/lib/gcc/x86_64-linux-gnu/:/usr/lib/gcc/x86_64-linux-gnu/7/:/usr/lib/gcc/x86_64-linux-gnu/
LIBRARY_PATH=/usr/lib/gcc/x86_64-linux-gnu/7/:/usr/lib/gcc/x86_64-linux-gnu/7/../../../x86_64-linux-gnu/:/usr/lib/gcc/x86_64-linux-gnu/7/../../../../lib/:/lib/x86_64-linux-gnu/:/lib/../lib/:/usr/lib/x86_64-linux-gnu/:/usr/lib/../lib/:/usr/lib/gcc/x86_64-linux-gnu/7/../../../:/lib/:/usr/lib/
COLLECT_GCC_OPTIONS='-v' '-rdynamic' '-o' 'cmTC_d4a08' '-shared-libgcc' '-mtune=generic' '-march=x86-64'
 /usr/lib/gcc/x86_64-linux-gnu/7/collect2 -plugin /usr/lib/gcc/x86_64-linux-gnu/7/liblto_plugin.so -plugin-opt=/usr/lib/gcc/x86_64-linux-gnu/7/lto-wrapper -plugin-opt=-fresolution=/tmp/ccFfEMNM.res -plugin-opt=-pass-through=-lgcc_s -plugin-opt=-pass-through=-lgcc -plugin-opt=-pass-through=-lc -plugin-opt=-pass-through=-lgcc_s -plugin-opt=-pass-through=-lgcc --build-id --eh-frame-hdr -m elf_x86_64 --hash-style=gnu --as-needed -export-dynamic -dynamic-linker /lib64/ld-linux-x86-64.so.2 -pie -z now -z relro -o cmTC_d4a08 /usr/lib/gcc/x86_64-linux-gnu/7/../../../x86_64-linux-gnu/Scrt1.o /usr/lib/gcc/x86_64-linux-gnu/7/../../../x86_64-linux-gnu/crti.o /usr/lib/gcc/x86_64-linux-gnu/7/crtbeginS.o -L/usr/lib/gcc/x86_64-linux-gnu/7 -L/usr/lib/gcc/x86_64-linux-gnu/7/../../../x86_64-linux-gnu -L/usr/lib/gcc/x86_64-linux-gnu/7/../../../../lib -L/lib/x86_64-linux-gnu -L/lib/../lib -L/usr/lib/x86_64-linux-gnu -L/usr/lib/../lib -L/usr/lib/gcc/x86_64-linux-gnu/7/../../.. CMakeFiles/cmTC_d4a08.dir/CMakeCXXCompilerABI.cpp.o -lstdc++ -lm -lgcc_s -lgcc -lc -lgcc_s -lgcc /usr/lib/gcc/x86_64-linux-gnu/7/crtendS.o /usr/lib/gcc/x86_64-linux-gnu/7/../../../x86_64-linux-gnu/crtn.o
COLLECT_GCC_OPTIONS='-v' '-rdynamic' '-o' 'cmTC_d4a08' '-shared-libgcc' '-mtune=generic' '-march=x86-64'
make[2]: Leaving directory '/mnt/d/zyp/fuzzer/memdbFuzz/tree_mutation/CMakeFiles/CMakeTmp'
make[1]: Leaving directory '/mnt/d/zyp/fuzzer/memdbFuzz/tree_mutation/CMakeFiles/CMakeTmp'


Parsed CXX implicit include dir info from above output: rv=done
  found start of include info
  found start of implicit include info
    add: [/usr/include/c++/7]
    add: [/usr/include/x86_64-linux-gnu/c++/7]
    add: [/usr/include/c++/7/backward]
    add: [/usr/lib/gcc/x86_64-linux-gnu/7/include]
    add: [/usr/local/include]
    add: [/usr/lib/gcc/x86_64-linux-gnu/7/include-fixed]
    add: [/usr/include/x86_64-linux-gnu]
    add: [/usr/include]
  end of search list found
  collapse include dir [/usr/include/c++/7] ==> [/usr/include/c++/7]
  collapse include dir [/usr/include/x86_64-linux-gnu/c++/7] ==> [/usr/include/x86_64-linux-gnu/c++/7]
  collapse include dir [/usr/include/c++/7/backward] ==> [/usr/include/c++/7/backward]
  collapse include dir [/usr/lib/gcc/x86_64-linux-gnu/7/include] ==> [/usr/lib/gcc/x86_64-linux-gnu/7/include]
  collapse include dir [/usr/local/include] ==> [/usr/local/include]
  collapse include dir [/usr/lib/gcc/x86_64-linux-gnu/7/include-fixed] ==> [/usr/lib/gcc/x86_64-linux-gnu/7/include-fixed]
  collapse include dir [/usr/include/x86_64-linux-gnu] ==> [/usr/include/x86_64-linux-gnu]
  collapse include dir [/usr/include] ==> [/usr/include]
  implicit include dirs: [/usr/include/c++/7;/usr/include/x86_64-linux-gnu/c++/7;/usr/include/c++/7/backward;/usr/lib/gcc/x86_64-linux-gnu/7/include;/usr/local/include;/usr/lib/gcc/x86_64-linux-gnu/7/include-fixed;/usr/include/x86_64-linux-gnu;/usr/include]


Parsed CXX implicit link information from above output:
  link line regex: [^( *|.*[/\])(ld|CMAKE_LINK_STARTFILE-NOTFOUND|([^/\]+-)?ld|collect2)[^/\]*( |$)]
  ignore line: [Change Dir: /mnt/d/zyp/fuzzer/memdbFuzz/tree_mutation/CMakeFiles/CMakeTmp]
  ignore line: []
  ignore line: [Run Build Command(s):/usr/bin/make cmTC_d4a08/fast && make[1]: Entering directory '/mnt/d/zyp/fuzzer/memdbFuzz/tree_mutation/CMakeFiles/CMakeTmp']
  ignore line: [/usr/bin/make  -f CMakeFiles/cmTC_d4a08.dir/build.make CMakeFiles/cmTC_d4a08.dir/build]
  ignore line: [make[2]: Entering directory '/mnt/d/zyp/fuzzer/memdbFuzz/tree_mutation/CMakeFiles/CMakeTmp']
  ignore line: [Building CXX object CMakeFiles/cmTC_d4a08.dir/CMakeCXXCompilerABI.cpp.o]
  ignore line: [/usr/bin/c++   -v -o CMakeFiles/cmTC_d4a08.dir/CMakeCXXCompilerABI.cpp.o -c /usr/local/share/cmake-3.18/Modules/CMakeCXXCompilerABI.cpp]
  ignore line: [Using built-in specs.]
  ignore line: [COLLECT_GCC=/usr/bin/c++]
  ignore line: [OFFLOAD_TARGET_NAMES=nvptx-none]
  ignore line: [OFFLOAD_TARGET_DEFAULT=1]
  ignore line: [Target: x86_64-linux-gnu]
  ignore line: [Configured with: ../src/configure -v --with-pkgversion='Ubuntu 7.5.0-3ubuntu1~18.04' --with-bugurl=file:///usr/share/doc/gcc-7/README.Bugs --enable-languages=c ada c++ go brig d fortran objc obj-c++ --prefix=/usr --with-gcc-major-version-only --program-suffix=-7 --program-prefix=x86_64-linux-gnu- --enable-shared --enable-linker-build-id --libexecdir=/usr/lib --without-included-gettext --enable-threads=posix --libdir=/usr/lib --enable-nls --enable-bootstrap --enable-clocale=gnu --enable-libstdcxx-debug --enable-libstdcxx-time=yes --with-default-libstdcxx-abi=new --enable-gnu-unique-object --disable-vtable-verify --enable-libmpx --enable-plugin --enable-default-pie --with-system-zlib --with-target-system-zlib --enable-objc-gc=auto --enable-multiarch --disable-werror --with-arch-32=i686 --with-abi=m64 --with-multilib-list=m32 m64 mx32 --enable-multilib --with-tune=generic --enable-offload-targets=nvptx-none --without-cuda-driver --enable-checking=release --build=x86_64-linux-gnu --host=x86_64-linux-gnu --target=x86_64-linux-gnu]
  ignore line: [Thread model: posix]
  ignore line: [gcc version 7.5.0 (Ubuntu 7.5.0-3ubuntu1~18.04) ]
  ignore line: [COLLECT_GCC_OPTIONS='-v' '-o' 'CMakeFiles/cmTC_d4a08.dir/CMakeCXXCompilerABI.cpp.o' '-c' '-shared-libgcc' '-mtune=generic' '-march=x86-64']
  ignore line: [ /usr/lib/gcc/x86_64-linux-gnu/7/cc1plus -quiet -v -imultiarch x86_64-linux-gnu -D_GNU_SOURCE /usr/local/share/cmake-3.18/Modules/CMakeCXXCompilerABI.cpp -quiet -dumpbase CMakeCXXCompilerABI.cpp -mtune=generic -march=x86-64 -auxbase-strip CMakeFiles/cmTC_d4a08.dir/CMakeCXXCompilerABI.cpp.o -version -fstack-protector-strong -Wformat -Wformat-security -o /tmp/ccP7wdEG.s]
  ignore line: [GNU C++14 (Ubuntu 7.5.0-3ubuntu1~18.04) version 7.5.0 (x86_64-linux-gnu)]
  ignore line: [	compiled by GNU C version 7.5.0  GMP version 6.1.2  MPFR version 4.0.1  MPC version 1.1.0  isl version isl-0.19-GMP]
  ignore line: []
  ignore line: [GGC heuristics: --param ggc-min-expand=100 --param ggc-min-heapsize=131072]
  ignore line: [ignoring duplicate directory "/usr/include/x86_64-linux-gnu/c++/7"]
  ignore line: [ignoring nonexistent directory "/usr/local/include/x86_64-linux-gnu"]
  ignore line: [ignoring nonexistent directory "/usr/lib/gcc/x86_64-linux-gnu/7/../../../../x86_64-linux-gnu/include"]
  ignore line: [#include "..." search starts here:]
  ignore line: [#include <...> search starts here:]
  ignore line: [ /usr/include/c++/7]
  ignore line: [ /usr/include/x86_64-linux-gnu/c++/7]
  ignore line: [ /usr/include/c++/7/backward]
  ignore line: [ /usr/lib/gcc/x86_64-linux-gnu/7/include]
  ignore line: [ /usr/local/include]
  ignore line: [ /usr/lib/gcc/x86_64-linux-gnu/7/include-fixed]
  ignore line: [ /usr/include/x86_64-linux-gnu]
  ignore line: [ /usr/include]
  ignore line: [End of search list.]
  ignore line: [GNU C++14 (Ubuntu 7.5.0-3ubuntu1~18.04) version 7.5.0 (x86_64-linux-gnu)]
  ignore line: [	compiled by GNU C version 7.5.0  GMP version 6.1.2  MPFR version 4.0.1  MPC version 1.1.0  isl version isl-0.19-GMP]
  ignore line: []
  ignore line: [GGC heuristics: --param ggc-min-expand=100 --param ggc-min-heapsize=131072]
  ignore line: [Compiler executable checksum: 3eb3dc290cd5714c3e1c3ae751116f07]
  ignore line: [COLLECT_GCC_OPTIONS='-v' '-o' 'CMakeFiles/cmTC_d4a08.dir/CMakeCXXCompilerABI.cpp.o' '-c' '-shared-libgcc' '-mtune=generic' '-march=x86-64']
  ignore line: [ as -v --64 -o CMakeFiles/cmTC_d4a08.dir/CMakeCXXCompilerABI.cpp.o /tmp/ccP7wdEG.s]
  ignore line: [GNU assembler version 2.30 (x86_64-linux-gnu) using BFD version (GNU Binutils for Ubuntu) 2.30]
  ignore line: [COMPILER_PATH=/usr/lib/gcc/x86_64-linux-gnu/7/:/usr/lib/gcc/x86_64-linux-gnu/7/:/usr/lib/gcc/x86_64-linux-gnu/:/usr/lib/gcc/x86_64-linux-gnu/7/:/usr/lib/gcc/x86_64-linux-gnu/]
  ignore line: [LIBRARY_PATH=/usr/lib/gcc/x86_64-linux-gnu/7/:/usr/lib/gcc/x86_64-linux-gnu/7/../../../x86_64-linux-gnu/:/usr/lib/gcc/x86_64-linux-gnu/7/../../../../lib/:/lib/x86_64-linux-gnu/:/lib/../lib/:/usr/lib/x86_64-linux-gnu/:/usr/lib/../lib/:/usr/lib/gcc/x86_64-linux-gnu/7/../../../:/lib/:/usr/lib/]
  ignore line: [COLLECT_GCC_OPTIONS='-v' '-o' 'CMakeFiles/cmTC_d4a08.dir/CMakeCXXCompilerABI.cpp.o' '-c' '-shared-libgcc' '-mtune=generic' '-march=x86-64']
  ignore line: [Linking CXX executable cmTC_d4a08]
  ignore line: [/usr/local/bin/cmake -E cmake_link_script CMakeFiles/cmTC_d4a08.dir/link.txt --verbose=1]
  ignore line: [/usr/bin/c++  -v -rdynamic CMakeFiles/cmTC_d4a08.dir/CMakeCXXCompilerABI.cpp.o -o cmTC_d4a08 ]
  ignore line: [Using built-in specs.]
  ignore line: [COLLECT_GCC=/usr/bin/c++]
  ignore line: [COLLECT_LTO_WRAPPER=/usr/lib/gcc/x86_64-linux-gnu/7/lto-wrapper]
  ignore line: [OFFLOAD_TARGET_NAMES=nvptx-none]
  ignore line: [OFFLOAD_TARGET_DEFAULT=1]
  ignore line: [Target: x86_64-linux-gnu]
  ignore line: [Configured with: ../src/configure -v --with-pkgversion='Ubuntu 7.5.0-3ubuntu1~18.04' --with-bugurl=file:///usr/share/doc/gcc-7/README.Bugs --enable-languages=c ada c++ go brig d fortran objc obj-c++ --prefix=/usr --with-gcc-major-version-only --program-suffix=-7 --program-prefix=x86_64-linux-gnu- --enable-shared --enable-linker-build-id --libexecdir=/usr/lib --without-included-gettext --enable-threads=posix --libdir=/usr/lib --enable-nls --enable-bootstrap --enable-clocale=gnu --enable-libstdcxx-debug --enable-libstdcxx-time=yes --with-default-libstdcxx-abi=new --enable-gnu-unique-object --disable-vtable-verify --enable-libmpx --enable-plugin --enable-default-pie --with-system-zlib --with-target-system-zlib --enable-objc-gc=auto --enable-multiarch --disable-werror --with-arch-32=i686 --with-abi=m64 --with-multilib-list=m32 m64 mx32 --enable-multilib --with-tune=generic --enable-offload-targets=nvptx-none --without-cuda-driver --enable-checking=release --build=x86_64-linux-gnu --host=x86_64-linux-gnu --target=x86_64-linux-gnu]
  ignore line: [Thread model: posix]
  ignore line: [gcc version 7.5.0 (Ubuntu 7.5.0-3ubuntu1~18.04) ]
  ignore line: [COMPILER_PATH=/usr/lib/gcc/x86_64-linux-gnu/7/:/usr/lib/gcc/x86_64-linux-gnu/7/:/usr/lib/gcc/x86_64-linux-gnu/:/usr/lib/gcc/x86_64-linux-gnu/7/:/usr/lib/gcc/x86_64-linux-gnu/]
  ignore line: [LIBRARY_PATH=/usr/lib/gcc/x86_64-linux-gnu/7/:/usr/lib/gcc/x86_64-linux-gnu/7/../../../x86_64-linux-gnu/:/usr/lib/gcc/x86_64-linux-gnu/7/../../../../lib/:/lib/x86_64-linux-gnu/:/lib/../lib/:/usr/lib/x86_64-linux-gnu/:/usr/lib/../lib/:/usr/lib/gcc/x86_64-linux-gnu/7/../../../:/lib/:/usr/lib/]
  ignore line: [COLLECT_GCC_OPTIONS='-v' '-rdynamic' '-o' 'cmTC_d4a08' '-shared-libgcc' '-mtune=generic' '-march=x86-64']
  link line: [ /usr/lib/gcc/x86_64-linux-gnu/7/collect2 -plugin /usr/lib/gcc/x86_64-linux-gnu/7/liblto_plugin.so -plugin-opt=/usr/lib/gcc/x86_64-linux-gnu/7/lto-wrapper -plugin-opt=-fresolution=/tmp/ccFfEMNM.res -plugin-opt=-pass-through=-lgcc_s -plugin-opt=-pass-through=-lgcc -plugin-opt=-pass-through=-lc -plugin-opt=-pass-through=-lgcc_s -plugin-opt=-pass-through=-lgcc --build-id --eh-frame-hdr -m elf_x86_64 --hash-style=gnu --as-needed -export-dynamic -dynamic-linker /lib64/ld-linux-x86-64.so.2 -pie -z now -z relro -o cmTC_d4a08 /usr/lib/gcc/x86_64-linux-gnu/7/../../../x86_64-linux-gnu/Scrt1.o /usr/lib/gcc/x86_64-linux-gnu/7/../../../x86_64-linux-gnu/crti.o /usr/lib/gcc/x86_64-linux-gnu/7/crtbeginS.o -L/usr/lib/gcc/x86_64-linux-gnu/7 -L/usr/lib/gcc/x86_64-linux-gnu/7/../../../x86_64-linux-gnu -L/usr/lib/gcc/x86_64-linux-gnu/7/../../../../lib -L/lib/x86_64-linux-gnu -L/lib/../lib -L/usr/lib/x86_64-linux-gnu -L/usr/lib/../lib -L/usr/lib/gcc/x86_64-linux-gnu/7/../../.. CMakeFiles/cmTC_d4a08.dir/CMakeCXXCompilerABI.cpp.o -lstdc++ -lm -lgcc_s -lgcc -lc -lgcc_s -lgcc /usr/lib/gcc/x86_64-linux-gnu/7/crtendS.o /usr/lib/gcc/x86_64-linux-gnu/7/../../../x86_64-linux-gnu/crtn.o]
    arg [/usr/lib/gcc/x86_64-linux-gnu/7/collect2] ==> ignore
    arg [-plugin] ==> ignore
    arg [/usr/lib/gcc/x86_64-linux-gnu/7/liblto_plugin.so] ==> ignore
    arg [-plugin-opt=/usr/lib/gcc/x86_64-linux-gnu/7/lto-wrapper] ==> ignore
    arg [-plugin-opt=-fresolution=/tmp/ccFfEMNM.res] ==> ignore
    arg [-plugin-opt=-pass-through=-lgcc_s] ==> ignore
    arg [-plugin-opt=-pass-through=-lgcc] ==> ignore
    arg [-plugin-opt=-pass-through=-lc] ==> ignore
    arg [-plugin-opt=-pass-through=-lgcc_s] ==> ignore
    arg [-plugin-opt=-pass-through=-lgcc] ==> ignore
    arg [--build-id] ==> ignore
    arg [--eh-frame-hdr] ==> ignore
    arg [-m] ==> ignore
    arg [elf_x86_64] ==> ignore
    arg [--hash-style=gnu] ==> ignore
    arg [--as-needed] ==> ignore
    arg [-export-dynamic] ==> ignore
    arg [-dynamic-linker] ==> ignore
    arg [/lib64/ld-linux-x86-64.so.2] ==> ignore
    arg [-pie] ==> ignore
    arg [-znow] ==> ignore
    arg [-zrelro] ==> ignore
    arg [-o] ==> ignore
    arg [cmTC_d4a08] ==> ignore
    arg [/usr/lib/gcc/x86_64-linux-gnu/7/../../../x86_64-linux-gnu/Scrt1.o] ==> ignore
    arg [/usr/lib/gcc/x86_64-linux-gnu/7/../../../x86_64-linux-gnu/crti.o] ==> ignore
    arg [/usr/lib/gcc/x86_64-linux-gnu/7/crtbeginS.o] ==> ignore
    arg [-L/usr/lib/gcc/x86_64-linux-gnu/7] ==> dir [/usr/lib/gcc/x86_64-linux-gnu/7]
    arg [-L/usr/lib/gcc/x86_64-linux-gnu/7/../../../x86_64-linux-gnu] ==> dir [/usr/lib/gcc/x86_64-linux-gnu/7/../../../x86_64-linux-gnu]
    arg [-L/usr/lib/gcc/x86_64-linux-gnu/7/../../../../lib] ==> dir [/usr/lib/gcc/x86_64-linux-gnu/7/../../../../lib]
    arg [-L/lib/x86_64-linux-gnu] ==> dir [/lib/x86_64-linux-gnu]
    arg [-L/lib/../lib] ==> dir [/lib/../lib]
    arg [-L/usr/lib/x86_64-linux-gnu] ==> dir [/usr/lib/x86_64-linux-gnu]
    arg [-L/usr/lib/../lib] ==> dir [/usr/lib/../lib]
    arg [-L/usr/lib/gcc/x86_64-linux-gnu/7/../../..] ==> dir [/usr/lib/gcc/x86_64-linux-gnu/7/../../..]
    arg [CMakeFiles/cmTC_d4a08.dir/CMakeCXXCompilerABI.cpp.o] ==> ignore
    arg [-lstdc++] ==> lib [stdc++]
    arg [-lm] ==> lib [m]
    arg [-lgcc_s] ==> lib [gcc_s]
    arg [-lgcc] ==> lib [gcc]
    arg [-lc] ==> lib [c]
    arg [-lgcc_s] ==> lib [gcc_s]
    arg [-lgcc] ==> lib [gcc]
    arg [/usr/lib/gcc/x86_64-linux-gnu/7/crtendS.o] ==> ignore
    arg [/usr/lib/gcc/x86_64-linux-gnu/7/../../../x86_64-linux-gnu/crtn.o] ==> ignore
  collapse library dir [/usr/lib/gcc/x86_64-linux-gnu/7] ==> [/usr/lib/gcc/x86_64-linux-gnu/7]
  collapse library dir [/usr/lib/gcc/x86_64-linux-gnu/7/../../../x86_64-linux-gnu] ==> [/usr/lib/x86_64-linux-gnu]
  collapse library dir [/usr/lib/gcc/x86_64-linux-gnu/7/../../../../lib] ==> [/usr/lib]
  collapse library dir [/lib/x86_64-linux-gnu] ==> [/lib/x86_64-linux-gnu]
  collapse library dir [/lib/../lib] ==> [/lib]
  collapse library dir [/usr/lib/x86_64-linux-gnu] ==> [/usr/lib/x86_64-linux-gnu]
  collapse library dir [/usr/lib/../lib] ==> [/usr/lib]
  collapse library dir [/usr/lib/gcc/x86_64-linux-gnu/7/../../..] ==> [/usr/lib]
  implicit libs: [stdc++;m;gcc_s;gcc;c;gcc_s;gcc]
  implicit dirs: [/usr/lib/gcc/x86_64-linux-gnu/7;/usr/lib/x86_64-linux-gnu;/usr/lib;/lib/x86_64-linux-gnu;/lib]
  implicit fwks: []
