# Supplementary material for: DAFuzz: data-aware fuzzing of in-memory data stores
Source: PeerJ Comput Sci. 2023 Sep 19;9:e1592. doi: 10.7717/peerj-cs.1592 (PMC10557509; doi:10.7717/peerj-cs.1592)
Supplement: Supplemental Information 2 [file peerj-cs-09-1592-s002.zip › DAFuzz/tree_mutation/CMakeFiles/CMakeRuleHashes.txt]

# Hashes of file build rules.
6f7c520fab7c0c940571fba6bace97a7 runtime/CMakeFiles/make_lib_output_dir
23967f2f22718052f8db7f0edc739ac3 runtime/CMakeFiles/utf8cpp
23967f2f22718052f8db7f0edc739ac3 runtime/CMakeFiles/utf8cpp-build
7df128bd4fd881c0ebea118a0f77313e runtime/CMakeFiles/utf8cpp-complete
60acbc17493be92913642ccb98d66dc6 runtime/utf8cpp-prefix/src/utf8cpp-stamp/utf8cpp-build
4e970ef1f77ee5baaf096d2a3592d870 runtime/utf8cpp-prefix/src/utf8cpp-stamp/utf8cpp-configure
e1ea4d422fe74c7b340fde237dbd3159 runtime/utf8cpp-prefix/src/utf8cpp-stamp/utf8cpp-download
25286901e02d3a6ed075bc99f4c6cea1 runtime/utf8cpp-prefix/src/utf8cpp-stamp/utf8cpp-install
650ec565a1524f1c7a41d399a8bb5f73 runtime/utf8cpp-prefix/src/utf8cpp-stamp/utf8cpp-mkdir
84e8e8cdae2f95a5a568614cd47d1833 runtime/utf8cpp-prefix/src/utf8cpp-stamp/utf8cpp-patch
035341dc886cffba41cbd82cd147f1f7 runtime/utf8cpp-prefix/src/utf8cpp-stamp/utf8cpp-skip-update
