# Supplementary material for: DAFuzz: data-aware fuzzing of in-memory data stores
Source: PeerJ Comput Sci. 2023 Sep 19;9:e1592. doi: 10.7717/peerj-cs.1592 (PMC10557509; doi:10.7717/peerj-cs.1592)
Supplement: Supplemental Information 2 [file peerj-cs-09-1592-s002.zip › DAFuzz/tree_mutation/CMakeFiles/Makefile.cmake]

# CMAKE generated file: DO NOT EDIT!
# Generated by "Unix Makefiles" Generator, CMake Version 3.18

# The generator used is:
set(CMAKE_DEPENDS_GENERATOR "Unix Makefiles")

# The top level Makefile was generated from the following files:
set(CMAKE_MAKEFILE_DEPENDS
  "CMakeCache.txt"
  "CMakeFiles/3.18.20081101-MSVC_2/CMakeCCompiler.cmake"
  "CMakeFiles/3.18.20081101-MSVC_2/CMakeCXXCompiler.cmake"
  "CMakeFiles/3.18.20081101-MSVC_2/CMakeSystem.cmake"
  "CMakeLists.txt"
  "runtime/CMakeLists.txt"
  "runtime/utf8cpp-prefix/tmp/utf8cpp-cfgcmd.txt.in"
  "/usr/local/share/cmake-3.18/Modules/CMakeCCompiler.cmake.in"
  "/usr/local/share/cmake-3.18/Modules/CMakeCCompilerABI.c"
  "/usr/local/share/cmake-3.18/Modules/CMakeCInformation.cmake"
  "/usr/local/share/cmake-3.18/Modules/CMakeCXXCompiler.cmake.in"
  "/usr/local/share/cmake-3.18/Modules/CMakeCXXCompilerABI.cpp"
  "/usr/local/share/cmake-3.18/Modules/CMakeCXXInformation.cmake"
  "/usr/local/share/cmake-3.18/Modules/CMakeCheckCompilerFlagCommonPatterns.cmake"
  "/usr/local/share/cmake-3.18/Modules/CMakeCommonLanguageInclude.cmake"
  "/usr/local/share/cmake-3.18/Modules/CMakeCompilerIdDetection.cmake"
  "/usr/local/share/cmake-3.18/Modules/CMakeDetermineCCompiler.cmake"
  "/usr/local/share/cmake-3.18/Modules/CMakeDetermineCXXCompiler.cmake"
  "/usr/local/share/cmake-3.18/Modules/CMakeDetermineCompileFeatures.cmake"
  "/usr/local/share/cmake-3.18/Modules/CMakeDetermineCompiler.cmake"
  "/usr/local/share/cmake-3.18/Modules/CMakeDetermineCompilerABI.cmake"
  "/usr/local/share/cmake-3.18/Modules/CMakeDetermineCompilerId.cmake"
  "/usr/local/share/cmake-3.18/Modules/CMakeDetermineSystem.cmake"
  "/usr/local/share/cmake-3.18/Modules/CMakeFindBinUtils.cmake"
  "/usr/local/share/cmake-3.18/Modules/CMakeGenericSystem.cmake"
  "/usr/local/share/cmake-3.18/Modules/CMakeInitializeConfigs.cmake"
  "/usr/local/share/cmake-3.18/Modules/CMakeLanguageInformation.cmake"
  "/usr/local/share/cmake-3.18/Modules/CMakeParseImplicitIncludeInfo.cmake"
  "/usr/local/share/cmake-3.18/Modules/CMakeParseImplicitLinkInfo.cmake"
  "/usr/local/share/cmake-3.18/Modules/CMakeSystem.cmake.in"
  "/usr/local/share/cmake-3.18/Modules/CMakeSystemSpecificInformation.cmake"
  "/usr/local/share/cmake-3.18/Modules/CMakeSystemSpecificInitialize.cmake"
  "/usr/local/share/cmake-3.18/Modules/CMakeTestCCompiler.cmake"
  "/usr/local/share/cmake-3.18/Modules/CMakeTestCXXCompiler.cmake"
  "/usr/local/share/cmake-3.18/Modules/CMakeTestCompilerCommon.cmake"
  "/usr/local/share/cmake-3.18/Modules/CMakeUnixFindMake.cmake"
  "/usr/local/share/cmake-3.18/Modules/CPack.cmake"
  "/usr/local/share/cmake-3.18/Modules/CPackComponent.cmake"
  "/usr/local/share/cmake-3.18/Modules/Compiler/ADSP-DetermineCompiler.cmake"
  "/usr/local/share/cmake-3.18/Modules/Compiler/ARMCC-DetermineCompiler.cmake"
  "/usr/local/share/cmake-3.18/Modules/Compiler/ARMClang-DetermineCompiler.cmake"
  "/usr/local/share/cmake-3.18/Modules/Compiler/AppleClang-DetermineCompiler.cmake"
  "/usr/local/share/cmake-3.18/Modules/Compiler/Borland-DetermineCompiler.cmake"
  "/usr/local/share/cmake-3.18/Modules/Compiler/Bruce-C-DetermineCompiler.cmake"
  "/usr/local/share/cmake-3.18/Modules/Compiler/CMakeCommonCompilerMacros.cmake"
  "/usr/local/share/cmake-3.18/Modules/Compiler/Clang-DetermineCompiler.cmake"
  "/usr/local/share/cmake-3.18/Modules/Compiler/Clang-DetermineCompilerInternal.cmake"
  "/usr/local/share/cmake-3.18/Modules/Compiler/Comeau-CXX-DetermineCompiler.cmake"
  "/usr/local/share/cmake-3.18/Modules/Compiler/Compaq-C-DetermineCompiler.cmake"
  "/usr/local/share/cmake-3.18/Modules/Compiler/Compaq-CXX-DetermineCompiler.cmake"
  "/usr/local/share/cmake-3.18/Modules/Compiler/Cray-DetermineCompiler.cmake"
  "/usr/local/share/cmake-3.18/Modules/Compiler/Embarcadero-DetermineCompiler.cmake"
  "/usr/local/share/cmake-3.18/Modules/Compiler/Fujitsu-DetermineCompiler.cmake"
  "/usr/local/share/cmake-3.18/Modules/Compiler/GHS-DetermineCompiler.cmake"
  "/usr/local/share/cmake-3.18/Modules/Compiler/GNU-C-DetermineCompiler.cmake"
  "/usr/local/share/cmake-3.18/Modules/Compiler/GNU-C.cmake"
  "/usr/local/share/cmake-3.18/Modules/Compiler/GNU-CXX-DetermineCompiler.cmake"
  "/usr/local/share/cmake-3.18/Modules/Compiler/GNU-CXX.cmake"
  "/usr/local/share/cmake-3.18/Modules/Compiler/GNU-FindBinUtils.cmake"
  "/usr/local/share/cmake-3.18/Modules/Compiler/GNU.cmake"
  "/usr/local/share/cmake-3.18/Modules/Compiler/HP-C-DetermineCompiler.cmake"
  "/usr/local/share/cmake-3.18/Modules/Compiler/HP-CXX-DetermineCompiler.cmake"
  "/usr/local/share/cmake-3.18/Modules/Compiler/IAR-DetermineCompiler.cmake"
  "/usr/local/share/cmake-3.18/Modules/Compiler/IBMCPP-C-DetermineVersionInternal.cmake"
  "/usr/local/share/cmake-3.18/Modules/Compiler/IBMCPP-CXX-DetermineVersionInternal.cmake"
  "/usr/local/share/cmake-3.18/Modules/Compiler/Intel-DetermineCompiler.cmake"
  "/usr/local/share/cmake-3.18/Modules/Compiler/MSVC-DetermineCompiler.cmake"
  "/usr/local/share/cmake-3.18/Modules/Compiler/NVIDIA-DetermineCompiler.cmake"
  "/usr/local/share/cmake-3.18/Modules/Compiler/OpenWatcom-DetermineCompiler.cmake"
  "/usr/local/share/cmake-3.18/Modules/Compiler/PGI-DetermineCompiler.cmake"
  "/usr/local/share/cmake-3.18/Modules/Compiler/PathScale-DetermineCompiler.cmake"
  "/usr/local/share/cmake-3.18/Modules/Compiler/SCO-DetermineCompiler.cmake"
  "/usr/local/share/cmake-3.18/Modules/Compiler/SDCC-C-DetermineCompiler.cmake"
  "/usr/local/share/cmake-3.18/Modules/Compiler/SunPro-C-DetermineCompiler.cmake"
  "/usr/local/share/cmake-3.18/Modules/Compiler/SunPro-CXX-DetermineCompiler.cmake"
  "/usr/local/share/cmake-3.18/Modules/Compiler/TI-DetermineCompiler.cmake"
  "/usr/local/share/cmake-3.18/Modules/Compiler/TinyCC-C-DetermineCompiler.cmake"
  "/usr/local/share/cmake-3.18/Modules/Compiler/VisualAge-C-DetermineCompiler.cmake"
  "/usr/local/share/cmake-3.18/Modules/Compiler/VisualAge-CXX-DetermineCompiler.cmake"
  "/usr/local/share/cmake-3.18/Modules/Compiler/Watcom-DetermineCompiler.cmake"
  "/usr/local/share/cmake-3.18/Modules/Compiler/XL-C-DetermineCompiler.cmake"
  "/usr/local/share/cmake-3.18/Modules/Compiler/XL-CXX-DetermineCompiler.cmake"
  "/usr/local/share/cmake-3.18/Modules/Compiler/XLClang-C-DetermineCompiler.cmake"
  "/usr/local/share/cmake-3.18/Modules/Compiler/XLClang-CXX-DetermineCompiler.cmake"
  "/usr/local/share/cmake-3.18/Modules/Compiler/zOS-C-DetermineCompiler.cmake"
  "/usr/local/share/cmake-3.18/Modules/Compiler/zOS-CXX-DetermineCompiler.cmake"
  "/usr/local/share/cmake-3.18/Modules/ExternalProject-gitupdate.cmake.in"
  "/usr/local/share/cmake-3.18/Modules/ExternalProject.cmake"
  "/usr/local/share/cmake-3.18/Modules/FindGit.cmake"
  "/usr/local/share/cmake-3.18/Modules/FindPackageHandleStandardArgs.cmake"
  "/usr/local/share/cmake-3.18/Modules/FindPackageMessage.cmake"
  "/usr/local/share/cmake-3.18/Modules/FindPkgConfig.cmake"
  "/usr/local/share/cmake-3.18/Modules/Internal/CMakeCheckCompilerFlag.cmake"
  "/usr/local/share/cmake-3.18/Modules/Internal/FeatureTesting.cmake"
  "/usr/local/share/cmake-3.18/Modules/Platform/Linux-Determine-CXX.cmake"
  "/usr/local/share/cmake-3.18/Modules/Platform/Linux-GNU-C.cmake"
  "/usr/local/share/cmake-3.18/Modules/Platform/Linux-GNU-CXX.cmake"
  "/usr/local/share/cmake-3.18/Modules/Platform/Linux-GNU.cmake"
  "/usr/local/share/cmake-3.18/Modules/Platform/Linux.cmake"
  "/usr/local/share/cmake-3.18/Modules/Platform/UnixPaths.cmake"
  "/usr/local/share/cmake-3.18/Modules/RepositoryInfo.txt.in"
  "/usr/local/share/cmake-3.18/Templates/CPackConfig.cmake.in"
  )

# The corresponding makefile is:
set(CMAKE_MAKEFILE_OUTPUTS
  "Makefile"
  "CMakeFiles/cmake.check_cache"
  )

# Byproducts of CMake generate step:
set(CMAKE_MAKEFILE_PRODUCTS
  "CMakeFiles/3.18.20081101-MSVC_2/CMakeSystem.cmake"
  "CMakeFiles/3.18.20081101-MSVC_2/CMakeCCompiler.cmake"
  "CMakeFiles/3.18.20081101-MSVC_2/CMakeCXXCompiler.cmake"
  "CMakeFiles/3.18.20081101-MSVC_2/CMakeCCompiler.cmake"
  "CMakeFiles/3.18.20081101-MSVC_2/CMakeCXXCompiler.cmake"
  "CPackConfig.cmake"
  "CPackSourceConfig.cmake"
  "CMakeFiles/CMakeDirectoryInformation.cmake"
  "runtime/utf8cpp-prefix/src/utf8cpp-stamp/utf8cpp-gitinfo.txt"
  "runtime/utf8cpp-prefix/tmp/utf8cpp-gitupdate.cmake"
  "runtime/utf8cpp-prefix/tmp/utf8cpp-cfgcmd.txt"
  "runtime/CMakeFiles/CMakeDirectoryInformation.cmake"
  )

# Dependency information for all targets:
set(CMAKE_DEPEND_INFO_FILES
  "runtime/CMakeFiles/antlr4_static.dir/DependInfo.cmake"
  "runtime/CMakeFiles/make_lib_output_dir.dir/DependInfo.cmake"
  "runtime/CMakeFiles/antlr4_shared.dir/DependInfo.cmake"
  "runtime/CMakeFiles/utf8cpp-build.dir/DependInfo.cmake"
  "runtime/CMakeFiles/utf8cpp.dir/DependInfo.cmake"
  )
