# Supplementary material for: DAFuzz: data-aware fuzzing of in-memory data stores
Source: PeerJ Comput Sci. 2023 Sep 19;9:e1592. doi: 10.7717/peerj-cs.1592 (PMC10557509; doi:10.7717/peerj-cs.1592)
Supplement: Supplemental Information 2 [file peerj-cs-09-1592-s002.zip › DAFuzz/tree_mutation/CMakeFiles/Makefile2]

# CMAKE generated file: DO NOT EDIT!
# Generated by "Unix Makefiles" Generator, CMake Version 3.18

# Default target executed when no arguments are given to make.
default_target: all

.PHONY : default_target

#=============================================================================
# Special targets provided by cmake.

# Disable implicit rules so canonical targets will work.
.SUFFIXES:


# Disable VCS-based implicit rules.
% : %,v


# Disable VCS-based implicit rules.
% : RCS/%


# Disable VCS-based implicit rules.
% : RCS/%,v


# Disable VCS-based implicit rules.
% : SCCS/s.%


# Disable VCS-based implicit rules.
% : s.%


.SUFFIXES: .hpux_make_needs_suffix_list


# Command-line flag to silence nested $(MAKE).
$(VERBOSE)MAKESILENT = -s

#Suppress display of executed commands.
$(VERBOSE).SILENT:

# A target that is always out of date.
cmake_force:

.PHONY : cmake_force

#=============================================================================
# Set environment variables for the build.

# The shell in which to execute make rules.
SHELL = /bin/sh

# The CMake executable.
CMAKE_COMMAND = /usr/local/bin/cmake

# The command to remove a file.
RM = /usr/local/bin/cmake -E rm -f

# Escaping for special characters.
EQUALS = =

# The top-level source directory on which CMake was run.
CMAKE_SOURCE_DIR = /mnt/d/zyp/fuzzer/memdbFuzz/tree_mutation

# The top-level build directory on which CMake was run.
CMAKE_BINARY_DIR = /mnt/d/zyp/fuzzer/memdbFuzz/tree_mutation

#=============================================================================
# Directory level rules for the build root directory

# The main recursive "all" target.
all: runtime/all

.PHONY : all

# The main recursive "preinstall" target.
preinstall: runtime/preinstall

.PHONY : preinstall

# The main recursive "clean" target.
clean: runtime/clean

.PHONY : clean

#=============================================================================
# Directory level rules for directory runtime

# Recursive "all" directory target.
runtime/all: runtime/CMakeFiles/antlr4_static.dir/all
runtime/all: runtime/CMakeFiles/make_lib_output_dir.dir/all
runtime/all: runtime/CMakeFiles/antlr4_shared.dir/all
runtime/all: runtime/CMakeFiles/utf8cpp.dir/all

.PHONY : runtime/all

# Recursive "preinstall" directory target.
runtime/preinstall:

.PHONY : runtime/preinstall

# Recursive "clean" directory target.
runtime/clean: runtime/CMakeFiles/antlr4_static.dir/clean
runtime/clean: runtime/CMakeFiles/make_lib_output_dir.dir/clean
runtime/clean: runtime/CMakeFiles/antlr4_shared.dir/clean
runtime/clean: runtime/CMakeFiles/utf8cpp-build.dir/clean
runtime/clean: runtime/CMakeFiles/utf8cpp.dir/clean

.PHONY : runtime/clean

#=============================================================================
# Target rules for target runtime/CMakeFiles/antlr4_static.dir

# All Build rule for target.
runtime/CMakeFiles/antlr4_static.dir/all: runtime/CMakeFiles/make_lib_output_dir.dir/all
runtime/CMakeFiles/antlr4_static.dir/all: runtime/CMakeFiles/utf8cpp.dir/all
	$(MAKE) $(MAKESILENT) -f runtime/CMakeFiles/antlr4_static.dir/build.make runtime/CMakeFiles/antlr4_static.dir/depend
	$(MAKE) $(MAKESILENT) -f runtime/CMakeFiles/antlr4_static.dir/build.make runtime/CMakeFiles/antlr4_static.dir/build
	@$(CMAKE_COMMAND) -E cmake_echo_color --switch=$(COLOR) --progress-dir=/mnt/d/zyp/fuzzer/memdbFuzz/tree_mutation/CMakeFiles --progress-num=48,49,50,51,52,53,54,55,56,57,58,59,60,61,62,63,64,65,66,67,68,69,70,71,72,73,74,75,76,77,78,79,80,81,82,83,84,85,86,87,88,89,90,91,92,93,94,95 "Built target antlr4_static"
.PHONY : runtime/CMakeFiles/antlr4_static.dir/all

# Build rule for subdir invocation for target.
runtime/CMakeFiles/antlr4_static.dir/rule: cmake_check_build_system
	$(CMAKE_COMMAND) -E cmake_progress_start /mnt/d/zyp/fuzzer/memdbFuzz/tree_mutation/CMakeFiles 51
	$(MAKE) $(MAKESILENT) -f CMakeFiles/Makefile2 runtime/CMakeFiles/antlr4_static.dir/all
	$(CMAKE_COMMAND) -E cmake_progress_start /mnt/d/zyp/fuzzer/memdbFuzz/tree_mutation/CMakeFiles 0
.PHONY : runtime/CMakeFiles/antlr4_static.dir/rule

# Convenience name for target.
antlr4_static: runtime/CMakeFiles/antlr4_static.dir/rule

.PHONY : antlr4_static

# clean rule for target.
runtime/CMakeFiles/antlr4_static.dir/clean:
	$(MAKE) $(MAKESILENT) -f runtime/CMakeFiles/antlr4_static.dir/build.make runtime/CMakeFiles/antlr4_static.dir/clean
.PHONY : runtime/CMakeFiles/antlr4_static.dir/clean

#=============================================================================
# Target rules for target runtime/CMakeFiles/make_lib_output_dir.dir

# All Build rule for target.
runtime/CMakeFiles/make_lib_output_dir.dir/all:
	$(MAKE) $(MAKESILENT) -f runtime/CMakeFiles/make_lib_output_dir.dir/build.make runtime/CMakeFiles/make_lib_output_dir.dir/depend
	$(MAKE) $(MAKESILENT) -f runtime/CMakeFiles/make_lib_output_dir.dir/build.make runtime/CMakeFiles/make_lib_output_dir.dir/build
	@$(CMAKE_COMMAND) -E cmake_echo_color --switch=$(COLOR) --progress-dir=/mnt/d/zyp/fuzzer/memdbFuzz/tree_mutation/CMakeFiles --progress-num= "Built target make_lib_output_dir"
.PHONY : runtime/CMakeFiles/make_lib_output_dir.dir/all

# Build rule for subdir invocation for target.
runtime/CMakeFiles/make_lib_output_dir.dir/rule: cmake_check_build_system
	$(CMAKE_COMMAND) -E cmake_progress_start /mnt/d/zyp/fuzzer/memdbFuzz/tree_mutation/CMakeFiles 0
	$(MAKE) $(MAKESILENT) -f CMakeFiles/Makefile2 runtime/CMakeFiles/make_lib_output_dir.dir/all
	$(CMAKE_COMMAND) -E cmake_progress_start /mnt/d/zyp/fuzzer/memdbFuzz/tree_mutation/CMakeFiles 0
.PHONY : runtime/CMakeFiles/make_lib_output_dir.dir/rule

# Convenience name for target.
make_lib_output_dir: runtime/CMakeFiles/make_lib_output_dir.dir/rule

.PHONY : make_lib_output_dir

# clean rule for target.
runtime/CMakeFiles/make_lib_output_dir.dir/clean:
	$(MAKE) $(MAKESILENT) -f runtime/CMakeFiles/make_lib_output_dir.dir/build.make runtime/CMakeFiles/make_lib_output_dir.dir/clean
.PHONY : runtime/CMakeFiles/make_lib_output_dir.dir/clean

#=============================================================================
# Target rules for target runtime/CMakeFiles/antlr4_shared.dir

# All Build rule for target.
runtime/CMakeFiles/antlr4_shared.dir/all: runtime/CMakeFiles/make_lib_output_dir.dir/all
runtime/CMakeFiles/antlr4_shared.dir/all: runtime/CMakeFiles/utf8cpp.dir/all
	$(MAKE) $(MAKESILENT) -f runtime/CMakeFiles/antlr4_shared.dir/build.make runtime/CMakeFiles/antlr4_shared.dir/depend
	$(MAKE) $(MAKESILENT) -f runtime/CMakeFiles/antlr4_shared.dir/build.make runtime/CMakeFiles/antlr4_shared.dir/build
	@$(CMAKE_COMMAND) -E cmake_echo_color --switch=$(COLOR) --progress-dir=/mnt/d/zyp/fuzzer/memdbFuzz/tree_mutation/CMakeFiles --progress-num=1,2,3,4,5,6,7,8,9,10,11,12,13,14,15,16,17,18,19,20,21,22,23,24,25,26,27,28,29,30,31,32,33,34,35,36,37,38,39,40,41,42,43,44,45,46,47 "Built target antlr4_shared"
.PHONY : runtime/CMakeFiles/antlr4_shared.dir/all

# Build rule for subdir invocation for target.
runtime/CMakeFiles/antlr4_shared.dir/rule: cmake_check_build_system
	$(CMAKE_COMMAND) -E cmake_progress_start /mnt/d/zyp/fuzzer/memdbFuzz/tree_mutation/CMakeFiles 50
	$(MAKE) $(MAKESILENT) -f CMakeFiles/Makefile2 runtime/CMakeFiles/antlr4_shared.dir/all
	$(CMAKE_COMMAND) -E cmake_progress_start /mnt/d/zyp/fuzzer/memdbFuzz/tree_mutation/CMakeFiles 0
.PHONY : runtime/CMakeFiles/antlr4_shared.dir/rule

# Convenience name for target.
antlr4_shared: runtime/CMakeFiles/antlr4_shared.dir/rule

.PHONY : antlr4_shared

# clean rule for target.
runtime/CMakeFiles/antlr4_shared.dir/clean:
	$(MAKE) $(MAKESILENT) -f runtime/CMakeFiles/antlr4_shared.dir/build.make runtime/CMakeFiles/antlr4_shared.dir/clean
.PHONY : runtime/CMakeFiles/antlr4_shared.dir/clean

#=============================================================================
# Target rules for target runtime/CMakeFiles/utf8cpp-build.dir

# All Build rule for target.
runtime/CMakeFiles/utf8cpp-build.dir/all:
	$(MAKE) $(MAKESILENT) -f runtime/CMakeFiles/utf8cpp-build.dir/build.make runtime/CMakeFiles/utf8cpp-build.dir/depend
	$(MAKE) $(MAKESILENT) -f runtime/CMakeFiles/utf8cpp-build.dir/build.make runtime/CMakeFiles/utf8cpp-build.dir/build
	@$(CMAKE_COMMAND) -E cmake_echo_color --switch=$(COLOR) --progress-dir=/mnt/d/zyp/fuzzer/memdbFuzz/tree_mutation/CMakeFiles --progress-num=99,100 "Built target utf8cpp-build"
.PHONY : runtime/CMakeFiles/utf8cpp-build.dir/all

# Build rule for subdir invocation for target.
runtime/CMakeFiles/utf8cpp-build.dir/rule: cmake_check_build_system
	$(CMAKE_COMMAND) -E cmake_progress_start /mnt/d/zyp/fuzzer/memdbFuzz/tree_mutation/CMakeFiles 2
	$(MAKE) $(MAKESILENT) -f CMakeFiles/Makefile2 runtime/CMakeFiles/utf8cpp-build.dir/all
	$(CMAKE_COMMAND) -E cmake_progress_start /mnt/d/zyp/fuzzer/memdbFuzz/tree_mutation/CMakeFiles 0
.PHONY : runtime/CMakeFiles/utf8cpp-build.dir/rule

# Convenience name for target.
utf8cpp-build: runtime/CMakeFiles/utf8cpp-build.dir/rule

.PHONY : utf8cpp-build

# clean rule for target.
runtime/CMakeFiles/utf8cpp-build.dir/clean:
	$(MAKE) $(MAKESILENT) -f runtime/CMakeFiles/utf8cpp-build.dir/build.make runtime/CMakeFiles/utf8cpp-build.dir/clean
.PHONY : runtime/CMakeFiles/utf8cpp-build.dir/clean

#=============================================================================
# Target rules for target runtime/CMakeFiles/utf8cpp.dir

# All Build rule for target.
runtime/CMakeFiles/utf8cpp.dir/all:
	$(MAKE) $(MAKESILENT) -f runtime/CMakeFiles/utf8cpp.dir/build.make runtime/CMakeFiles/utf8cpp.dir/depend
	$(MAKE) $(MAKESILENT) -f runtime/CMakeFiles/utf8cpp.dir/build.make runtime/CMakeFiles/utf8cpp.dir/build
	@$(CMAKE_COMMAND) -E cmake_echo_color --switch=$(COLOR) --progress-dir=/mnt/d/zyp/fuzzer/memdbFuzz/tree_mutation/CMakeFiles --progress-num=96,97,98 "Built target utf8cpp"
.PHONY : runtime/CMakeFiles/utf8cpp.dir/all

# Build rule for subdir invocation for target.
runtime/CMakeFiles/utf8cpp.dir/rule: cmake_check_build_system
	$(CMAKE_COMMAND) -E cmake_progress_start /mnt/d/zyp/fuzzer/memdbFuzz/tree_mutation/CMakeFiles 3
	$(MAKE) $(MAKESILENT) -f CMakeFiles/Makefile2 runtime/CMakeFiles/utf8cpp.dir/all
	$(CMAKE_COMMAND) -E cmake_progress_start /mnt/d/zyp/fuzzer/memdbFuzz/tree_mutation/CMakeFiles 0
.PHONY : runtime/CMakeFiles/utf8cpp.dir/rule

# Convenience name for target.
utf8cpp: runtime/CMakeFiles/utf8cpp.dir/rule

.PHONY : utf8cpp

# clean rule for target.
runtime/CMakeFiles/utf8cpp.dir/clean:
	$(MAKE) $(MAKESILENT) -f runtime/CMakeFiles/utf8cpp.dir/build.make runtime/CMakeFiles/utf8cpp.dir/clean
.PHONY : runtime/CMakeFiles/utf8cpp.dir/clean

#=============================================================================
# Special targets to cleanup operation of make.

# Special rule to run CMake to check the build system integrity.
# No rule that depends on this can have commands that come from listfiles
# because they might be regenerated.
cmake_check_build_system:
	$(CMAKE_COMMAND) -S$(CMAKE_SOURCE_DIR) -B$(CMAKE_BINARY_DIR) --check-build-system CMakeFiles/Makefile.cmake 0
.PHONY : cmake_check_build_system
