# Supplementary material for: DAFuzz: data-aware fuzzing of in-memory data stores
Source: PeerJ Comput Sci. 2023 Sep 19;9:e1592. doi: 10.7717/peerj-cs.1592 (PMC10557509; doi:10.7717/peerj-cs.1592)
Supplement: Supplemental Information 2 [file peerj-cs-09-1592-s002.zip › DAFuzz/tree_mutation/CMakeFiles/TargetDirectories.txt]

/mnt/d/zyp/fuzzer/memdbFuzz/tree_mutation/CMakeFiles/install/strip.dir
/mnt/d/zyp/fuzzer/memdbFuzz/tree_mutation/CMakeFiles/install/local.dir
/mnt/d/zyp/fuzzer/memdbFuzz/tree_mutation/CMakeFiles/package_source.dir
/mnt/d/zyp/fuzzer/memdbFuzz/tree_mutation/CMakeFiles/package.dir
/mnt/d/zyp/fuzzer/memdbFuzz/tree_mutation/CMakeFiles/install.dir
/mnt/d/zyp/fuzzer/memdbFuzz/tree_mutation/CMakeFiles/edit_cache.dir
/mnt/d/zyp/fuzzer/memdbFuzz/tree_mutation/CMakeFiles/rebuild_cache.dir
/mnt/d/zyp/fuzzer/memdbFuzz/tree_mutation/CMakeFiles/list_install_components.dir
/mnt/d/zyp/fuzzer/memdbFuzz/tree_mutation/runtime/CMakeFiles/install/strip.dir
/mnt/d/zyp/fuzzer/memdbFuzz/tree_mutation/runtime/CMakeFiles/install/local.dir
/mnt/d/zyp/fuzzer/memdbFuzz/tree_mutation/runtime/CMakeFiles/install.dir
/mnt/d/zyp/fuzzer/memdbFuzz/tree_mutation/runtime/CMakeFiles/list_install_components.dir
/mnt/d/zyp/fuzzer/memdbFuzz/tree_mutation/runtime/CMakeFiles/edit_cache.dir
/mnt/d/zyp/fuzzer/memdbFuzz/tree_mutation/runtime/CMakeFiles/package_source.dir
/mnt/d/zyp/fuzzer/memdbFuzz/tree_mutation/runtime/CMakeFiles/rebuild_cache.dir
/mnt/d/zyp/fuzzer/memdbFuzz/tree_mutation/runtime/CMakeFiles/antlr4_static.dir
/mnt/d/zyp/fuzzer/memdbFuzz/tree_mutation/runtime/CMakeFiles/package.dir
/mnt/d/zyp/fuzzer/memdbFuzz/tree_mutation/runtime/CMakeFiles/make_lib_output_dir.dir
/mnt/d/zyp/fuzzer/memdbFuzz/tree_mutation/runtime/CMakeFiles/antlr4_shared.dir
/mnt/d/zyp/fuzzer/memdbFuzz/tree_mutation/runtime/CMakeFiles/utf8cpp-build.dir
/mnt/d/zyp/fuzzer/memdbFuzz/tree_mutation/runtime/CMakeFiles/utf8cpp.dir
