# Supplementary material for: DAFuzz: data-aware fuzzing of in-memory data stores
Source: PeerJ Comput Sci. 2023 Sep 19;9:e1592. doi: 10.7717/peerj-cs.1592 (PMC10557509; doi:10.7717/peerj-cs.1592)
Supplement: Supplemental Information 2 [file peerj-cs-09-1592-s002.zip › DAFuzz/tree_mutation/Makefile]

# CMAKE generated file: DO NOT EDIT!
# Generated by "Unix Makefiles" Generator, CMake Version 3.18

# Default target executed when no arguments are given to make.
default_target: all

.PHONY : default_target

# Allow only one "make -f Makefile2" at a time, but pass parallelism.
.NOTPARALLEL:


#=============================================================================
# Special targets provided by cmake.

# Disable implicit rules so canonical targets will work.
.SUFFIXES:


# Disable VCS-based implicit rules.
% : %,v


# Disable VCS-based implicit rules.
% : RCS/%


# Disable VCS-based implicit rules.
% : RCS/%,v


# Disable VCS-based implicit rules.
% : SCCS/s.%


# Disable VCS-based implicit rules.
% : s.%


.SUFFIXES: .hpux_make_needs_suffix_list


# Command-line flag to silence nested $(MAKE).
$(VERBOSE)MAKESILENT = -s

#Suppress display of executed commands.
$(VERBOSE).SILENT:

# A target that is always out of date.
cmake_force:

.PHONY : cmake_force

#=============================================================================
# Set environment variables for the build.

# The shell in which to execute make rules.
SHELL = /bin/sh

# The CMake executable.
CMAKE_COMMAND = /usr/local/bin/cmake

# The command to remove a file.
RM = /usr/local/bin/cmake -E rm -f

# Escaping for special characters.
EQUALS = =

# The top-level source directory on which CMake was run.
CMAKE_SOURCE_DIR = /mnt/d/zyp/fuzzer/memdbFuzz/tree_mutation

# The top-level build directory on which CMake was run.
CMAKE_BINARY_DIR = /mnt/d/zyp/fuzzer/memdbFuzz/tree_mutation

#=============================================================================
# Targets provided globally by CMake.

# Special rule for the target install/strip
install/strip: preinstall
	@$(CMAKE_COMMAND) -E cmake_echo_color --switch=$(COLOR) --cyan "Installing the project stripped..."
	/usr/local/bin/cmake -DCMAKE_INSTALL_DO_STRIP=1 -P cmake_install.cmake
.PHONY : install/strip

# Special rule for the target install/strip
install/strip/fast: preinstall/fast
	@$(CMAKE_COMMAND) -E cmake_echo_color --switch=$(COLOR) --cyan "Installing the project stripped..."
	/usr/local/bin/cmake -DCMAKE_INSTALL_DO_STRIP=1 -P cmake_install.cmake
.PHONY : install/strip/fast

# Special rule for the target install/local
install/local: preinstall
	@$(CMAKE_COMMAND) -E cmake_echo_color --switch=$(COLOR) --cyan "Installing only the local directory..."
	/usr/local/bin/cmake -DCMAKE_INSTALL_LOCAL_ONLY=1 -P cmake_install.cmake
.PHONY : install/local

# Special rule for the target install/local
install/local/fast: preinstall/fast
	@$(CMAKE_COMMAND) -E cmake_echo_color --switch=$(COLOR) --cyan "Installing only the local directory..."
	/usr/local/bin/cmake -DCMAKE_INSTALL_LOCAL_ONLY=1 -P cmake_install.cmake
.PHONY : install/local/fast

# Special rule for the target package_source
package_source:
	@$(CMAKE_COMMAND) -E cmake_echo_color --switch=$(COLOR) --cyan "Run CPack packaging tool for source..."
	/usr/local/bin/cpack --config ./CPackSourceConfig.cmake /mnt/d/zyp/fuzzer/memdbFuzz/tree_mutation/CPackSourceConfig.cmake
.PHONY : package_source

# Special rule for the target package_source
package_source/fast: package_source

.PHONY : package_source/fast

# Special rule for the target package
package: preinstall
	@$(CMAKE_COMMAND) -E cmake_echo_color --switch=$(COLOR) --cyan "Run CPack packaging tool..."
	/usr/local/bin/cpack --config ./CPackConfig.cmake
.PHONY : package

# Special rule for the target package
package/fast: package

.PHONY : package/fast

# Special rule for the target install
install: preinstall
	@$(CMAKE_COMMAND) -E cmake_echo_color --switch=$(COLOR) --cyan "Install the project..."
	/usr/local/bin/cmake -P cmake_install.cmake
.PHONY : install

# Special rule for the target install
install/fast: preinstall/fast
	@$(CMAKE_COMMAND) -E cmake_echo_color --switch=$(COLOR) --cyan "Install the project..."
	/usr/local/bin/cmake -P cmake_install.cmake
.PHONY : install/fast

# Special rule for the target edit_cache
edit_cache:
	@$(CMAKE_COMMAND) -E cmake_echo_color --switch=$(COLOR) --cyan "Running CMake cache editor..."
	/usr/local/bin/ccmake -S$(CMAKE_SOURCE_DIR) -B$(CMAKE_BINARY_DIR)
.PHONY : edit_cache

# Special rule for the target edit_cache
edit_cache/fast: edit_cache

.PHONY : edit_cache/fast

# Special rule for the target rebuild_cache
rebuild_cache:
	@$(CMAKE_COMMAND) -E cmake_echo_color --switch=$(COLOR) --cyan "Running CMake to regenerate build system..."
	/usr/local/bin/cmake --regenerate-during-build -S$(CMAKE_SOURCE_DIR) -B$(CMAKE_BINARY_DIR)
.PHONY : rebuild_cache

# Special rule for the target rebuild_cache
rebuild_cache/fast: rebuild_cache

.PHONY : rebuild_cache/fast

# Special rule for the target list_install_components
list_install_components:
	@$(CMAKE_COMMAND) -E cmake_echo_color --switch=$(COLOR) --cyan "Available install components are: \"Unspecified\" \"dev\""
.PHONY : list_install_components

# Special rule for the target list_install_components
list_install_components/fast: list_install_components

.PHONY : list_install_components/fast

# The main all target
all: cmake_check_build_system
	$(CMAKE_COMMAND) -E cmake_progress_start /mnt/d/zyp/fuzzer/memdbFuzz/tree_mutation/CMakeFiles /mnt/d/zyp/fuzzer/memdbFuzz/tree_mutation//CMakeFiles/progress.marks
	$(MAKE) $(MAKESILENT) -f CMakeFiles/Makefile2 all
	$(CMAKE_COMMAND) -E cmake_progress_start /mnt/d/zyp/fuzzer/memdbFuzz/tree_mutation/CMakeFiles 0
.PHONY : all

# The main clean target
clean:
	$(MAKE) $(MAKESILENT) -f CMakeFiles/Makefile2 clean
.PHONY : clean

# The main clean target
clean/fast: clean

.PHONY : clean/fast

# Prepare targets for installation.
preinstall: all
	$(MAKE) $(MAKESILENT) -f CMakeFiles/Makefile2 preinstall
.PHONY : preinstall

# Prepare targets for installation.
preinstall/fast:
	$(MAKE) $(MAKESILENT) -f CMakeFiles/Makefile2 preinstall
.PHONY : preinstall/fast

# clear depends
depend:
	$(CMAKE_COMMAND) -S$(CMAKE_SOURCE_DIR) -B$(CMAKE_BINARY_DIR) --check-build-system CMakeFiles/Makefile.cmake 1
.PHONY : depend

#=============================================================================
# Target rules for targets named antlr4_static

# Build rule for target.
antlr4_static: cmake_check_build_system
	$(MAKE) $(MAKESILENT) -f CMakeFiles/Makefile2 antlr4_static
.PHONY : antlr4_static

# fast build rule for target.
antlr4_static/fast:
	$(MAKE) $(MAKESILENT) -f runtime/CMakeFiles/antlr4_static.dir/build.make runtime/CMakeFiles/antlr4_static.dir/build
.PHONY : antlr4_static/fast

#=============================================================================
# Target rules for targets named make_lib_output_dir

# Build rule for target.
make_lib_output_dir: cmake_check_build_system
	$(MAKE) $(MAKESILENT) -f CMakeFiles/Makefile2 make_lib_output_dir
.PHONY : make_lib_output_dir

# fast build rule for target.
make_lib_output_dir/fast:
	$(MAKE) $(MAKESILENT) -f runtime/CMakeFiles/make_lib_output_dir.dir/build.make runtime/CMakeFiles/make_lib_output_dir.dir/build
.PHONY : make_lib_output_dir/fast

#=============================================================================
# Target rules for targets named antlr4_shared

# Build rule for target.
antlr4_shared: cmake_check_build_system
	$(MAKE) $(MAKESILENT) -f CMakeFiles/Makefile2 antlr4_shared
.PHONY : antlr4_shared

# fast build rule for target.
antlr4_shared/fast:
	$(MAKE) $(MAKESILENT) -f runtime/CMakeFiles/antlr4_shared.dir/build.make runtime/CMakeFiles/antlr4_shared.dir/build
.PHONY : antlr4_shared/fast

#=============================================================================
# Target rules for targets named utf8cpp-build

# Build rule for target.
utf8cpp-build: cmake_check_build_system
	$(MAKE) $(MAKESILENT) -f CMakeFiles/Makefile2 utf8cpp-build
.PHONY : utf8cpp-build

# fast build rule for target.
utf8cpp-build/fast:
	$(MAKE) $(MAKESILENT) -f runtime/CMakeFiles/utf8cpp-build.dir/build.make runtime/CMakeFiles/utf8cpp-build.dir/build
.PHONY : utf8cpp-build/fast

#=============================================================================
# Target rules for targets named utf8cpp

# Build rule for target.
utf8cpp: cmake_check_build_system
	$(MAKE) $(MAKESILENT) -f CMakeFiles/Makefile2 utf8cpp
.PHONY : utf8cpp

# fast build rule for target.
utf8cpp/fast:
	$(MAKE) $(MAKESILENT) -f runtime/CMakeFiles/utf8cpp.dir/build.make runtime/CMakeFiles/utf8cpp.dir/build
.PHONY : utf8cpp/fast

# Help Target
help:
	@echo "The following are some of the valid targets for this Makefile:"
	@echo "... all (the default if no target is provided)"
	@echo "... clean"
	@echo "... depend"
	@echo "... edit_cache"
	@echo "... install"
	@echo "... install/local"
	@echo "... install/strip"
	@echo "... list_install_components"
	@echo "... package"
	@echo "... package_source"
	@echo "... rebuild_cache"
	@echo "... make_lib_output_dir"
	@echo "... utf8cpp"
	@echo "... utf8cpp-build"
	@echo "... antlr4_shared"
	@echo "... antlr4_static"
.PHONY : help


#=============================================================================
# Special targets to cleanup operation of make.

# Special rule to run CMake to check the build system integrity.
# No rule that depends on this can have commands that come from listfiles
# because they might be regenerated.
cmake_check_build_system:
	$(CMAKE_COMMAND) -S$(CMAKE_SOURCE_DIR) -B$(CMAKE_BINARY_DIR) --check-build-system CMakeFiles/Makefile.cmake 0
.PHONY : cmake_check_build_system
