# Supplementary material for: DAFuzz: data-aware fuzzing of in-memory data stores
Source: PeerJ Comput Sci. 2023 Sep 19;9:e1592. doi: 10.7717/peerj-cs.1592 (PMC10557509; doi:10.7717/peerj-cs.1592)
Supplement: Supplemental Information 2 [file peerj-cs-09-1592-s002.zip › DAFuzz/tree_mutation/memcached/make.sh]

#!/bin/sh


for f in *.cpp; do g++ -I ../runtime/src/ -I ../ -c $f -fPIC -std=c++11; done

g++ -shared -std=c++11 *.o ../dist/libantlr4-runtime.a  -o libTreeMutation.so
