# Supplementary material for: DAFuzz: data-aware fuzzing of in-memory data stores
Source: PeerJ Comput Sci. 2023 Sep 19;9:e1592. doi: 10.7717/peerj-cs.1592 (PMC10557509; doi:10.7717/peerj-cs.1592)
Supplement: Supplemental Information 2 [file peerj-cs-09-1592-s002.zip › DAFuzz/tree_mutation/memcached/MemcachedLexer.h]

// Generated from Memcached.g4 by ANTLR 4.9.3

#pragma once


#include "antlr4-runtime.h"


class  MemcachedLexer : public antlr4::Lexer {
public:
  enum {
    Storagecmd = 1, NEWLINE = 2, TEXTCMD = 3
  };

  explicit MemcachedLexer(antlr4::CharStream *input);
  ~MemcachedLexer();

  virtual std::string getGrammarFileName() const override;
  virtual const std::vector<std::string>& getRuleNames() const override;

  virtual const std::vector<std::string>& getChannelNames() const override;
  virtual const std::vector<std::string>& getModeNames() const override;
  virtual const std::vector<std::string>& getTokenNames() const override; // deprecated, use vocabulary instead
  virtual antlr4::dfa::Vocabulary& getVocabulary() const override;

  virtual const std::vector<uint16_t> getSerializedATN() const override;
  virtual const antlr4::atn::ATN& getATN() const override;

private:
  static std::vector<antlr4::dfa::DFA> _decisionToDFA;
  static antlr4::atn::PredictionContextCache _sharedContextCache;
  static std::vector<std::string> _ruleNames;
  static std::vector<std::string> _tokenNames;
  static std::vector<std::string> _channelNames;
  static std::vector<std::string> _modeNames;

  static std::vector<std::string> _literalNames;
  static std::vector<std::string> _symbolicNames;
  static antlr4::dfa::Vocabulary _vocabulary;
  static antlr4::atn::ATN _atn;
  static std::vector<uint16_t> _serializedATN;


  // Individual action functions triggered by action() above.

  // Individual semantic predicate functions triggered by sempred() above.

  struct Initializer {
    Initializer();
  };
  static Initializer _init;
};
