# Supplementary material for: DAFuzz: data-aware fuzzing of in-memory data stores
Source: PeerJ Comput Sci. 2023 Sep 19;9:e1592. doi: 10.7717/peerj-cs.1592 (PMC10557509; doi:10.7717/peerj-cs.1592)
Supplement: Supplemental Information 2 [file peerj-cs-09-1592-s002.zip › DAFuzz/tree_mutation/memcached/MemcachedListener.h]

// Generated from Memcached.g4 by ANTLR 4.9.3

#pragma once


#include "antlr4-runtime.h"
#include "MemcachedParser.h"


/**
 * This interface defines an abstract listener for a parse tree produced by MemcachedParser.
 */
class  MemcachedListener : public antlr4::tree::ParseTreeListener {
public:

  virtual void enterCommands(MemcachedParser::CommandsContext *ctx) = 0;
  virtual void exitCommands(MemcachedParser::CommandsContext *ctx) = 0;

  virtual void enterCommand(MemcachedParser::CommandContext *ctx) = 0;
  virtual void exitCommand(MemcachedParser::CommandContext *ctx) = 0;

  virtual void enterStoragecmd(MemcachedParser::StoragecmdContext *ctx) = 0;
  virtual void exitStoragecmd(MemcachedParser::StoragecmdContext *ctx) = 0;

  virtual void enterOthercommand(MemcachedParser::OthercommandContext *ctx) = 0;
  virtual void exitOthercommand(MemcachedParser::OthercommandContext *ctx) = 0;


};
