# Supplementary material for: DAFuzz: data-aware fuzzing of in-memory data stores
Source: PeerJ Comput Sci. 2023 Sep 19;9:e1592. doi: 10.7717/peerj-cs.1592 (PMC10557509; doi:10.7717/peerj-cs.1592)
Supplement: Supplemental Information 2 [file peerj-cs-09-1592-s002.zip › DAFuzz/tree_mutation/memcached/MemcachedParser.h]

// Generated from Memcached.g4 by ANTLR 4.9.3

#pragma once


#include "antlr4-runtime.h"


class  MemcachedParser : public antlr4::Parser {
public:
  enum {
    Storagecmd = 1, NEWLINE = 2, TEXTCMD = 3
  };

  enum {
    RuleCommands = 0, RuleCommand = 1, RuleStoragecmd = 2, RuleOthercommand = 3
  };

  explicit MemcachedParser(antlr4::TokenStream *input);
  ~MemcachedParser();

  virtual std::string getGrammarFileName() const override;
  virtual const antlr4::atn::ATN& getATN() const override { return _atn; };
  virtual const std::vector<std::string>& getTokenNames() const override { return _tokenNames; }; // deprecated: use vocabulary instead.
  virtual const std::vector<std::string>& getRuleNames() const override;
  virtual antlr4::dfa::Vocabulary& getVocabulary() const override;


  class CommandsContext;
  class CommandContext;
  class StoragecmdContext;
  class OthercommandContext; 

  class  CommandsContext : public antlr4::ParserRuleContext {
  public:
    CommandsContext(antlr4::ParserRuleContext *parent, size_t invokingState);
    virtual size_t getRuleIndex() const override;
    std::vector<CommandContext *> command();
    CommandContext* command(size_t i);

    virtual void enterRule(antlr4::tree::ParseTreeListener *listener) override;
    virtual void exitRule(antlr4::tree::ParseTreeListener *listener) override;

    virtual antlrcpp::Any accept(antlr4::tree::ParseTreeVisitor *visitor) override;
   
  };

  CommandsContext* commands();

  class  CommandContext : public antlr4::ParserRuleContext {
  public:
    CommandContext(antlr4::ParserRuleContext *parent, size_t invokingState);
    virtual size_t getRuleIndex() const override;
    StoragecmdContext *storagecmd();
    OthercommandContext *othercommand();

    virtual void enterRule(antlr4::tree::ParseTreeListener *listener) override;
    virtual void exitRule(antlr4::tree::ParseTreeListener *listener) override;

    virtual antlrcpp::Any accept(antlr4::tree::ParseTreeVisitor *visitor) override;
   
  };

  CommandContext* command();

  class  StoragecmdContext : public antlr4::ParserRuleContext {
  public:
    StoragecmdContext(antlr4::ParserRuleContext *parent, size_t invokingState);
    virtual size_t getRuleIndex() const override;
    antlr4::tree::TerminalNode *Storagecmd();

    virtual void enterRule(antlr4::tree::ParseTreeListener *listener) override;
    virtual void exitRule(antlr4::tree::ParseTreeListener *listener) override;

    virtual antlrcpp::Any accept(antlr4::tree::ParseTreeVisitor *visitor) override;
   
  };

  StoragecmdContext* storagecmd();

  class  OthercommandContext : public antlr4::ParserRuleContext {
  public:
    OthercommandContext(antlr4::ParserRuleContext *parent, size_t invokingState);
    virtual size_t getRuleIndex() const override;
    antlr4::tree::TerminalNode *TEXTCMD();
    antlr4::tree::TerminalNode *NEWLINE();

    virtual void enterRule(antlr4::tree::ParseTreeListener *listener) override;
    virtual void exitRule(antlr4::tree::ParseTreeListener *listener) override;

    virtual antlrcpp::Any accept(antlr4::tree::ParseTreeVisitor *visitor) override;
   
  };

  OthercommandContext* othercommand();


private:
  static std::vector<antlr4::dfa::DFA> _decisionToDFA;
  static antlr4::atn::PredictionContextCache _sharedContextCache;
  static std::vector<std::string> _ruleNames;
  static std::vector<std::string> _tokenNames;

  static std::vector<std::string> _literalNames;
  static std::vector<std::string> _symbolicNames;
  static antlr4::dfa::Vocabulary _vocabulary;
  static antlr4::atn::ATN _atn;
  static std::vector<uint16_t> _serializedATN;


  struct Initializer {
    Initializer();
  };
  static Initializer _init;
};
